# Supplementary material for: Global Phylogeny and F Virulence Plasmid Carriage in Pandemic Escherichia coli ST1193
Source: Microbiol Spectr. 2022 Nov 21;10(6):e02554-22. doi: 10.1128/spectrum.02554-22 (PMC9769970; doi:10.1128/spectrum.02554-22)
Supplement: Supplemental file 1 — Table S1. Download spectrum.02554-22-s0001.xlsx, XLSX file, 0.2 MB [file spectrum.02554-22-s0001.xlsx]

## Sheet: Supplemental Table 1
Assembly barcode(Assembly stats)	Name	Data Source(Accession No.;Sequencing Platform;Sequencing Library;Insert Size;Experiment;Status)	Source Niche	Source Type	Source Details	Collection Year	Collection Month	Collection Day	Collection Time	Continent	Country	ST(Achtman 7 Gene MLST)	Length(Assembly stats)	O Antigen(Serotype Prediction)	H Antigen(Serotype Prediction)	Serotype	HC0 (indistinguishable)(cgMLST V1 + HierCC V1)	HC2(cgMLST V1 + HierCC V1)	HC5(cgMLST V1 + HierCC V1)	HC10(cgMLST V1 + HierCC V1)	HC20(cgMLST V1 + HierCC V1)	HC50(cgMLST V1 + HierCC V1)	HC100(cgMLST V1 + HierCC V1)	HC200(cgMLST V1 + HierCC V1)	HC400(cgMLST V1 + HierCC V1)	F RST	intI1 BLASTn hits	gyrA	IS26	ISEcp1	sul1	mph(A)_2	sul2	aadA2_1	aadA5_1	dfrA12_8	dfrA14_5	dfrA17_1	dfrA1	dfrA5_1	dfrA7_5	dfrA8_1	dfrB4_1	ARR-3_4	aac(3)-IIa_1	aac(3)-IIa_4	aac(3)-IId_1	aac(3)-IVa_1	aac(3)-VIa_2
ESC_CB2262AA_AS	ecoli[ST-1193]	SRR9616087;ILLUMINA;Paired;;SRX6378919	Human	Human	Homo sapiens; urine	2017				Europe	France	1193	5184424	O75	H5	O75:H5	86263	86263	86263	86263	571	26	26	26	26	F-:A1:B10		S83L, D87N	1	1															1
ESC_CB2303AA_AS	ecoli[ST-1193]	SRR9616040;ILLUMINA;Paired;;SRX6378966	Human	Human	Homo sapiens; urine	2017				Europe	France	1193	5142431	O75	H5	O75:H5	86437	72984	72984	72984	571	26	26	26	26	F-:A1:B10	850	S83L, D87N	1	1			1					1							1
ESC_CB2454AA_AS	ecoli[ST-1193]	SRR9615868;ILLUMINA;Paired;;SRX6379138	Human	Human	Homo sapiens; urine	2017				Europe	France	1193	5087668	O75	H5	O75:H5	86305	86305	86305	86305	571	26	26	26	26	F-:A1:B20	746	S83L, D87N	1	1	1				1			1									1
ESC_FB3390AA_AS	CN-088-D	traces-0bFDfTt;ILLUMINA;Paired;;NA	Human	Human		2017	6			Asia	China	1193	4998599	O75	H5	O75:H5	113925	113925	113925	113925	571	26	26	26	26	F-:A1:B10		S83L, D87N	1	1																	1
ESC_FB3587AA_AS	AUSMDU00007854	SRR10127004;ILLUMINA;Paired;;SRX6855235	Human	Human	Homo sapiens	2017				Oceania	Australia	1193	5213852	O75	H5	O75:H5	114084	114084	114084	114084	571	26	26	26	26	F-:A1:B20	746	S83L, D87N	1	1	1	1			1			1									1
ESC_FB3686AA_AS	AUSMDU00008526	SRR10126803;ILLUMINA;Paired;;SRX6855436	Human	Human	Homo sapiens	2017				Oceania	Australia	1193	5257671	O18	H5	O18:H5	114195	114195	114195	114195	96700	26	26	26	26	F-:A1:B1	746	S83L, D87N	1	1	1	1	1		1			1									1
ESC_FB3705AA_AS	AUSMDU00008404	SRR10126782;ILLUMINA;Paired;;SRX6855457	Human	Human	Homo sapiens	2017				Oceania	Australia	1193	5134357	O75	H5	O75:H5	114173	114173	114173	114173	571	26	26	26	26	F-:A1:B10		S83L, D87N	1	1															1
ESC_FB3741AA_AS	AUSMDU00008626	SRR10127152;ILLUMINA;Paired;;SRX6855496	Human	Human	Homo sapiens	2017				Oceania	Australia	1193	5061013	O75	H5	O75:H5	114210	114210	114210	114210	85254	26	26	26	26	F-:A1:B20	746	S83L, D87N	1	1	1	1	1		1			1									1
ESC_FB3821AA_AS	CN-400-F	traces-0Zwypzu;ILLUMINA;Paired;;NA	Human	Human		2018	4			Asia	China	1193	5099788	O75	H5	O75:H5	114272	114272	114272	114272	110946	26	26	26	26	F95:A1:B1		S83L, D87N	1	1		1															1
ESC_FB6367AA_AS	CN-623	traces-0XFYXTq;ILLUMINA;Paired;;NA	Human	Human		2018				Asia	China	1193	5236039	O75	H5	O75:H5	115320	110946	110946	110946	110946	26	26	26	26	F58:A1:B1	746	S83L, D87N	1	1		1	1		1			1									1
ESC_FB7864AA_AS	CN-203-F	traces-0ZQnjeh;ILLUMINA;Paired;;NA	Human	Human		2017	10			Asia	China	1193	5025303	O75	H5	O75:H5	115960	115960	115960	4073	571	26	26	26	26	F-:A1:B10	850	S83L, D87N	1	1			1					1							1
ESC_FB8192AA_AS	CN-644-D	traces-0CUAMav;ILLUMINA;Paired;;NA	Human	Human		2018	8			Asia	China	1193	5328960	O18	H5	O18:H5	116253	116253	116253	116253	96700	26	26	26	26	F-:A1:B1	746	S83L, D87N	1	1	1	1	1		1			1									1
ESC_FB9069AA_AS	815675	SRR10247318;ILLUMINA;Paired;;SRX6965777	Human	Human	Homo sapiens; human	2019	9			Europe	United Kingdom	1193	5007267	O75	H5	O75:H5	116602	116602	116602	116602	571	26	26	26	26	F-:A1:B10	850	S83L, D87N	1	1			1					1							1
ESC_FB9463AA_AS	16AR1340	SRR10286331;ILLUMINA;Paired;;SRX6999060	Human	Human	Homo sapiens	2016				Oceania	New Zealand	1193	5101580	-	H5	-:H5	116911	116911	116911	116911	116911	26	26	26	26	F-:A1:B1	746	S83L, D87N	1	1	1				1			1
ESC_FB9474AA_AS	16AR1363	SRR10286324;ILLUMINA;Paired;;SRX6999067	Human	Human	Homo sapiens	2016				Oceania	New Zealand	1193	5183123	-	H5	-:H5	116976	116976	116976	116976	571	26	26	26	26	F35:A1:B20	746	S83L, D87N	1	1	1	1	1		1			1									1
ESC_FB9479AA_AS	16AR1376	SRR10286319;ILLUMINA;Paired;;SRX6999072	Human	Human	Homo sapiens	2016				Oceania	New Zealand	1193	5021367	O75	H5	O75:H5	116975	116975	116975	116975	116975	26	26	26	26	F-:A1:B10		S83L, D87N	1	1
ESC_FB9524AA_AS	16AR1448	SRR10286271;ILLUMINA;Paired;;SRX6999120	Human	Human	Homo sapiens	2016				Oceania	New Zealand	1193	5037294	O75	H5	O75:H5	117004	117004	117004	4073	571	26	26	26	26	F-:A1:B10		S83L, D87N	1	1															1
ESC_FB9526AA_AS	16AR1453	SRR10286269;ILLUMINA;Paired;;SRX6999122	Human	Human	Homo sapiens	2016				Oceania	New Zealand	1193	5160028	-	H5	-:H5	117009	117009	117009	117009	117009	26	26	26	26	F-:A1:B10	746	S83L, D87N	1	1	1	1	1		1			1
ESC_FB9567AA_AS	16AR1542	SRR10286226;ILLUMINA;Paired;;SRX6999165	Human	Human	Homo sapiens	2016				Oceania	New Zealand	1193	5216478	O75	H5	O75:H5	117055	117055	117055	117055	85254	26	26	26	26	F-:A1:B20		S83L, D87N	1	1			1														1
ESC_FB9600AA_AS	16AR1595	SRR10286191;ILLUMINA;Paired;;SRX6999200	Human	Human	Homo sapiens	2016				Oceania	New Zealand	1193	4994189	-	H5	-:H5	117091	117088	117088	4073	571	26	26	26	26	F-:A1:B10		S83L, D87N	1	1															1
ESC_FB9601AA_AS	16AR1596	SRR10286190;ILLUMINA;Paired;;SRX6999201	Human	Human	Homo sapiens	2016				Oceania	New Zealand	1193	4993939	-	H5	-:H5	117088	117088	117088	4073	571	26	26	26	26	F-:A1:B10		S83L, D87N	1	1															1
ESC_FB9634AA_AS	16AR1699	SRR10286153;ILLUMINA;Paired;;SRX6999238	Human	Human	Homo sapiens	2016				Oceania	New Zealand	1193	5402844	O75	H5	O75:H5	117268	117268	117268	117268	571	26	26	26	26	F-:A1:B10	1014_120_120	S83L, D87N	1	1		1	1				1	1							1
ESC_FB9667AA_AS	16AR1133	SRR10286117;ILLUMINA;Paired;;SRX6999274	Human	Human	Homo sapiens	2016				Oceania	New Zealand	1193	5049065	O75	H5	O75:H5	117256	117256	117256	117256	571	26	26	26	26	F-:A1:B10		S83L, D87N	1	1															1
ESC_FB9669AA_AS	16AR1138	SRR10286115;ILLUMINA;Paired;;SRX6999276	Human	Human	Homo sapiens	2016				Oceania	New Zealand	1193	5101431	O75	H5	O75:H5	117137	117137	117137	117137	117137	26	26	26	26	F-:A1:B10		S83L, D87N	1	1																	1
ESC_FB9788AA_AS	16AR1225	SRR10286079;ILLUMINA;Paired;;SRX6999312	Human	Human	Homo sapiens	2016				Oceania	New Zealand	1193	5075256	O75	H5	O75:H5	117185	117185	117185	117185	571	26	26	26	26	F-:A1:B10		S83L, D87N	1	1															1
ESC_FB9792AA_AS	16AR1239	SRR10286075;ILLUMINA;Paired;;SRX6999316	Human	Human	Homo sapiens	2016				Oceania	New Zealand	1193	5196529	O75	H5	O75:H5	117182	117182	117182	117182	571	26	26	26	26	F-:A1:B10		S83L, D87N	1	1		1	1					1							1
ESC_GB0204AA_AS	16AR1728	SRR10286138;ILLUMINA;Paired;;SRX6999253	Human	Human	Homo sapiens	2016				Oceania	New Zealand	1193	5127720	O75	H5	O75:H5	117352	117352	117352	117352	117352	26	26	26	26	F-:A1:B10	511	S83L, D87N	1	1	1				1			1									1
ESC_GB3933AA_AS	108181	SRR10430285;ILLUMINA;Paired;;SRX7126329	Human	Human	Homo sapiens; Age: 64; female; urine	2014	1			North America	Canada	1193	5281552	O75	H5	O75:H5	119224	119224	21743	11740	571	26	26	26	26	F-:A1:B10		S83L, D87N	1	1		1	1
ESC_GB6122AA_AS	1053-ESBL	SRR7371289;ILLUMINA;Paired;;SRX4244271	Human	Human	Homo sapiens; rectal swab	2017	2			Asia	Singapore	1193	5082477	O75	H5	O75:H5	121279	121279	121279	4073	571	26	26	26	26	F-:A1:B10	850	S83L, D87N	1	1			1					1							1
ESC_GB6486AA_AS	ST131-TTSH-ECO-023	SRR7851065;ILLUMINA;Paired;;SRX4701788	Human	Human	Homo sapiens; blood	2015	7			Asia	Singapore	1193	5386103	-	H5	-:H5	119540	119540	119540	119540	571	26	26	26	26	F-:A1:B10	1014	S83L, D87N	1	1		1	1				1
ESC_GB6594AA_AS	ST131-NUH-ECO-002	SRR7850965;ILLUMINA;Paired;;SRX4701888	Human	Human	Homo sapiens; blood	2015	7			Asia	Singapore	1193	5107253	-	H5	-:H5	70435	70435	70435	70435	571	26	26	26	26	F-:A15:B10	1014	S83L, D87N	1	1			1					1							1
ESC_GB6711AA_AS	MS10851	SRR7912418;ILLUMINA;Paired;;SRX4747530	Human	Human	Homo sapiens; Age: 81; male; Clinical sample: Blood	2013				Oceania	Australia	1193	5120288	-	H5	-:H5	119759	119759	119759	119759	571	26	26	26	26	F-:A1:B10		S83L, D87N	1	1	1	1	1		1												1
ESC_GB6712AA_AS	MS10852	SRR7912417;ILLUMINA;Paired;;SRX4747531	Human	Human	Homo sapiens; Clinical sample: Urine	2007				Oceania	Australia	1193	5107134	-	H5	-:H5	119764	119764	119764	119764	571	26	26	26	26	F-:A1:B10		S83L, D87N	1	1																	1
ESC_GB6714AA_AS	MS10854	SRR7912415;ILLUMINA;Paired;;SRX4747533	Human	Human	Homo sapiens; Age: 77; female; Clinical sample: Blood	2013				Oceania	Australia	1193	5163407	-	H5	-:H5	119755	119755	119755	119755	119755	26	26	26	26	F-:A1:B1	746	S83L, D87N	1	1	1	1	1		1			1
ESC_GB6727AA_AS	MS10744	SRR7912402;ILLUMINA;Paired;;SRX4747546	Human	Human	Homo sapiens; Age: 26; male; Clinical sample: Intra-abdominal	2011				Oceania	Australia	1193	5116046	-	H5	-:H5	119780	119780	119780	4085	571	26	26	26	26	F-:A1:B10	1014	S83L, D87N	1	1		1	1					1
ESC_GB6740AA_AS	MS10774	SRR7912389;ILLUMINA;Paired;;SRX4747559	Human	Human	Homo sapiens; Age: 75; female; Clinical sample: Urine	2012				Oceania	Australia	1193	5089407	-	H5	-:H5	119794	119794	119794	11740	571	26	26	26	26	F-:A1:B10		S83L, D87N	1	1																	1
ESC_GB6750AA_AS	MS10776	SRR7912379;ILLUMINA;Paired;;SRX4747569	Human	Human	Homo sapiens; Age: 68; female; Clinical sample: Urine	2012				Oceania	Australia	1193	5111096	-	H5	-:H5	119804	119804	119804	119804	571	26	26	26	26	F-:A1:B1	798	S83L, D87N	1	1
ESC_GB6751AA_AS	MS10775	SRR7912378;ILLUMINA;Paired;;SRX4747570	Human	Human	Homo sapiens; Age: 32; female; Clinical sample: Urine	2012				Oceania	Australia	1193	5130163	-	H5	-:H5	119788	119788	119788	119788	571	26	26	26	26	F-:A1:B10	1014	S83L, D87N	1	1			1					1
ESC_GB6755AA_AS	MS10779	SRR7912374;ILLUMINA;Paired;;SRX4747574	Human	Human	Homo sapiens; Age: 0; female; Clinical sample: Urine	2012				Oceania	Australia	1193	5090391	-	H5	-:H5	119792	119792	119792	119792	119792	26	26	26	26	F-:A1:B10	746	S83L, D87N	1	1	1	1	1		1			1									1
ESC_GB9371AA_AS	671-ESBLA	SRR7371339;ILLUMINA;Paired;;SRX4244221	Human	Human	Homo sapiens; rectal swab	2017	2			Asia	Singapore	1193	5248578	O75	H5	O75:H5	122792	122792	122792	4085	571	26	26	26	26	F-:A1:B10		S83L, D87N	1	1		1
ESC_GB9468AA_AS	178-ESBLA	SRR7371324;ILLUMINA;Paired;;SRX4244236	Human	Human	Homo sapiens; rectal swab	2017	2			Asia	Singapore	1193	5196436	O75	H5	O75:H5	122867	122867	122867	122867	571	26	26	26	26	F-:A1:B10	548	S83L, D87N	1	1	1	1								1
ESC_GB9916AA_AS	N17-00984	SRR10525632;ILLUMINA;Paired;;SRX7210125	Human	Human	Homo sapiens; Age: 22; female; blood	2016	5			North America	Canada	1193	5001056	O75	H5	O75:H5	123077	123077	123077	123077	571	26	26	26	26	F-:A1:B10		S83L, D87N	1	1															1
ESC_HA9598AA_AS	836	ERR712613;ILLUMINA;Paired;400;ERX656598,ERR712614;ILLUMINA;Paired;400;ERX656598	Human	Human	Homo sapiens	2014				Europe	Germany	1193	5213539	O75	H5	O75:H5	29054	29054	29054	29054	571	26	26	26	26	-		S83L, D87N	1	1
ESC_IA7983AA_AS	1136	traces-0GEjTuq;ILLUMINA;Paired;;NA,traces-0znoqHY;ILLUMINA;Paired;;NA	Human	Human	TRACHEAL ISOLATE	2015	7	13		Asia	Oman	1193	5152949	O75	H5	O75:H5	31114	31114	31114	31114	571	26	26	26	26	F-:A1:B10	1014	S83L, D87N	1	1	1	1	1					1									1
ESC_IB9055AA_AS	SCHI0016.S.133	SRR11094196;ILLUMINA;Paired;;SRX7733022	Human	Human	Homo sapiens; urine	2018	1			Oceania	Australia	1193	5527029	O75	H5	O75:H5	131476	131476	131476	131476	131476	131476	26	26	26	F-:A1:B10	1014_120_120	S83L, D87N	1	1			1				1								1
ESC_IB9070AA_AS	SCHI0016.S.172	SRR11094179;ILLUMINA;Paired;;SRX7733039	Human	Human	Homo sapiens; swab	2018	3			Oceania	Australia	1193	5113393	O75	H5	O75:H5	131486	131486	131486	131486	131486	26	26	26	26	F-:A1:B10		S83L, D87N	1	1
ESC_JB0319AA_AS	SCHI0016.S.274	SRR11094226;ILLUMINA;Paired;;SRX7732992	Human	Human	Homo sapiens; swab	2018	7			Oceania	Australia	1193	5193215	O75	H5	O75:H5	131901	131901	43361	43361	571	26	26	26	26	F-:A1:B20	746	S83L, D87N	1	1	1	1			1			1									1
ESC_JB8351AA_AS	LSQ10	SRR11354632;ILLUMINA;Paired;;SRX7956487	Human	Human	Homo sapiens; throat swab	2012				Asia	China	1193	5084987	O75	H5	O75:H5	133419	133419	133419	4085	571	26	26	26	26	F-:A1:B10	578	S83L, D87N	1	1								1
ESC_JB8372AA_AS	LSQ07	SRR11354611;ILLUMINA;Paired;;SRX7956508	Human	Human	Homo sapiens; urine	2012				Asia	China	1193	5129124	O75	H5	O75:H5	133412	133412	133412	133412	571	26	26	26	26	F35:A1:B10	628	S83L, D87N	1	1								1
ESC_JB8385AA_AS	LSQ02	SRR11354598;ILLUMINA;Paired;;SRX7956521	Human	Human	Homo sapiens; urine	2018				Asia	China	1193	5227961	O75	H5	O75:H5	133401	133401	133401	133401	571	26	26	26	26	F-:A1:B10		S83L, D87N	1	1																	1
ESC_JB8443AA_AS	LSQ11	SRR11354597;ILLUMINA;Paired;;SRX7956522	Human	Human	Homo sapiens; blood	2012				Asia	China	1193	5156215	O75	H5	O75:H5	133443	133443	133443	133443	571	26	26	26	26	F-:A1:B10	746	S83L, D87N	1	1	1	1	1		1			1									1
ESC_LB3897AA_AS	N19-01456	SRR11768479;ILLUMINA;Paired;;SRX8321726	Human	Human	Homo sapiens; Age: 81; male; blood	2018	6				Canada	1193	5157787	O75	H5	O75:H5	138781	138781	138781	138781	571	26	26	26	26	F1:A1:B20	606_459_203_191_130_84	S83L, D87N	1	1	1	1	1		1		1	1
ESC_LB6028AA_AS	ampC_0067	SRR11871224;ILLUMINA;Paired;;SRX8420979	Human	Human	Homo sapiens; urine	2017				Europe	Netherlands	1193	4948356	O75	H5	O75:H5	139606	139606	139606	139606	571	26	26	26	26	-		S83L, D87N		1
ESC_MA2366AA_AS	JKHS022	DRR089065;ILLUMINA;Paired;700;DRX082888	Environment	Water/River	sewage	2015				Asia	Japan	1193	5169474	-	H5	-:H5	42625	42625	42625	42625	571	26	26	26	26	F-:A-:B42		S83L, D87N		1
ESC_MB1865AA_AS	7	ERR4342171;ILLUMINA;Paired;250;ERX4287197	Human	Human	human; blood	2017					Vietnam	1193	5046051	-	H5	-:H5	141744	141744	141744	35884	571	26	26	26	26	F-:A1:B10	1014	S83L, D87N	1	1	1	1	1				1	1							1
ESC_MB1873AA_AS	15	ERR4342179;ILLUMINA;Paired;250;ERX4287205	Human	Human	human; blood	2017					Vietnam	1193	4971550	-	H5	-:H5	141736	141736	141736	141736	571	26	26	26	26	F-:A1:B10	548	S83L, D87N	1	1	1	1			1			1							1
ESC_MB1880AA_AS	22	ERR4342186;ILLUMINA;Paired;250;ERX4287212	Human	Human	human; blood	2018					Vietnam	1193	5143628	-	H5	-:H5	141730	141730	43361	43361	571	26	26	26	26	F-:A1:B20	746	S83L, D87N	1	1	1	1			1			1									1
ESC_MB1883AA_AS	25	ERR4342189;ILLUMINA;Paired;250;ERX4287215	Human	Human	human; blood	2018					Vietnam	1193	5124438	-	H5	-:H5	141727	141727	141727	141727	141727	26	26	26	26	F-:A1:B20	746	S83L, D87N	1	1	1	1			1			1									1
ESC_MB2146AA_AS	10UM1	ERR4220735;ILLUMINA;Paired;150;ERX4181763	Human	Human	Homo sapiens; ESBL Isolation Media	2018				Asia	Thailand	1193	5029470	O75	H5	O75:H5	141968	141968	141968	141968	571	26	26	26	26	F-:A1:B10	850	S83L, D87N	1	1			1					1							1
ESC_MB2475AA_AS	37UM1	ERR4220993;ILLUMINA;Paired;150;ERX4182021	Human	Human	Homo sapiens; ESBL Isolation Media	2018				Asia	Thailand	1193	5089999	O75	H5	O75:H5	142091	142091	142091	142091	571	26	26	26	26	F-:A1:B10		S83L, D87N	1	1
ESC_MB8883AA_AS	Escherichia coli ARLG-3442	SRR12508650;ILLUMINA;Paired;;SRX8999658	Human	Human	Homo sapiens; blood	2016					United States	1193	5180525	-	H5	-:H5	144006	144006	144006	144006	571	26	26	26	26	F35:A1:B10		S83L, D87N	1	1
ESC_NA2649AA_AS	HE-MDREc19	DRR061444;ILLUMINA;Paired;500;DRX055688	Human	Human	Homo sapiens	2014				North America	United States	1193	5178272	O75	H5	O75:H5	44475	44475	44475	44475	571	26	26	26	26	F-:A1:B10	746	S83L, D87N	1	1	1	1	1		1			1									1
ESC_NB3750AA_AS	isol104	ERR4554534;ILLUMINA;Paired;250;ERX4490792	Human	Human	Homo sapiens; Feces	2013				Europe	Netherlands	1193	5160815	O75	H5	O75:H5	145345	145345	145345	145345	571	26	26	26	26	F-:A1:B20	746	S83L, D87N	1	1	1	1	1		1			1									1
ESC_NB3780AA_AS	isol145	ERR4554585;ILLUMINA;Paired;250;ERX4490843	Human	Human	Homo sapiens; Feces	2013				Europe	Netherlands	1193	5092972	O75	H5	O75:H5	145151	145151	145151	4085	571	26	26	26	26	F-:A1:B10	1014	S83L, D87N	1	1			1					1
ESC_NB5411AA_AS	EC00742	SRR9647677;ILLUMINA;Paired;;SRX6409133	Human	Human	Homo sapiens; urine	2018					United States	1193	5179066	O75	H5	O75:H5	146429	146429	146429	146429	571	26	26	26	26	F-:A1:B10		S83L, D87N	1	1		1	1
ESC_NB8441AA_AS	GESC270	traces-0TxTMSE;ILLUMINA;Paired;;NA	Human	Human	Effluent sortie	2019				North America	Guadeloupe	1193	4860610	-	H5	-:H5	145824	145824	145824	4073	571	26	26	26	26	-		S83L, D87N	1	1															1
ESC_NB8716AA_AS	EC00852	SRR12764059;ILLUMINA;Paired;;SRX9234741	Human	Human	Homo sapiens; sputum	2019					United States	1193	5193601	O75	H5	O75:H5	148193	148193	148193	148193	571	26	26	26	26	F-:A1:B10	1014	S83L, D87N	1	1			1					1
ESC_PA1132AA_AS	MER-108	SRR5936478;ILLUMINA;Paired;;SRX3096479	Human	Human	blood; Homo sapiens; Age: 64; male; Blood	2015				Asia	Singapore	1193	5114374	O75	H5	O75:H5	57889	57889	57889	57889	571	26	26	26	26	F29:A-:B10		S83L, D87N	1	1
ESC_RA0127AA_AS	EF464	ERR4426097;ILLUMINA;Paired;;ERX4366655	Human	Human		2014	10	17		Europe	Sweden	1193	5121946	O75	H5	O75:H5	57218	57218	57218	57218	571	26	26	26	26	F-:A1:B10		S83L, D87N	1	1
ESC_RA0459AA_AS	EF336	ERR4426257;ILLUMINA;Paired;;ERX4366815	Human	Human		2013	6	12		Europe	Sweden	1193	5227307	O75	H5	O75:H5	57591	57591	57591	57591	57591	26	26	26	26	F58:A1:B1	746_50	S83L, D87N	1	1	1	1	1		1			1									1
ESC_RB8304AA_AS	FQ71	SRR12569940;ILLUMINA;Paired;;SRX9058106	Human	Human	Homo sapiens; blood	2016	10				Qatar	1193	5030616	O75	H5	O75:H5	151619	151619	151619	4073	571	26	26	26	26	F1:A1:B49	869_270	S83L, D87N	1	1	1		1	1	1	1		1									1
ESC_RB8562AA_AS	E295	SRR11348020;ILLUMINA;Paired;;SRX7949810	Human	Human	Homo sapiens; Rectal swab	2018	10				Qatar	1193	5154382	O75	H5	O75:H5	151776	151776	151776	151776	571	26	26	26	26	F-:A1:B10	850	S83L, D87N	1	1			1					1							1
ESC_RB8572AA_AS	E313	SRR11348010;ILLUMINA;Paired;;SRX7949820	Human	Human	Homo sapiens; Rectal swab	2018	10				Qatar	1193	5096180	O75	H5	O75:H5	151968	151968	151968	72374	571	26	26	26	26	F-:A1:B10		S83L, D87N	1	1		1
ESC_RB8593AA_AS	E60	SRR11347989;ILLUMINA;Paired;;SRX7949841	Human	Human	Homo sapiens; Rectal swab	2018	5				Qatar	1193	5160622	O75	H5	O75:H5	151959	151959	151959	151959	151959	26	26	26	26	F-:A1:B10	850	S83L, D87N	1	1			1					1							1
ESC_RB8612AA_AS	E328	SRR11347970;ILLUMINA;Paired;;SRX7949860	Human	Human	Homo sapiens; Ascitic fluid	2018	10				Qatar	1193	5008795	O75	H5	O75:H5	151937	151937	151937	151937	571	26	26	26	26	F-:A1:B10	850	S83L, D87N	1	1								1							1
ESC_RB8619AA_AS	E345	SRR11347963;ILLUMINA;Paired;;SRX7949867	Human	Human	Homo sapiens; Rectal swab	2018	10				Qatar	1193	5057134	O75	H5	O75:H5	151933	151933	151933	4073	571	26	26	26	26	F-:A1:B10		S83L, D87N	1	1															1
ESC_RB8624AA_AS	E35	SRR11347958;ILLUMINA;Paired;;SRX7949872	Human	Human	Homo sapiens; urine	2018	4				Qatar	1193	5060333	O75	H5	O75:H5	151926	151926	151926	122867	571	26	26	26	26	F-:A1:B10		S83L, D87N	1	1			1
ESC_RB8740AA_AS	E46	SRR11347842;ILLUMINA;Paired;;SRX7949988	Human	Human	Homo sapiens; Rectal swab	2018	5				Qatar	1193	5109926	O75	H5	O75:H5	151837	151837	151837	151837	571	26	26	26	26	F-:A1:B10	850	S83L, D87N	1	1			1					1							1
ESC_RB8748AA_AS	E472	SRR11347834;ILLUMINA;Paired;;SRX7949996	Human	Human	Homo sapiens; Rectal swab	2018	11				Qatar	1193	5053398	O75	H5	O75:H5	151830	151830	151830	4073	571	26	26	26	26	F-:A1:B10		S83L, D87N	1	1															1		1
ESC_SA9748AA_AS	ECOL-17-VL-OH-GA-0041	SRR7521601;ILLUMINA;Paired;500;SRX4390147	Companion Animal		Canis lupus familiaris Skin	2017	11			North America	United States	1193	5201287	O75	H5	O75:H5	70443	70443	70443	70443	571	26	26	26	26	F29:A-:B10	1014	S83L, D87N	1	1	1	1			1			1							1
ESC_TA1732AA_AS	Escherichia coli from urine	SRR7691735;ILLUMINA;Paired;;SRX4551290	Human	Human	Homo sapiens	2017	8			Asia	China	1193	5113291	O75	H5	O75:H5	72308	72308	72308	72308	571	26	26	26	26	F-:A1:B10		S83L, D87N	1	1			1
ESC_TA1734AA_AS	Escherichia coli from urine	SRR7691733;ILLUMINA;Paired;;SRX4551292	Human	Human	Homo sapiens	2016	12			Asia	China	1193	5191537	O75	H5	O75:H5	72306	72306	72306	72306	72306	26	26	26	26	F-:A1:B1	746	S83L, D87N	1	1	1	1	1		1			1									1
ESC_TA1738AA_AS	Escherichia coli from stone	SRR7691729;ILLUMINA;Paired;;SRX4551296	Human	Human	Homo sapiens	2016	12			Asia	China	1193	5121475	O75	H5	O75:H5	72333	72333	72333	72333	72333	26	26	26	26	F-:A1:B1	746	S83L, D87N	1	1	1	1	1		1			1									1
ESC_TA1740AA_AS	Escherichia coli from stone	SRR7691727;ILLUMINA;Paired;;SRX4551298	Human	Human	Homo sapiens	2017	8			Asia	China	1193	5080849	O75	H5	O75:H5	72305	72305	72305	72304	72304	26	26	26	26	F-:A1:B1		S83L, D87N	1	1
ESC_TA1742AA_AS	Escherichia coli from urine	SRR7691725;ILLUMINA;Paired;;SRX4551300	Human	Human	Homo sapiens	2017	8			Asia	China	1193	5081288	O75	H5	O75:H5	72304	72304	72304	72304	72304	26	26	26	26	F-:A1:B1		S83L, D87N	1	1
ESC_TA2255AA_AS	559ESBA	SRR7724754;ILLUMINA;Paired;;SRX4581162	Wild Animal	Avian	Seagull; Chroicocephalus; ESBA	2017				Oceania	Australia	1193	4964779	O75	H5	O75:H5	71839	71839	71839	71839	571	26	26	26	26	F-:A1:B10	850	S83L, D87N	1	1			1					1							1
ESC_TA2265AA_AS	436CREA	SRR7724744;ILLUMINA;Paired;;SRX4581172	Wild Animal	Avian	Seagull; Chroicocephalus; CREA	2017				Oceania	Australia	1193	4983083	O75	H5	O75:H5	71843	71843	71843	71843	571	26	26	26	26	F-:A1:B10	850	S83L, D87N	1	1			1					1							1
ESC_TA3857AA_AS	MVAST1459	SRR7758955;ILLUMINA;Paired;;SRX4614606	Human	Human	Homo sapiens	2013				North America	United States	1193	5100678	O75	H5	O75:H5	72136	72136	72136	34285	571	26	26	26	26	F-:A1:B10	746	S83L, D87N	1	1		1	1		1			1									1
ESC_TA7188AA_AS		SRR7828765;ILLUMINA;Paired;;SRX4679685	Human	Human	Homo sapiens; blood; Age: 81; female; Blood	2015				Asia	Singapore	1193	5182660	O75	H5	O75:H5	72890	72890	72890	4085	571	26	26	26	26	F-:A1:B10	746	S83L, D87N	1	1	1	1	1		1			1
ESC_TA7189AA_AS		SRR7828763;ILLUMINA;Paired;;SRX4679687	Human	Human	Homo sapiens; blood; Age: 56; male; Blood	2017				Asia	Singapore	1193	5134283	O75	H5	O75:H5	72889	72889	72889	72889	571	26	26	26	26	F-:A1:B10	746	S83L, D87N	1	1					1			1									1
ESC_TA7218AA_AS		SRR7828732;ILLUMINA;Paired;;SRX4679718	Human	Human	Homo sapiens; blood; Age: 75; female; Blood	2016				Asia	Singapore	1193	5447933	O75	H5	O75:H5	72865	72865	72865	72865	571	26	26	26	26	F-:A1:B10	850	S83L, D87N	1	1								1							1
ESC_TA7219AA_AS		SRR7828731;ILLUMINA;Paired;;SRX4679719	Human	Human	Homo sapiens; blood; Age: 75; male; Blood	2016				Asia	Singapore	1193	5201833	-	H5	-:H5	72864	72864	72864	72864	571	26	26	26	26	F-:A1:B10	682_175_111	S83L, D87N	1	1	1	1	1		1			1									1
ESC_TA7239AA_AS		SRR7828711;ILLUMINA;Paired;;SRX4679739	Human	Human	Homo sapiens; blood; Age: 74; female; Blood	2017				Asia	Singapore	1193	5236513	O75	H5	O75:H5	72979	72979	72979	72979	72979	26	26	26	26	F-:A1:B10		S83L, D87N	1	1																	1
ESC_TA7265AA_AS		SRR7828681;ILLUMINA;Paired;;SRX4679769	Human	Human	Homo sapiens; blood; Age: 76; female; Blood	2016				Asia	Lebanon	1193	5026222	O75	H5	O75:H5	72984	72984	72984	72984	571	26	26	26	26	F-:A1:B10	850	S83L, D87N	1	1			1					1							1
ESC_TB9850AA_AS	2016CRE_58	SRR13077359;ILLUMINA;Paired;;SRX9524244	Human	Human	Homo sapiens; Acute Care Hospital	2016				Asia	Singapore	1193	5199531	O75	H5	O75:H5	153497	153497	153497	153497	153497	26	26	26	26	F-:A1:B10	1014	S83L, D87N	1	1		1	1				1	1
ESC_TB9851AA_AS	2016CRE_61	SRR13077355;ILLUMINA;Paired;;SRX9524248	Human	Human	Homo sapiens; Acute Care Hospital	2016				Asia	Singapore	1193	5236174	O75	H5	O75:H5	153506	153506	153506	153506	571	26	26	26	26	F-:A1:B10		S83L, D87N	1	1			1
ESC_VA6283AA_AS	M8847	SRR8420330;ILLUMINA;Paired;;SRX5229366	Human	Human	Rectal swab; Homo sapiens; Neonate	2018	1			Oceania	Australia	1193	5114669	-	H5	-:H5	81878	81878	81878	81878	571	26	26	26	26	F-:A1:B10		S83L, D87N	1	1
ESC_VB0526AA_AS	AUSMDU00016435	SRR13803052;ILLUMINA;Paired;;SRX10186566	Human	Human	Homo sapiens; Rectal Swab	2018				Oceania	Australia	1193	5227535	-	H5	-:H5	160176	160176	160176	160176	571	26	26	26	26	F-:A1:B20	746	S83L, D87N	1	1	1	1	1		1			1									1
ESC_VB0547AA_AS	AUSMDU00018364	SRR13803014;ILLUMINA;Paired;;SRX10186604	Human	Human	Homo sapiens; Abdomen Swab	2018				Oceania	Australia	1193	5080357	O75	H5	O75:H5	160156	160156	160156	160156	571	26	26	26	26	-		S83L, D87N		1
ESC_VB0551AA_AS	AUSMDU00015255	SRR13802997;ILLUMINA;Paired;;SRX10186621	Human	Human	Homo sapiens; urine	2018				Oceania	Australia	1193	5058412	O75	H5	O75:H5	160252	160252	160252	160252	160252	26	26	26	26	F-:A1:B20		S83L, D87N	1	1																	1
ESC_VB0556AA_AS	AUSMDU00015763	SRR13802986;ILLUMINA;Paired;;SRX10186632	Human	Human	Homo sapiens; Rectal Swab	2018				Oceania	Australia	1193	5189949	-	H5	-:H5	160253	160253	160253	160253	85254	26	26	26	26	F-:A1:B20	746	S83L, D87N	1	1	1	1	1		1			1									1
ESC_VB0571AA_AS	AUSMDU00017738	SRR13802962;ILLUMINA;Paired;;SRX10186656	Human	Human	Homo sapiens; urine	2018				Oceania	Australia	1193	5035615	-	H5	-:H5	160239	160239	160239	160239	571	26	26	26	26	F-:A1:B10	548	S83L, D87N	1	1		1	1					1
ESC_VB0602AA_AS	AUSMDU00017106	SRR13802901;ILLUMINA;Paired;;SRX10186717	Human	Human	Homo sapiens; Rectal Swab	2018				Oceania	Australia	1193	5041336	O75	H5	O75:H5	160217	160217	160217	11740	571	26	26	26	26	F-:A1:B10	1014	S83L, D87N	1	1			1		1			1
ESC_VB0608AA_AS	AUSMDU00019228	SRR13803389;ILLUMINA;Paired;;SRX10186729	Human	Human	Homo sapiens; Rectal Swab	2018				Oceania	Australia	1193	5233627	O75	H5	O75:H5	160355	160355	160355	160176	571	26	26	26	26	F-:A1:B20	746	S83L, D87N	1	1	1	1	1		1			1									1
ESC_VB0636AA_AS	AUSMDU00018822	SRR13803296;ILLUMINA;Paired;;SRX10186822	Human	Human	Homo sapiens; urine	2018				Oceania	Australia	1193	5027358	-	H5	-:H5	160351	160351	160351	160351	571	26	26	26	26	F-:A1:B10	1014	S83L, D87N	1	1	1				1			1
ESC_VB0639AA_AS	AUSMDU00019918	SRR13803289;ILLUMINA;Paired;;SRX10186829	Human	Human	Homo sapiens; urine	2018				Oceania	Australia	1193	5219990	uncertain	H5	uncertain:H5	160186	160186	160186	160186	96700	26	26	26	26	F-:A1:B1		S83L, D87N	1	1																	1
ESC_VB0652AA_AS	AUSMDU00019683	SRR13803265;ILLUMINA;Paired;;SRX10186853	Human	Human	Homo sapiens; Rectal Swab	2018				Oceania	Australia	1193	5134605	-	H5	-:H5	160344	160344	160344	160344	571	26	26	26	26	F-:A1:B10	1014	S83L, D87N	1	1		1	1					1							1
ESC_VB0653AA_AS	AUSMDU00019675	SRR13803264;ILLUMINA;Paired;;SRX10186854	Human	Human	Homo sapiens; Rectal Swab	2018				Oceania	Australia	1193	5073535	-	H5	-:H5	160340	160340	160340	160340	160340	26	26	26	26	F-:A1:B10	798	S83L, D87N	1	1																	1
ESC_VB0654AA_AS	AUSMDU00019680	SRR13803263;ILLUMINA;Paired;;SRX10186855	Human	Human	Homo sapiens; Rectal Swab	2018				Oceania	Australia	1193	5088048	-	H5	-:H5	160342	160342	160342	160342	571	26	26	26	26	F-:A1:B10		S83L, D87N	1	1															1
ESC_VB0660AA_AS	AUSMDU00015970	SRR13803249;ILLUMINA;Paired;;SRX10186869	Human	Human	Homo sapiens; Blood (whole)	2018				Oceania	Australia	1193	5108402	O75	H5	O75:H5	160337	160337	160337	4073	571	26	26	26	26	F-:A1:B10	850	S83L, D87N	1	1			1					1							1
ESC_VB0666AA_AS	AUSMDU00014867	SRR13803229;ILLUMINA;Paired;;SRX10186889	Human	Human	Homo sapiens; urine	2018				Oceania	Australia	1193	5169745	O75	H5	O75:H5	160328	160328	160328	160328	85254	26	26	26	26	F9:A1:B20	746	S83L, D87N	1	1	1	1	1		1			1									1
ESC_VB0679AA_AS	AUSMDU00019934	SRR13803194;ILLUMINA;Paired;;SRX10186924	Human	Human	Homo sapiens; Rectal Swab	2018				Oceania	Australia	1193	5025063	-	H5	-:H5	160321	114210	114210	114210	85254	26	26	26	26	F-:A1:B20	746	S83L, D87N	1	1	1	1	1		1			1									1
ESC_VB0683AA_AS	AUSMDU00015460	SRR13803187;ILLUMINA;Paired;;SRX10186931	Human	Human	Homo sapiens; urine	2018				Oceania	Australia	1193	5186381	O18	H5	O18:H5	160310	160310	160310	160310	96700	26	26	26	26	F-:A1:B1	746	S83L, D87N	1	1	1				1			1									1
ESC_VB0689AA_AS	AUSMDU00018281	SRR13803167;ILLUMINA;Paired;;SRX10186951	Human	Human	Homo sapiens; urine	2018				Oceania	Australia	1193	5040303	-	H5	-:H5	160239	160239	160239	160239	571	26	26	26	26	F-:A1:B10	548	S83L, D87N	1	1		1	1					1
ESC_VB0727AA_AS	AUSMDU00015610	SRR13803092;ILLUMINA;Paired;;SRX10187026	Human	Human	Homo sapiens; urine	2018				Oceania	Australia	1193	5064101	O75	H5	O75:H5	160252	160252	160252	160252	160252	26	26	26	26	F-:A1:B20		S83L, D87N	1	1																	1
ESC_VB0745AA_AS	AUSMDU00016513	SRR13803068;ILLUMINA;Paired;;SRX10187050	Human	Human	Homo sapiens; urine	2018				Oceania	Australia	1193	5033556	O75	H5	O75:H5	160239	160239	160239	160239	571	26	26	26	26	F-:A1:B10	548	S83L, D87N	1	1		1	1					1
ESC_VB0772AA_AS	AUSMDU00021458	SRR13803649;ILLUMINA;Paired;;SRX10187107	Human	Human	Homo sapiens; urine	2018				Oceania	Australia	1193	5006622	-	H5	-:H5	160401	160401	160401	4073	571	26	26	26	26	F-:A1:B10	850	S83L, D87N	1	1			1					1							1
ESC_VB0774AA_AS	AUSMDU00021634	SRR13803646;ILLUMINA;Paired;;SRX10187110	Human	Human	Homo sapiens; Urine, clean catch	2018				Oceania	Australia	1193	5207493	-	H5	-:H5	160392	160392	160392	4073	571	26	26	26	26	F103:A1:B10		S83L, D87N	1	1		1													1
ESC_VB0776AA_AS	AUSMDU00021644	SRR13803644;ILLUMINA;Paired;;SRX10187112	Human	Human	Homo sapiens; Rectal Swab	2018				Oceania	Australia	1193	5045172	O75	H5	O75:H5	160391	160391	160391	160391	571	26	26	26	26	F-:A1:B10	850	S83L, D87N	1	1			1					1							1
ESC_VB0778AA_AS	AUSMDU00021459	SRR13803639;ILLUMINA;Paired;;SRX10187117	Human	Human	Homo sapiens; Blood (whole)	2018				Oceania	Australia	1193	5076775	-	H5	-:H5	160387	160387	160387	4073	571	26	26	26	26	F-:A1:B10	850	S83L, D87N	1	1			1					1							1
ESC_VB0803AA_AS	AUSMDU00022783	SRR13803573;ILLUMINA;Paired;;SRX10187183	Human	Human	Homo sapiens; urine	2018				Oceania	Australia	1193	4990861	O75	H5	O75:H5	160364	160364	160364	160364	571	26	26	26	26	F-:A1:B10	850	S83L, D87N	1	1								1							1
ESC_VB0826AA_AS	AUSMDU00022922	SRR13803517;ILLUMINA;Paired;;SRX10187239	Human	Human	Homo sapiens; urine	2018				Oceania	Australia	1193	5221821	O18	H5	O18:H5	160471	160471	160471	160186	96700	26	26	26	26	F-:A1:B1		S83L, D87N	1	1																	1
ESC_VB0828AA_AS	AUSMDU00023159	SRR13803513;ILLUMINA;Paired;;SRX10187243	Human	Human	Homo sapiens; urine	2018				Oceania	Australia	1193	5180942	-	H5	-:H5	160473	160473	4073	4073	571	26	26	26	26	F-:A1:B10	850	S83L, D87N	1	1			1					1							1
ESC_VB0835AA_AS	AUSMDU00023328	SRR13803502;ILLUMINA;Paired;;SRX10187254	Human	Human	Homo sapiens; urine	2018				Oceania	Australia	1193	5264328	O18	H5	O18:H5	160464	160464	160464	114195	96700	26	26	26	26	F-:A1:B1	746	S83L, D87N	1	1	1	1	1		1			1									1
ESC_VB0839AA_AS	AUSMDU00022544	SRR13803491;ILLUMINA;Paired;;SRX10187265	Human	Human	Homo sapiens; Rectal Swab	2018				Oceania	Australia	1193	5135723	O75	H5	O75:H5	160461	160461	160461	160461	571	26	26	26	26	F-:A1:B10	1014	S83L, D87N	1	1	1				1			1
ESC_VB0849AA_AS	AUSMDU00023226	SRR13803466;ILLUMINA;Paired;;SRX10187290	Human	Human	Homo sapiens; Rectal Swab	2018				Oceania	Australia	1193	5005327	O75	H5	O75:H5	160448	160448	160448	4073	571	26	26	26	26	F-:A1:B10	850	S83L, D87N	1	1			1					1							1
ESC_VB0851AA_AS	AUSMDU00020280	SRR13803463;ILLUMINA;Paired;;SRX10187293	Human	Human	Homo sapiens; Rectal Swab	2018				Oceania	Australia	1193	5006423	O75	H5	O75:H5	160452	160452	160452	4085	571	26	26	26	26	F-:A1:B10		S83L, D87N	1	1
ESC_VB0868AA_AS	AUSMDU00022967	SRR13803417;ILLUMINA;Paired;;SRX10187339	Human	Human	Homo sapiens; urine	2018				Oceania	Australia	1193	5146851	O75	H5	O75:H5	160438	160438	160438	160438	571	26	26	26	26	F-:A1:B10		S83L, D87N	1	1															1
ESC_VB2348AA_AS	EC07	DRR122198;ILLUMINA;Paired;350;DRX115055	Human	Human	bile; Homo sapiens	2014	6				Thailand	1193	5285233	O75	H5	O75:H5	161073	161073	161073	161073	571	26	26	26	26	F-:A1:B10	1014	S83L, D87N	1	1	1							1											1
ESC_VB2747AA_AS	E5140625_2013	ERR5355784;ILLUMINA;Paired;500;ERX5143819	Human	Human	Homo sapiens	2013				Oceania	Australia	1193	5109876	O75	H5	O75:H5	119764	119764	119764	119764	571	26	26	26	26	F-:A1:B10		S83L, D87N	1	1																	1
ESC_VB2788AA_AS	E3190169_2013	ERR5355825;ILLUMINA;Paired;500;ERX5143860	Human	Human	Homo sapiens	2013				Oceania	Australia	1193	5130097	O75	H5	O75:H5	119759	119759	119759	119759	571	26	26	26	26	F-:A1:B10		S83L, D87N	1	1	1	1	1		1												1
ESC_VB7077AA_AS	MarinaQ1	SRR14160772;ILLUMINA;Paired;;SRX10529244	Environment	ND/Others	environment	2018				Asia	Singapore	1193	5266670	O6	H5	O6:H5	163327	163327	163327	163327	100351	26	26	26	26	F-:A1:B10	746	S83L, D87N	1	1	1	1	1		1			1									1
ESC_VB7319AA_AS	CGX1	SRR14180181;ILLUMINA;Paired;;SRX10548266	Environment	ND/Others	environment	2018				Asia	Singapore	1193	5266375	O6	H5	O6:H5	163327	163327	163327	163327	100351	26	26	26	26	F-:A1:B10	746	S83L, D87N	1	1	1	1	1		1			1									1
ESC_WA2076AA_AS	ECOL-18-VL-OH-IN-0020	SRR8544060;ILLUMINA;Paired;500;SRX5346172	Companion Animal		Canis familiaris - swab - surgical incision	2018	5			North America	United States	1193	5030846	uncertain	H5	uncertain:H5	85254	85254	85254	85254	85254	26	26	26	26	F-:A1:B20	746	S83L, D87N	1	1	1	1	1		1			1									1
ESC_WA2542AA_AS	strain 73	SRR4302125;ILLUMINA;Paired;;SRX2196428	Human	Human	Homo sapiens	2015	1			Asia	Singapore	1193	5097924	O75	H5	O75:H5	84764	84764	84764	11740	571	26	26	26	26	F-:A1:B10		S83L, D87N	1	1		1
ESC_WA5557AA_AS	JIE978	SRR6455998;ILLUMINA;Paired;;SRX3546746	Human	Human	Homo sapiens	2009				Oceania	Australia	1193	5152845	O75	H5	O75:H5	87939	87939	87939	87939	571	26	26	26	26	F-:A-:B10		S83L, D87N	1	1
ESC_WA5626AA_AS	GASRECE220	SRR6505373;ILLUMINA;Paired;;SRX3593940	Human	Human	Homo sapiens; blood	2013	2			Asia	Singapore	1193	5169100	O75	H5	O75:H5	87746	87746	87746	87746	571	26	26	26	26	F-:A1:B10	1014	S83L, D87N	1	1		1	1					1
ESC_WA5627AA_AS	GASRECE156	SRR6505372;ILLUMINA;Paired;;SRX3593941	Human	Human	Homo sapiens; blood	2012	8			Asia	Singapore	1193	5108468	-	H5	-:H5	87737	87737	87737	87737	571	26	26	26	26	F-:A1:B10	746	S83L, D87N	1	1	1	1	1		1			1									1
ESC_WB1774AA_AS	AUSMDU00015561	SRR13825449;ILLUMINA;Paired;;SRX10205127	Human	Human	Homo sapiens; urine	2018				Oceania	Australia	1193	5250798	-	H5	-:H5	165761	165761	165761	4073	571	26	26	26	26	F-:A1:B10	1014	S83L, D87N	1	1			1					1							1
ESC_WB1784AA_AS	AUSMDU00010639	SRR13825420;ILLUMINA;Paired;;SRX10205156	Human	Human	Homo sapiens; Rectal Swab	2017				Oceania	Australia	1193	5105344	-	H5	-:H5	165751	165751	165751	4073	571	26	26	26	26	F-:A1:B10	850	S83L, D87N	1	1			1					1							1
ESC_WB1799AA_AS	AUSMDU00010818	SRR13825397;ILLUMINA;Paired;;SRX10205179	Human	Human	Homo sapiens; Rectal Swab	2017				Oceania	Australia	1193	5025198	-	H5	-:H5	165736	165736	165736	165719	571	26	26	26	26	F-:A1:B10		S83L, D87N	1	1
ESC_WB1803AA_AS	AUSMDU00017146	SRR13825384;ILLUMINA;Paired;;SRX10205192	Human	Human	Homo sapiens; urine	2018				Oceania	Australia	1193	5116182	O75	H5	O75:H5	165731	165731	165731	165731	571	26	26	26	26	F-:A1:B10	746	S83L, D87N	1	1	1	1	1		1			1
ESC_WB1821AA_AS	AUSMDU00010774	SRR13825832;ILLUMINA;Paired;;SRX10205244	Human	Human	Homo sapiens; Blood (whole)	2017				Oceania	Australia	1193	5219608	-	H5	-:H5	165719	165719	165719	165719	571	26	26	26	26	F-:A1:B10	1014	S83L, D87N	1	1		1	1					1
ESC_WB1826AA_AS	AUSMDU00015851	SRR13825821;ILLUMINA;Paired;;SRX10205255	Human	Human	Homo sapiens; urine	2017				Oceania	Australia	1193	5261642	O18	H5	O18:H5	165840	165657	165657	114195	96700	26	26	26	26	F-:A1:B1	746	S83L, D87N	1	1	1	1	1		1			1
ESC_WB1834AA_AS	AUSMDU00015988	SRR13825807;ILLUMINA;Paired;;SRX10205269	Human	Human	Homo sapiens; urine	2017				Oceania	Australia	1193	5147031	-	H5	-:H5	165708	165708	165708	4073	571	26	26	26	26	F-:A1:B10	850	S83L, D87N	1	1			1					1							1
ESC_WB1859AA_AS	AUSMDU00011817	SRR13825731;ILLUMINA;Paired;;SRX10205345	Human	Human	Homo sapiens; Blood (whole)	2017				Oceania	Australia	1193	4989552	O75	H5	O75:H5	165687	165687	165687	4073	571	26	26	26	26	F-:A1:B10		S83L, D87N	1	1															1
ESC_WB1871AA_AS	AUSMDU00011706	SRR13825696;ILLUMINA;Paired;;SRX10205380	Human	Human	Homo sapiens; Rectal Swab	2017				Oceania	Australia	1193	5171265	-	H5	-:H5	165677	165677	165677	165677	571	26	26	26	26	F-:A1:B10	746	S83L, D87N	1	1	1	1	1		1			1
ESC_WB1888AA_AS	AUSMDU00015766	SRR13825647;ILLUMINA;Paired;;SRX10205429	Human	Human	Homo sapiens; Rectal Swab	2018				Oceania	Australia	1193	5199744	-	H5	-:H5	165663	165663	165663	165663	571	26	26	26	26	F-:A1:B10	1014	S83L, D87N	1	1			1					1
ESC_WB1890AA_AS	AUSMDU00017421	SRR13825645;ILLUMINA;Paired;;SRX10205431	Human	Human	Homo sapiens; urine	2018				Oceania	Australia	1193	5074955	-	H5	-:H5	165664	165664	165664	165664	1245	26	26	26	26	F-:A1:B1		S83L, D87N	1	1
ESC_WB1891AA_AS	AUSMDU00015752	SRR13825644;ILLUMINA;Paired;;SRX10205432	Human	Human	Homo sapiens; Urine clean catch	2018				Oceania	Australia	1193	5253253	O18	H5	O18:H5	165660	165660	165660	114195	96700	26	26	26	26	F-:A1:B1	746	S83L, D87N	1	1	1	1	1		1			1									1
ESC_WB1899AA_AS	AUSMDU00011881	SRR13825613;ILLUMINA;Paired;;SRX10205463	Human	Human	Homo sapiens; Rectal Swab	2018				Oceania	Australia	1193	4907011	-	H5	-:H5	165828	165828	165828	165828	110946	26	26	26	26	-		S83L, D87N	1	1
ESC_WB1900AA_AS	AUSMDU00016896	SRR13825612;ILLUMINA;Paired;;SRX10205464	Human	Human	Homo sapiens; urine	2018				Oceania	Australia	1193	5275352	O18	H5	O18:H5	165657	165657	165657	114195	96700	26	26	26	26	F-:A1:B1	746	S83L, D87N	1	1	1	1	1		1			1									1
ESC_WB1925AA_AS	AUSMDU00015972	SRR13825556;ILLUMINA;Paired;;SRX10205520	Human	Human	Homo sapiens; Fluid	2018				Oceania	Australia	1193	5178162	O75	H5	O75:H5	165807	165807	165807	165807	165807	26	26	26	26	F-:A1:B10		S83L, D87N	1	1
ESC_WB3458AA_AS	S.78.18.Ec	ERR5432329;ILLUMINA;Paired;300;ERX5217021	Human	Human	Homo sapiens; Hospital	2018	1			Europe	Germany	1193	5001851	O75	H5	O75:H5	166432	166432	166432	166432	571	26	26	26	26	-		S83L, D87N		1
ESC_WB6277AA_AS	MVC255	SRR14629926;ILLUMINA;Paired;;SRX10969840	Companion Animal	Canine	Companion animal; Canis lupus familiaris	2011					Australia	1193	5144601	O75	H5	O75:H5	168362	168362	168362	168362	571	26	26	26	26	F-:A1:B10		S83L, D87N	1	1			1
ESC_WB7322AA_AS	U-NHP-26	SRR11392936;ILLUMINA;Paired;;SRX7971906	ND	ND/Others	F; Age: 8M; hospital	2015	1				Vietnam	1193	5136662	O75	H5	O75:H5	169491	169491	169491	169491	169491	169491	26	26	26	F-:A1:B10	746	S83L, D87N	1	1	1	1	1		1			1
ESC_WB9160AA_AS	2547	SRR14761917;ILLUMINA;Paired;;SRX11095340	Human	Human	Homo sapiens; St. Joesph Healthcare	2020	4				United States	1193	5198928	-	H5	-:H5	169942	169924	169924	169924	571	26	26	26	26	-	1014	S83L, D87N	1	1			1				1								1
ESC_XA1848AA_AS	GASRECE250	SRR6505375;ILLUMINA;Paired;;SRX3593938	Human	Human	Homo sapiens; blood	2013	3			Asia	Singapore	1193	5251990	-	H5	-:H5	90585	90585	90585	26903	571	26	26	26	26	F-:A1:B1	746	S83L, D87N	1	1	1	1	1		1			1									1
ESC_XA6465AA_AS	GDZ16011	SRR6066447;ILLUMINA;Paired;;SRX3209632	Human	Human	Patient Drainage; Homo sapiens	2016	7			Asia	China	1193	5198058	O75	H5	O75:H5	90919	90919	90919	90919	571	26	26	26	26	F-:A1:B20	746	S83L, D87N	1	1	1				1			1									1
ESC_XA7269AA_AS	Escherichia coli	ERR3094209;ILLUMINA;Paired;500;ERX3155036	Human	Human	homo sapiens; stool	2016	5			Asia	Vietnam	1193	5722412	O75	H5	O75:H5	91232	91232	91232	91232	571	26	26	26	26	F44:A1:B10	746	S83L, D87N	1	1	1	1	1		1			1
ESC_XA7329AA_AS	ECOLI_MEC_017	ERR3140363;ILLUMINA;Paired;250;ERX3169336	Human	Human	Homo sapiens; Urine	2014				Europe	Norway	1193	5124581	O75	H5	O75:H5	91286	91286	91286	11740	571	26	26	26	26	F-:A-:B10		S83L, D87N	1	1																	1
ESC_XA7378AA_AS	ECOLI_MEC_067	ERR3140412;ILLUMINA;Paired;250;ERX3169385	Human	Human	Homo sapiens; Urine	2016				Europe	Norway	1193	5281430	-	H5	-:H5	91305	91305	91305	91305	91305	26	26	26	26	F-:A1:B20	746	S83L, D87N	1	1	1	1	1		1			1									1
ESC_XB6909AA_AS	AT20-WWTP-I2	SRR15042476;ILLUMINA;Paired;;SRX11353135	Environment	Water/River	wastewater	2020					Austria	1193	5198933	O75	H5	O75:H5	172029	172029	172029	114084	571	26	26	26	26	F-:A1:B20	746	S83L, D87N	1	1	1	1	1		1			1									1
ESC_YA2017AA_AS	GASRECE248	SRR6505374;ILLUMINA;Paired;;SRX3593939	Human	Human	Homo sapiens; blood	2013	3			Asia	Singapore	1193	5164218	-	H5	-:H5	92422	87746	87746	87746	571	26	26	26	26	F48:A1:B49	1014_301	S83L, D87N	1	1	1	1		1		1
ESC_YB1684AA_AS	AUSMDU00048794	SRR15116227;ILLUMINA;Paired;;SRX11425003	Human	Human	Homo sapiens; urine	2019				Oceania	Australia	1193	5070803	-	H5	-:H5	172821	172821	172821	4073	571	26	26	26	26	F-:A1:B10	850	S83L, D87N	1	1			1					1							1
ESC_YB1847AA_AS	AUSMDU00044422	SRR15116134;ILLUMINA;Paired;;SRX11425096	Human	Human	Homo sapiens; urine	2020				Oceania	Australia	1193	5075531	-	H5	-:H5	172921	172921	172921	172921	571	26	26	26	26	F-:A1:B10		S83L, D87N	1	1
ESC_YB1912AA_AS	AUSMDU00018711	SRR15116069;ILLUMINA;Paired;;SRX11425161	Human	Human	Homo sapiens; urine	2018				Oceania	Australia	1193	5026861	O75	H5	O75:H5	160351	160351	160351	160351	571	26	26	26	26	F-:A1:B10	1014	S83L, D87N	1	1	1				1			1
ESC_ZA6551AA_AS		SRR9113482;ILLUMINA;Paired;;SRX5887716	Human	Human	Homo sapiens	2015				Asia	Oman	1193	5149642	O75	H5	O75:H5	31114	31114	31114	31114	571	26	26	26	26	F-:A1:B10	1014	S83L, D87N	1	1	1	1	1					1									1
ESC_AA8147AA_AS	upec-257	SRR1314486;ILLUMINA;Paired;;SRX560503	Human	Human	patient with urinary tract infection; Homo sapiens	2012				North America	United States	1193	5049550	O75	H5	O75:H5	11954	11954	11954	11954	571	26	26	26	26	F-:A1:B10	1014	S83L, D87N	1			1	1					1
ESC_AB0876AA_AS	85917	traces-0ppqFPx;ILLUMINA;Paired;;NA	Human	Human		2019				Europe	United Kingdom	1193	5115745	O18	H5	O18:H5	96700	96700	96700	96700	96700	26	26	26	26	F-:A1:B1		S83L, D87N	1
ESC_BA5200AA_AS	blood-09-1545	SRR1314265;ILLUMINA;Paired;;SRX560282	Human	Human	blood from patient with bacteremia; Homo sapiens	2009				North America	United States	1193	5031097	O75	H5	O75:H5	11740	11740	11740	11740	571	26	26	26	26	F-:A1:B10	1014	S83L, D87N	1				1				1										1
ESC_CA0160AA_AS	upec-149	SRR1314366;ILLUMINA;Paired;;SRX560383	Human	Human	patient with urinary tract infection; Homo sapiens	2011				North America	United States	1193	5063390	O75	H5	O75:H5	11879	11879	11879	11879	571	26	26	26	26	F-:A1:B10	1014	S83L, D87N	1				1					1
ESC_CA2028AA_AS	upec-227	SRR1314453;ILLUMINA;Paired;;SRX560470	Human	Human	patient with urinary tract infection; Homo sapiens	2011				North America	United States	1193	4992058	-	H5	-:H5	11930	11930	11930	11930	571	26	26	26	26	F-:A1:B10	746	S83L, D87N	1		1	1	1		1			1									1
ESC_CA3905AA_AS	BIDMC 73	SRR1180902;ILLUMINA;Paired;677;SRX479967,SRR1181063;ILLUMINA;Paired;677;SRX479967,SRR1187783;ILLUMINA;Paired;180;SRX484970,SRR1187758;ILLUMINA;Paired;180;SRX484970	Human	Human	Homo sapiens; URINE	2013				North America	United States	1193	5002347	O75	H5	O75:H5	9247	9247	9247	9247	571	26	26	26	26	F-:A1:B10	1014	S83L, D87N	1			1	1					1
ESC_CA4231AA_AS	BIDMC 72	SRR1181000;ILLUMINA;Paired;715;SRX479914,SRR1187771;ILLUMINA;Paired;180;SRX484980,SRR1187782;ILLUMINA;Paired;180;SRX484980,SRR1180810;ILLUMINA;Paired;715;SRX479914	Human	Human	Homo sapiens; URINE	2013				North America	United States	1193	5034803	O75	H5	O75:H5	9252	9252	9252	9252	571	26	26	26	26	F1:A1:B20	594	S83L, D87N	1		1	1	1		1			1
ESC_CB2261AA_AS	ecoli[ST-1193]	SRR9616088;ILLUMINA;Paired;;SRX6378918	Human	Human	Homo sapiens; urine	2017				Europe	France	1193	5031569	O75	H5	O75:H5	86228	86228	86228	86228	571	26	26	26	26	F-:A1:B10	746	S83L, D87N	1		1	1	1		1			1
ESC_CB2424AA_AS	ecoli[ST-1193]	SRR9615904;ILLUMINA;Paired;;SRX6379102	Human	Human	Homo sapiens; urine	2017				Europe	France	1193	4995290	O75	H5	O75:H5	86412	86412	86412	11740	571	26	26	26	26	F-:A1:B10	746	S83L, D87N	1		1	1	1		1			1
ESC_FB0622AA_AS	CN-006-D	traces-0JInVBZ;ILLUMINA;Paired;;NA	Human	Human		2017	5			Asia	China	1193	5091524	O75	H5	O75:H5	110269	110269	110269	110269	571	26	26	26	26	F-:A1:B1	746	S83L, D87N	1		1	1	1		1			1
ESC_FB1403AA_AS	CN-025-F	traces-0Xukfip;ILLUMINA;Paired;;NA	Human	Human		2017	5			Asia	China	1193	5098943	O75	H5	O75:H5	110897	110897	110897	110897	571	26	26	26	26	F-:A1:B10	746	S83L, D87N	1		1	1	1		1			1
ESC_FB3562AA_AS	AUSMDU00007415	SRR10127032;ILLUMINA;Paired;;SRX6855207	Human	Human	Homo sapiens	2017				Oceania	Australia	1193	5030152	O75	H5	O75:H5	114045	114045	114045	114045	571	26	26	26	26	F-:A1:B10	666	S83L, D87N	1			1					1
ESC_FB3638AA_AS	AUSMDU00034348	SRR10126892;ILLUMINA;Paired;;SRX6855347	Human	Human	Homo sapiens	2017				Oceania	Australia	1193	5142755	O75	H5	O75:H5	114159	114159	114159	114159	571	26	26	26	26	F95:A1:B-	548	S83L, D87N	1		1	1	1		1			1
ESC_FB3646AA_AS	AUSMDU00034349	SRR10126854;ILLUMINA;Paired;;SRX6855385	Human	Human	Homo sapiens	2017				Oceania	Australia	1193	5108713	O75	H5	O75:H5	114147	114147	114147	114147	571	26	26	26	26	F-:A1:B10	746	S83L, D87N	1		1	1	1		1			1									1
ESC_FB3738AA_AS	AUSMDU00008441	SRR10127155;ILLUMINA;Paired;;SRX6855493	Human	Human	Homo sapiens	2017				Oceania	Australia	1193	5052757	O75	H5	O75:H5	114213	114213	114213	114213	571	26	26	26	26	F-:A1:B10	746	S83L, D87N	1		1	1	1		1			1
ESC_FB3767AA_AS	CN-388-F	traces-0sTHlXm;ILLUMINA;Paired;;NA	Human	Human		2018	3			Asia	China	1193	4998736	-	H5	-:H5	114094	114094	114094	114094	114094	26	26	26	26	F-:A1:B1		S83L, D87N	1
ESC_FB5180AA_AS	CN-518-D	traces-0dEwOXt;ILLUMINA;Paired;;NA	Human	Human		2018	3			Asia	China	1193	5208054	O75	H5	O75:H5	115005	115005	115005	115005	571	26	26	26	26	F-:A1:B10		S83L, D87N	1																		1
ESC_FB5832AA_AS	CN-089-D	traces-0WOnXrP;ILLUMINA;Paired;;NA	Human	Human		2017	6			Asia	China	1193	5187384	O75	H5	O75:H5	115100	115100	115100	115100	571	26	26	26	26	F-:A1:B10		S83L, D87N	1
ESC_FB5843AA_AS	CN-571-D	traces-0VNIJpf;ILLUMINA;Paired;;NA	Human	Human		2018	5			Asia	China	1193	5090226	O75	H5	O75:H5	115106	115106	115106	115106	115106	26	26	26	26	F-:A1:B1	746	S83L, D87N	1		1	1	1		1			1
ESC_FB6117AA_AS	CN-098	traces-0fMhfkn;ILLUMINA;Paired;;NA	Human	Human		2017				Asia	China	1193	5087865	O75	H5	O75:H5	115224	115224	115224	115224	571	26	26	26	26	F-:A1:B33	746	S83L, D87N	1		1	1	1		1			1
ESC_FB8176AA_AS	CN-531-D	traces-0qubyzS;ILLUMINA;Paired;;NA	Human	Human		2018	4			Asia	China	1193	5159269	O75	H5	O75:H5	116246	116246	116246	116246	571	26	26	26	26	F-:A1:B10	746	S83L, D87N	1		1	1	1		1			1
ESC_FB8182AA_AS	CN-583-D	traces-0ndEmYG;ILLUMINA;Paired;;NA	Human	Human		2018	6			Asia	China	1193	5075728	O75	H5	O75:H5	116250	116250	116250	116250	115106	26	26	26	26	F-:A1:B1		S83L, D87N	1				1
ESC_FB8193AA_AS	CN-649-D	traces-0NxDIJy;ILLUMINA;Paired;;NA	Human	Human		2018	8			Asia	China	1193	5166579	O75	H5	O75:H5	116256	116256	116256	11740	571	26	26	26	26	F-:A1:B10	746	S83L, D87N	1		1	1	1		1			1
ESC_FB8609AA_AS	Ec44207	traces-0XKkOPT;ILLUMINA;Paired;;NA	Human	Human		2019				Europe	Portugal	1193	5110209	O75	H5	O75:H5	116476	116476	116476	116476	571	26	26	26	26	F-:A1:A19:B20	768	S83L, D87N	1				1				1										1
ESC_FB9211AA_AS	114338	SRR10255004;ILLUMINA;Paired;;SRX6972964	Human	Human	Homo sapiens; Age: 67; female; respiratory	2015	3			North America	Canada	1193	5091359	O75	H5	O75:H5	116714	116714	116714	116714	571	26	26	26	26	F-:A1:B1	746	S83L, D87N	1		1	1	1		1			1
ESC_FB9213AA_AS	115501	SRR10257672;ILLUMINA;Paired;;SRX6975596	Human	Human	Homo sapiens; Age: 91; female; respiratory	2015	4			North America	Canada	1193	5051617	O75	H5	O75:H5	116710	116710	116710	17480	571	26	26	26	26	F-:A1:B1	746	S83L, D87N	1		1	1	1		1			1
ESC_FB9221AA_AS	115238	SRR10257663;ILLUMINA;Paired;;SRX6975605	Human	Human	Homo sapiens; Age: 66; male; respiratory	2015	2			North America	Canada	1193	5083407	O75	H5	O75:H5	116732	116732	116732	116732	571	26	26	26	26	F-:A1:B1	746	S83L, D87N	1		1		1		1			1
ESC_FB9340AA_AS	116023	SRR10267337;ILLUMINA;Paired;;SRX6980788	Human	Human	Homo sapiens; Age: 80; female; blood	2015	4			North America	Canada	1193	5114974	O75	H5	O75:H5	116821	116821	116821	116821	116821	26	26	26	26	F-:A1:B10		S83L, D87N	1
ESC_FB9443AA_AS	16AR1005	SRR10286351;ILLUMINA;Paired;;SRX6999040	Human	Human	Homo sapiens	2016				Oceania	New Zealand	1193	5096253	O75	H5	O75:H5	116895	116895	116895	116895	571	26	26	26	26	F-:A1:B10	746	S83L, D87N	1		1	1	1		1			1									1
ESC_FB9515AA_AS	16AR1433	SRR10286281;ILLUMINA;Paired;;SRX6999110	Human	Human	Homo sapiens	2016				Oceania	New Zealand	1193	5002740	O75	H5	O75:H5	117011	117011	117011	4085	571	26	26	26	26	F-:A1:B10	746	S83L, D87N	1		1	1	1		1			1
ESC_FB9550AA_AS	16AR1507	SRR10286246;ILLUMINA;Paired;;SRX6999145	Human	Human	Homo sapiens	2016				Oceania	New Zealand	1193	5089660	O75	H5	O75:H5	117065	117065	117065	117065	571	26	26	26	26	F-:A1:B10		S83L, D87N	1				1
ESC_FB9783AA_AS	16AR1218	SRR10286084;ILLUMINA;Paired;;SRX6999307	Human	Human	Homo sapiens	2016				Oceania	New Zealand	1193	5163531	O75	H5	O75:H5	117189	117189	117189	117189	571	26	26	26	26	F-:A1:B10		S83L, D87N	1			1	1
ESC_GA5399AA_AS	E-78	SRR3346128;ILLUMINA;Paired;;SRX1686449,SRR3346363;ILLUMINA;Paired;;SRX1686449	Human	Human	Homo sapiens; Urine	2014	9			North America	United States	1193	4943575	-	H5	-:H5	24984	24984	24984	4085	571	26	26	26	26	F-:A1:B10	1014	S83L, D87N	1				1					1
ESC_GA6507AA_AS	PNUSAE002840	SRR3405554;ILLUMINA;Paired;;SRX1715862	Human	Human	Homo sapiens	2015	11			North America	United States	1193	4994684	O75	H5	O75:H5	571	571	571	571	571	26	26	26	26	F-:A1:B10		S83L, D87N	1
ESC_GA9109AA_AS	149196	SRR3578447;ILLUMINA;Paired;;SRX1795514	Human	Human	Human; Homo sapiens	2015	8			Europe	United Kingdom	1193	5148928	-	H5	-:H5	21564	21564	21564	21564	571	26	26	26	26	F90:A1:B33	1014	S83L, D87N	1		1	1		1		1
ESC_GA9225AA_AS	194183	SRR3578664;ILLUMINA;Paired;;SRX1795642	Human	Human	Human; Homo sapiens	2015	12			Europe	United Kingdom	1193	4935863	O75	H5	O75:H5	21666	21666	21666	21666	21666	26	26	26	26	F-:A1:B20		S83L, D87N	1
ESC_GA9303AA_AS	164646	SRR3578916;ILLUMINA;Paired;;SRX1795897	Human	Human	Human; Homo sapiens	2015	9			Europe	United Kingdom	1193	5125952	O75	H5	O75:H5	21743	21743	21743	11740	571	26	26	26	26	F-:A1:B10	746	S83L, D87N	1		1	1	1		1			1
ESC_GB0128AA_AS	2722	SRR10310423;ILLUMINA;Paired;;SRX7021621	Human	Human	Homo sapiens; urine	2016				South America	Brazil	1193	5031953	O75	H5	O75:H5	117324	117324	117324	117324	571	26	26	26	26	F-:A1:B10	1014	S83L, D87N	1			1	1					1
ESC_GB0135AA_AS	7171	SRR10310402;ILLUMINA;Paired;;SRX7021642	Human	Human	Homo sapiens; urine	2017				South America	Brazil	1193	4981245	-	H5	-:H5	117341	117341	117157	117157	571	26	26	26	26	F-:A1:B20	746	S83L, D87N	1		1	1	1		1			1
ESC_GB0190AA_AS	16AR1409	SRR10286302;ILLUMINA;Paired;;SRX6999089	Human	Human	Homo sapiens	2016				Oceania	New Zealand	1193	5118350	O75	H5	O75:H5	117363	117363	117363	117363	117363	26	26	26	26	F-:A1:B10	746	S83L, D87N	1		1	1	1		1			1
ESC_GB0191AA_AS	16AR1421	SRR10286290;ILLUMINA;Paired;;SRX6999101	Human	Human	Homo sapiens	2016				Oceania	New Zealand	1193	4976475	O75	H5	O75:H5	117360	117360	117360	4085	571	26	26	26	26	F-:A1:B10	746	S83L, D87N	1		1	1	1		1			1
ESC_GB3806AA_AS	94749	SRR10425178;ILLUMINA;Paired;;SRX7121260	Human	Human	Homo sapiens; Age: 71; male; blood	2010	9			North America	Canada	1193	5024266	O75	H5	O75:H5	119097	119097	100545	32410	571	26	26	26	26	F-:A1:B1	746	S83L, D87N	1		1	1	1		1			1
ESC_GB3899AA_AS	103153	SRR10428147;ILLUMINA;Paired;;SRX7124229	Human	Human	Homo sapiens; Age: 1; male; blood	2012	7			North America	Canada	1193	5169866	O75	H5	O75:H5	119164	119164	119164	43439	571	26	26	26	26	F-:A1:B10	746	S83L, D87N	1		1	1	1		1			1
ESC_GB4183AA_AS	107357	SRR10428499;ILLUMINA;Paired;;SRX7124553	Human	Human	Homo sapiens; Age: 93; female; blood	2013	5			North America	Canada	1193	5087046	O75	H5	O75:H5	119378	119378	119378	17480	571	26	26	26	26	F-:A1:B1		S83L, D87N	1		1	1	1		1
ESC_GB6022AA_AS	EC00667	SRR7297422;ILLUMINA;Paired;;SRX4199623	Human	Human	Homo sapiens; urine	2017				North America	United States	1193	5124765	O75	H5	O75:H5	121186	121186	121186	17480	571	26	26	26	26	F-:A1:B1	746	S83L, D87N	1		1	1	1		1			1
ESC_GB6023AA_AS	EC00663	SRR7297421;ILLUMINA;Paired;;SRX4199624	Human	Human	Homo sapiens; urine	2017				North America	United States	1193	5197158	-	H5	-:H5	121178	121178	121178	121178	571	26	26	26	26	F-:A1:B1	746	S83L, D87N	1		1	1	1		1			1
ESC_GB6101AA_AS	1407-ESBL	SRR7371312;ILLUMINA;Paired;;SRX4244248	Human	Human	Homo sapiens; stool	2017	2			Asia	Singapore	1193	5017702	O75	H5	O75:H5	121236	121236	121236	4085	571	26	26	26	26	F-:A1:B10	746	S83L, D87N	1		1	1	1		1			1
ESC_GB6483AA_AS	ST131-TTSH-ECO-020	SRR7851068;ILLUMINA;Paired;;SRX4701785	Human	Human	Homo sapiens; blood	2015	7			Asia	Singapore	1193	5106698	O75	H5	O75:H5	119543	119543	119543	4085	571	26	26	26	26	F-:A1:B10		S83L, D87N	1
ESC_GB6492AA_AS	ST131-SGH-ECO-005	SRR7851059;ILLUMINA;Paired;;SRX4701794	Human	Human	Homo sapiens; blood	2015	7			Asia	Singapore	1193	5158245	-	H5	-:H5	119561	119561	119561	4085	571	26	26	26	26	F-:A1:B10		S83L, D87N	1
ESC_GB6525AA_AS	ST131-TUH-ECO-008	SRR7851026;ILLUMINA;Paired;;SRX4701827	Human	Human	Homo sapiens; blood	2015				Asia	Thailand	1193	5104413	O18	H5	O18:H5	119588	119588	119588	98392	96700	26	26	26	26	F-:A1:B1	746	S83L, D87N	1		1	1	1		1			1									1
ESC_GB6545AA_AS	ST131UMMC19	SRR7851006;ILLUMINA;Paired;;SRX4701847	Human	Human	Homo sapiens; blood	2015				Asia	Malaysia	1193	5119723	-	H5	-:H5	119620	119620	119620	119620	571	26	26	26	26	F-:A1:B10	1014	S83L, D87N	1				1					1
ESC_GB6554AA_AS	ST131-TTSH-ECO-036	SRR7850997;ILLUMINA;Paired;;SRX4701856	Human	Human	Homo sapiens; blood	2015	7			Asia	Singapore	1193	5094697	-	H5	-:H5	119613	119613	119613	119613	571	26	26	26	26	F-:A1:B10	1014	S83L, D87N	1				1					1
ESC_GB6557AA_AS	ST131UMMC12	SRR7850994;ILLUMINA;Paired;;SRX4701859	Human	Human	Homo sapiens; blood	2015				Asia	Malaysia	1193	5333646	-	H5	-:H5	119634	119634	119634	119634	571	26	26	26	26	F-:A1:B20	746	S83L, D87N	1		1	1	1		1			1									1	1
ESC_GB6559AA_AS	ST131-TTSH-ECO-027	SRR7850992;ILLUMINA;Paired;;SRX4701861	Human	Human	Homo sapiens; blood	2015	7			Asia	Singapore	1193	4994638	-	H5	-:H5	119609	119609	119609	119609	571	26	26	26	26	F-:A1:B10	1014	S83L, D87N	1			1	1					1
ESC_GB6570AA_AS	ST131-SGH-ECO-031	SRR7850981;ILLUMINA;Paired;;SRX4701872	Human	Human	Homo sapiens; blood	2015	7			Asia	Singapore	1193	5129688	O75	H5	O75:H5	119624	119624	119624	119624	571	26	26	26	26	F-:A1:B10		S83L, D87N	1				1
ESC_GB6707AA_AS	MS10847	SRR7912422;ILLUMINA;Paired;;SRX4747526	Human	Human	Homo sapiens; Age: 73; female; Clinical sample: Blood	2013				Oceania	Australia	1193	5031610	-	H5	-:H5	119769	119769	119769	119769	571	26	26	26	26	F-:A1:B10	1014	S83L, D87N	1				1					1
ESC_GB6708AA_AS	MS10848	SRR7912421;ILLUMINA;Paired;;SRX4747527	Human	Human	Homo sapiens; Age: 55; male; Clinical sample: Blood	2013				Oceania	Australia	1193	5084770	-	H5	-:H5	119762	119762	119762	11740	571	26	26	26	26	F-:A1:B10	746	S83L, D87N	1		1	1	1		1			1									1
ESC_GB6709AA_AS	MS10849	SRR7912420;ILLUMINA;Paired;;SRX4747528	Human	Human	Homo sapiens; Age: 64; male; Clinical sample: Blood	2013				Oceania	Australia	1193	5065375	-	H5	-:H5	119767	119767	119767	119767	119767	26	26	26	26	F-:A1:B1	743	S83L, D87N	1				1					1									1
ESC_GB6710AA_AS	MS10850	SRR7912419;ILLUMINA;Paired;;SRX4747529	Human	Human	Homo sapiens; Age: 89; male; Clinical sample: Blood	2013				Oceania	Australia	1193	5039286	-	H5	-:H5	119760	119760	119760	4085	571	26	26	26	26	F-:A1:B10	1014	S83L, D87N	1			1	1					1
ESC_GB6713AA_AS	MS10853	SRR7912416;ILLUMINA;Paired;;SRX4747532	Human	Human	Homo sapiens; Clinical sample: Urine	2007				Oceania	Australia	1193	5045457	-	H5	-:H5	119758	119758	119758	4085	571	26	26	26	26	F-:A1:B10	1014	S83L, D87N	1			1	1					1
ESC_GB6715AA_AS	MS10855	SRR7912414;ILLUMINA;Paired;;SRX4747534	Human	Human	Homo sapiens; Age: 67; male; Clinical sample: Blood	2013				Oceania	Australia	1193	5030175	O75	H5	O75:H5	72221	72221	72221	11740	571	26	26	26	26	F-:A1:B10	746	S83L, D87N	1		1				1			1									1
ESC_GB6716AA_AS	MS10856	SRR7912413;ILLUMINA;Paired;;SRX4747535	Human	Human	Homo sapiens; Age: 62; male; Clinical sample: Blood	2013				Oceania	Australia	1193	5106398	O75	H5	O75:H5	119754	119754	72141	72141	571	26	26	26	26	F-:A1:B10		S83L, D87N	1
ESC_GB6718AA_AS	MS8324	SRR7912411;ILLUMINA;Paired;;SRX4747537	Human	Human	Homo sapiens; Age: 59; male; Clinical sample: Urine	2011				Oceania	Australia	1193	5036557	O75	H5	O75:H5	119751	119751	11740	11740	571	26	26	26	26	F-:A1:B10	746	S83L, D87N	1		1	1			1			1
ESC_GB6719AA_AS	MS10873	SRR7912410;ILLUMINA;Paired;;SRX4747538	Human	Human	Homo sapiens; Age: 85; female; Clinical sample: Urine	2008				Oceania	Australia	1193	4962510	O75	H5	O75:H5	72729	72215	72215	29956	571	26	26	26	26	F-:A1:B20	746	S83L, D87N	1		1	1	1		1			1
ESC_GB6720AA_AS	MS10874	SRR7912409;ILLUMINA;Paired;;SRX4747539	Human	Human	Homo sapiens; Age: 46; female; Clinical sample: Urine	2008				Oceania	Australia	1193	5047170	O75	H5	O75:H5	119775	72209	72209	4085	571	26	26	26	26	F-:A1:B10	1014	S83L, D87N	1			1	1					1
ESC_GB6721AA_AS	MS10871	SRR7912408;ILLUMINA;Paired;;SRX4747540	Human	Human	Homo sapiens; Age: 83; female; Clinical sample: Urine	2008				Oceania	Australia	1193	5084420	O75	H5	O75:H5	72239	72239	72239	29956	571	26	26	26	26	F-:A1:B20	746	S83L, D87N	1		1	1	1		1			1									1
ESC_GB6722AA_AS	MS10872	SRR7912407;ILLUMINA;Paired;;SRX4747541	Human	Human	Homo sapiens; Age: 39; female; Clinical sample: Urine	2008				Oceania	Australia	1193	5077162	O75	H5	O75:H5	72240	72240	72240	72240	571	26	26	26	26	F-:A1:B20	746	S83L, D87N	1		1	1	1		1			1									1
ESC_GB6723AA_AS	MS10869	SRR7912406;ILLUMINA;Paired;;SRX4747542	Human	Human	Homo sapiens; Age: 37; male; Clinical sample: Urine	2008				Oceania	Australia	1193	5049299	O75	H5	O75:H5	72233	72233	72233	4085	571	26	26	26	26	F-:A1:B10	1014	S83L, D87N	1			1	1					1
ESC_GB6724AA_AS	MS10870	SRR7912405;ILLUMINA;Paired;;SRX4747543	Human	Human	Homo sapiens; Age: 48; female; Clinical sample: Urine	2008				Oceania	Australia	1193	5088151	O75	H5	O75:H5	72726	72726	72726	72240	571	26	26	26	26	F-:A1:B20	746	S83L, D87N	1		1	1	1		1			1									1
ESC_GB6725AA_AS	MS10867	SRR7912404;ILLUMINA;Paired;;SRX4747544	Human	Human	Homo sapiens; Age: 52; female; Clinical sample: Urine	2008				Oceania	Australia	1193	5086757	O75	H5	O75:H5	119778	72226	72226	72226	571	26	26	26	26	F-:A1:B20	746	S83L, D87N	1		1	1	1		1			1									1
ESC_GB6726AA_AS	MS10868	SRR7912403;ILLUMINA;Paired;;SRX4747545	Human	Human	Homo sapiens; Age: 85; female; Clinical sample: Urine	2008				Oceania	Australia	1193	5049910	-	H5	-:H5	119776	72234	72234	72234	571	26	26	26	26	F-:A1:B20	746	S83L, D87N	1		1	1	1		1			1									1
ESC_GB6728AA_AS	MS10875	SRR7912401;ILLUMINA;Paired;;SRX4747547	Human	Human	Homo sapiens; Age: 85; female; Clinical sample: Urine	2008				Oceania	Australia	1193	5018381	O75	H5	O75:H5	72215	72215	72215	29956	571	26	26	26	26	F-:A1:B20	746	S83L, D87N	1		1	1	1		1			1
ESC_GB6729AA_AS	MS10876	SRR7912400;ILLUMINA;Paired;;SRX4747548	Companion Animal	Canine	Canine; Clinical sample: Urine	2009				Oceania	Australia	1193	5048919	O75	H5	O75:H5	72206	72206	72206	72206	571	26	26	26	26	F-:A1:B20		S83L, D87N	1
ESC_GB6730AA_AS	MS10866	SRR7912399;ILLUMINA;Paired;;SRX4747549	Human	Human	Homo sapiens; Age: 43; female; Clinical sample: Urine	2008				Oceania	Australia	1193	5031888	O75	H5	O75:H5	72236	72233	72233	4085	571	26	26	26	26	F-:A1:B10	1014	S83L, D87N	1			1	1					1
ESC_GB6731AA_AS	MS10865	SRR7912398;ILLUMINA;Paired;;SRX4747550	Human	Human	Homo sapiens; Age: 45; female; Clinical sample: Urine	2008				Oceania	Australia	1193	5072382	O75	H5	O75:H5	119750	72233	72233	4085	571	26	26	26	26	F-:A1:B10		S83L, D87N	1				1
ESC_GB6732AA_AS	MS10708	SRR7912397;ILLUMINA;Paired;;SRX4747551	Human	Human	Homo sapiens; Age: 32; female; Clinical sample: Urine	2010				Oceania	Australia	1193	5006098	-	H5	-:H5	119777	119777	119777	4085	571	26	26	26	26	F-:A1:B10	1014	S83L, D87N	1									1
ESC_GB6733AA_AS	MS10707	SRR7912396;ILLUMINA;Paired;;SRX4747552	Human	Human	Homo sapiens; Age: 42; female; Clinical sample: Urine	2010				Oceania	Australia	1193	5021530	-	H5	-:H5	119782	119782	119782	119782	571	26	26	26	26	F-:A1:B20	746	S83L, D87N	1		1	1	1		1			1									1
ESC_GB6734AA_AS	MS10710	SRR7912395;ILLUMINA;Paired;;SRX4747553	Human	Human	Homo sapiens; Age: 53; female; Clinical sample: Urine	2010				Oceania	Australia	1193	5138743	-	H5	-:H5	119772	119772	119772	4085	571	26	26	26	26	F-:A1:B10		S83L, D87N	1
ESC_GB6735AA_AS	MS10709	SRR7912394;ILLUMINA;Paired;;SRX4747554	Human	Human	Homo sapiens; Age: 42; male; Clinical sample: Urine	2010				Oceania	Australia	1193	5028863	-	H5	-:H5	119779	119779	119779	4085	571	26	26	26	26	F-:A1:B10	1014	S83L, D87N	1			1	1					1
ESC_GB6736AA_AS	MS10712	SRR7912393;ILLUMINA;Paired;;SRX4747555	Human	Human	Homo sapiens; Age: 49; female; Clinical sample: Urine	2010				Oceania	Australia	1193	4965637	-	H5	-:H5	119789	119789	119789	11740	571	26	26	26	26	F-:A1:B10		S83L, D87N	1
ESC_GB6737AA_AS	MS10711	SRR7912392;ILLUMINA;Paired;;SRX4747556	Human	Human	Homo sapiens; Age: 9; male; Clinical sample: Urine	2010				Oceania	Australia	1193	5013315	-	H5	-:H5	119786	119786	119786	119786	571	26	26	26	26	F-:A1:B20	746	S83L, D87N	1		1	1	1		1			1									1
ESC_GB6738AA_AS	MS10745	SRR7912391;ILLUMINA;Paired;;SRX4747557	Human	Human	Homo sapiens; Age: 73; male; Clinical sample: Urine	2011				Oceania	Australia	1193	5050120	-	H5	-:H5	119787	119787	119787	1123	571	26	26	26	26	F-:A1:B20	746	S83L, D87N	1		1	1	1		1			1									1
ESC_GB6741AA_AS	MS10746	SRR7912388;ILLUMINA;Paired;;SRX4747560	Human	Human	Homo sapiens; Age: 61; female; Clinical sample: Urine	2011				Oceania	Australia	1193	5083620	-	H5	-:H5	119784	119784	119784	4085	571	26	26	26	26	F-:A1:B10	1014	S83L, D87N	1			1	1					1
ESC_GB6742AA_AS	MS10784	SRR7912387;ILLUMINA;Paired;;SRX4747561	Human	Human	Homo sapiens; Age: 60; female; Clinical sample: Urine	2012				Oceania	Australia	1193	5002823	-	H5	-:H5	119791	119791	119791	4085	571	26	26	26	26	F-:A1:B10	435	S83L, D87N	1				1					1
ESC_GB6743AA_AS	MS10783	SRR7912386;ILLUMINA;Paired;;SRX4747562	Human	Human	Homo sapiens; Age: 18; female; Clinical sample: Urine	2012				Oceania	Australia	1193	5013026	-	H5	-:H5	119790	119790	119790	4073	571	26	26	26	26	F-:A1:B10		S83L, D87N	1				1
ESC_GB6744AA_AS	MS10862	SRR7912385;ILLUMINA;Paired;;SRX4747563	Human	Human	Homo sapiens; Age: 44; female; Clinical sample: Urine	2007				Oceania	Australia	1193	5029480	O75	H5	O75:H5	72207	72207	72207	72207	571	26	26	26	26	F-:A1:B20	746	S83L, D87N	1		1	1	1		1			1									1
ESC_GB6745AA_AS	MS10861	SRR7912384;ILLUMINA;Paired;;SRX4747564	Human	Human	Homo sapiens; Age: 33; female; Clinical sample: Urine	2007				Oceania	Australia	1193	5018605	O75	H5	O75:H5	119796	72147	72147	72147	571	26	26	26	26	F-:A1:B20	746	S83L, D87N	1		1	1	1		1			1									1
ESC_GB6746AA_AS	MS10860	SRR7912383;ILLUMINA;Paired;;SRX4747565	Human	Human	Homo sapiens; Age: 76; female; Clinical sample: Urine	2007				Oceania	Australia	1193	5028919	O75	H5	O75:H5	72207	72207	72207	72207	571	26	26	26	26	F-:A1:B20	746	S83L, D87N	1		1	1	1		1			1									1
ESC_GB6747AA_AS	MS10859	SRR7912382;ILLUMINA;Paired;;SRX4747566	Human	Human	Homo sapiens; Age: 77; female; Clinical sample: Urine	2007				Oceania	Australia	1193	4982323	-	H5	-:H5	72142	72142	11740	11740	571	26	26	26	26	F-:A1:B10	746	S83L, D87N	1		1	1	1		1			1								1
ESC_GB6748AA_AS	MS10858	SRR7912381;ILLUMINA;Paired;;SRX4747567	Human	Human	Homo sapiens; Age: 77; female; Clinical sample: Urine	2007				Oceania	Australia	1193	5077493	-	H5	-:H5	72142	72142	11740	11740	571	26	26	26	26	F-:A1:B10	1014_746_127_127	S83L, D87N	1		1	1	1		1			1								1
ESC_GB6749AA_AS	MS10857	SRR7912380;ILLUMINA;Paired;;SRX4747568	Human	Human	Homo sapiens; Clinical sample: Urine	2007				Oceania	Australia	1193	5078338	O75	H5	O75:H5	119797	72225	72225	72225	571	26	26	26	26	F-:A1:B20		S83L, D87N	1		1	1	1		1			1									1
ESC_GB6752AA_AS	MS10778	SRR7912377;ILLUMINA;Paired;;SRX4747571	Human	Human	Homo sapiens; Age: 64; female; Clinical sample: Urine	2012				Oceania	Australia	1193	5013387	-	H5	-:H5	119800	119800	119800	119800	571	26	26	26	26	F-:A1:B10	1014	S83L, D87N	1			1	1					1
ESC_GB6753AA_AS	MS10777	SRR7912376;ILLUMINA;Paired;;SRX4747572	Human	Human	Homo sapiens; Age: 32; male; Clinical sample: Urine	2012				Oceania	Australia	1193	5037380	-	H5	-:H5	119793	119793	119793	4085	571	26	26	26	26	F-:A1:B10	1014	S83L, D87N	1			1	1					1
ESC_GB6754AA_AS	MS10780	SRR7912375;ILLUMINA;Paired;;SRX4747573	Human	Human	Homo sapiens; Age: 89; male; Clinical sample: Urine	2012				Oceania	Australia	1193	5044829	-	H5	-:H5	119799	119799	119799	4085	571	26	26	26	26	F-:A1:B10	1014	S83L, D87N	1				1					1
ESC_GB6756AA_AS	MS10782	SRR7912373;ILLUMINA;Paired;;SRX4747575	Human	Human	Homo sapiens; Age: 31; female; Clinical sample: Urine	2012				Oceania	Australia	1193	5101528	-	H5	-:H5	119801	119801	11740	11740	571	26	26	26	26	F-:A1:B10	746	S83L, D87N	1		1	1	1		1			1									1
ESC_GB6757AA_AS	MS10781	SRR7912372;ILLUMINA;Paired;;SRX4747576	Human	Human	Homo sapiens; Age: 0; male; Clinical sample: Urine	2012				Oceania	Australia	1193	5040195	-	H5	-:H5	119803	119803	119803	4085	571	26	26	26	26	F-:A1:B10	1014	S83L, D87N	1			1	1					1
ESC_GB6762AA_AS	MS10878	SRR7912367;ILLUMINA;Paired;;SRX4747581	Human	Human	Homo sapiens; Clinical sample: Urine	2007				Oceania	Australia	1193	5165961	O75	H5	O75:H5	119810	119810	119810	29956	571	26	26	26	26	F43:A1:B20	746	S83L, D87N	1		1	1	1		1			1									1
ESC_GB6763AA_AS	MS10877	SRR7912366;ILLUMINA;Paired;;SRX4747582	Companion Animal	Canine	Canine; Clinical sample: Urine	2009				Oceania	Australia	1193	5092981	O75	H5	O75:H5	119802	119802	119802	119802	571	26	26	26	26	F-:A1:B10	1014	S83L, D87N	1			1	1					1
ESC_GB6765AA_AS	MS10863	SRR7912364;ILLUMINA;Paired;;SRX4747584	Human	Human	Homo sapiens; Age: 83; male; Clinical sample: Urine	2007				Oceania	Australia	1193	5092777	O75	H5	O75:H5	119811	72237	72237	72237	571	26	26	26	26	F-:A1:B20	746	S83L, D87N	1		1	1	1		1			1									1
ESC_GB6766AA_AS	MS10879	SRR7912363;ILLUMINA;Paired;;SRX4747585	Human	Human	Homo sapiens; Age: 56; female; Clinical sample: Urine	2007				Oceania	Australia	1193	5042584	O75	H5	O75:H5	119806	72149	72149	4085	571	26	26	26	26	F-:A1:B10	1014	S83L, D87N	1			1	1					1
ESC_GB6767AA_AS	MS8320	SRR7912362;ILLUMINA;Paired;;SRX4747586	Human	Human	Homo sapiens; Age: 70; female; Clinical sample: Urine	2012				Oceania	Australia	1193	5124561	O75	H5	O75:H5	119808	119808	119808	4085	571	26	26	26	26	F-:A1:B10		S83L, D87N	1			1
ESC_GB6888AA_AS	EC16_ST1193C	SRR7967851;ILLUMINA;Paired;;SRX4801323	Human	Human	Homo sapiens; blood culture	2013	11			Oceania	Australia	1193	5036485	O75	H5	O75:H5	119769	119769	119769	119769	571	26	26	26	26	F-:A1:B10	1014	S83L, D87N	1				1					1
ESC_GB9390AA_AS	1785-ESBL	SRR7371270;ILLUMINA;Paired;;SRX4244290	Human	Human	Homo sapiens; rectal swab	2017	2			Asia	Singapore	1193	5012086	-	H5	-:H5	122775	122775	31529	4085	571	26	26	26	26	F-:A1:B10	746	S83L, D87N	1		1	1	1		1			1
ESC_GB9760AA_AS	N17-00942	SRR10505782;ILLUMINA;Paired;;SRX7194724	Human	Human	Homo sapiens; Age: 2; male; respiratory	2016	1			North America	Canada	1193	5184334	O75	H5	O75:H5	122939	122939	122939	122939	571	26	26	26	26	F-:A1:B10	666	S83L, D87N	1			1	1				1
ESC_GB9813AA_AS	N17-00969	SRR10506891;ILLUMINA;Paired;;SRX7195820	Human	Human	Homo sapiens; Age: 42; female; urine	2016	5			North America	Canada	1193	5093895	O75	H5	O75:H5	122994	122994	122994	4085	571	26	26	26	26	F-:A1:B10	746	S83L, D87N	1		1	1	1		1			1
ESC_HA2057AA_AS	WU45	SRR1610073;ILLUMINA;Paired;;SRX730696	Human	Human	de-identified patient sample	2010	1			North America	United States	1193	4824123	-	H5	-:H5	24838	24838	24838	4085	571	26	26	26	26	F-:A1:B10		S83L, D87N	1			1	1
ESC_HA5080AA_AS	HICF159	SRR3050945;ILLUMINA;Paired;;SRX1499507	Human	Human	Homo sapiens; Blood	2010	7			Europe	United Kingdom	1193	5061527	O75	H5	O75:H5	25395	25395	25395	25395	571	26	26	26	26	F-:A1:B20	746	S83L, D87N	1		1	1	1		1			1									1
ESC_HA5412AA_AS	0000-0055-3556	SRR3057131;ILLUMINA;Paired;;SRX1502993	Human	Human	urine; Homo sapiens; Age: 81; female	2015				North America	United States	1193	4959737	-	H5	-:H5	25704	25704	25704	25704	571	26	26	26	26	F-:A1:B10		S83L, D87N	1
ESC_HA9311AA_AS	DHQP1401416	SRR4017888;ILLUMINA;Paired;;SRX2011670	Human	Human	Homo sapiens; Urine	2014	5			North America	United States	1193	5107711	O75	H5	O75:H5	28906	28906	28906	28906	571	26	26	26	26	F-:A1:B10	1014	S83L, D87N	1				1					1
ESC_HB0484AA_AS	d047-38	traces-0Kyribj;ILLUMINA;Paired;;NA	Human	Human	Urine	2013	5			North America	United States	1193	5197748	O75	H5	O75:H5	92615	92615	92615	4085	571	26	26	26	26	F-:A1:B10	1014	S83L, D87N	1			1	1					1
ESC_HB5778AA_AS	SAMD00171451	DRR178379;ILLUMINA;Paired;450;DRX168905	Human	Human	Homo sapiens	2017				Asia	Japan	1193	5057694	O75	H5	O75:H5	123721	123721	123721	123721	571	26	26	26	26	-	1014	S83L, D87N	1		1
ESC_IA0767AA_AS	1.9-R6	SRR4067426;ILLUMINA;Paired;;SRX2054658	Human	Human	Homo sapiens; human faeces	2009				Oceania	Australia	1193	5119067	O75	H5	O75:H5	29956	29956	29956	29956	571	26	26	26	26	F-:A1:B20	746	S83L, D87N	1		1	1	1		1			1									1
ESC_IB7382AA_AS	ecoli_511	SRR8541571;ILLUMINA;Paired;;SRX5343554	Human	Human	Homo_sapiens; female; urine	2014	2			North America	Canada	1193	5102886	O75	H5	O75:H5	130378	90221	90197	4085	571	26	26	26	26	F-:A1:B10	1014	S83L, D87N	1			1	1					1
ESC_IB7392AA_AS	BIDMC_72	SRR8541562;ILLUMINA;Paired;;SRX5343563	Human	Human	Homo_sapiens; female; urine	2013	5			North America	Canada	1193	5055555	O75	H5	O75:H5	130371	130371	130371	130371	571	26	26	26	26	F-:A1:B-	746	S83L, D87N	1		1	1	1		1			1
ESC_IB7409AA_AS	ecoli_035	SRR8541545;ILLUMINA;Paired;;SRX5343580	Human	Human	Homo_sapiens; female; urine	2012	11			North America	Canada	1193	5037043	O75	H5	O75:H5	130405	130405	130405	4085	571	26	26	26	26	F-:A1:B10	1014	S83L, D87N	1			1	1					1
ESC_IB7539AA_AS	KTE219	SRR8541415;ILLUMINA;Paired;;SRX5343710	Human	Human	Homo_sapiens; female; urine	2014	4			North America	Canada	1193	5095902	O75	H5	O75:H5	130533	130533	130533	4085	571	26	26	26	26	F-:A1:B10		S83L, D87N	1			1	1
ESC_IB7560AA_AS	BIDMC_72	SRR8541394;ILLUMINA;Paired;;SRX5343731	Human	Human	Homo_sapiens; female; urine	2015	1			North America	Canada	1193	5047333	O75	H5	O75:H5	130574	130574	130574	130574	571	26	26	26	26	F-:A1:B10	746	S83L, D87N	1		1	1	1		1			1									1
ESC_IB7568AA_AS	BIDMC_72	SRR8541386;ILLUMINA;Paired;;SRX5343739	Human	Human	Homo_sapiens; female; urine	2013	11			North America	Canada	1193	5026874	O75	H5	O75:H5	130595	130595	31476	11740	571	26	26	26	26	F-:A1:B10	746	S83L, D87N	1		1	1	1		1			1									1
ESC_IB7626AA_AS	ecoli_033	SRR8541328;ILLUMINA;Paired;;SRX5343797	Human	Human	Homo_sapiens; female; urine	2012	10			North America	Canada	1193	5051745	O75	H5	O75:H5	130610	130610	130610	130610	571	26	26	26	26	-		S83L, D87N
ESC_IB7661AA_AS	ecoli_503	SRR8541293;ILLUMINA;Paired;;SRX5343832	Human	Human	Homo_sapiens; female; urine	2014	3			North America	Canada	1193	5084830	O75	H5	O75:H5	130635	130635	90197	4085	571	26	26	26	26	F95:A1:B10		S83L, D87N	1			1
ESC_IB7710AA_AS	ecoli_375	SRR8541630;ILLUMINA;Paired;;SRX5343881	Human	Human	Homo_sapiens; female; urine	2014	8			North America	Canada	1193	5068661	O75	H5	O75:H5	130685	130685	130685	130685	571	26	26	26	26	-		S83L, D87N	1
ESC_IB8865AA_AS	unkown	SRR10383465;ILLUMINA;Paired;;SRX7084252	Human	Human	Homo sapiens; urine	2017	8			North America	United States	1193	5210017	O75	H5	O75:H5	131419	131419	131419	131419	131419	26	26	26	26	F-:A1:B10	1014_81_81	S83L, D87N	1		1	1	1	1		1
ESC_JA4730AA_AS	190760	SRR4788095;ILLUMINA;Paired;;SRX2318298	Human	Human	Human; Homo sapiens	2015	11			Europe	United Kingdom	1193	5134967	O75	H5	O75:H5	37044	37044	37044	37044	37044	26	26	26	26	F-:A1:B10		S83L, D87N	1				1
ESC_JA7912AA_AS	208778	SRR5018360;ILLUMINA;Paired;;SRX2346419	Human	Human	Human; Homo sapiens	2016	1			Europe	United Kingdom	1193	4937808	O75	H5	O75:H5	36330	36330	36330	36330	571	26	26	26	26	-		S83L, D87N
ESC_JA9330AA_AS	211662	SRR5023960;ILLUMINA;Paired;;SRX2350663	Human	Human	Human; Homo sapiens	2016	1			Europe	United Kingdom	1193	5026608	O75	H5	O75:H5	36330	36330	36330	36330	571	26	26	26	26	F-:A1:B10	1014	S83L, D87N	1				1					1
ESC_JB7525AA_AS	ECC81	traces-0DZflVX;ILLUMINA;Paired;;NA	Human	Human	urine	2017				Europe	France	1193	5121277	O75	H5	O75:H5	133050	133050	133050	133050	571	26	26	26	26	F-:A1:B10	746	S83L, D87N	1		1	1	1		1			1									1
ESC_JB7527AA_AS	ECC93	traces-0OTAIQq;ILLUMINA;Paired;;NA	Human	Human	urine	2017				Europe	France	1193	5093853	O75	H5	O75:H5	133054	133054	133054	133054	571	26	26	26	26	F-:A1:B10	746	S83L, D87N	1		1	1	1		1			1									1
ESC_JB8087AA_AS	ECOL-19-VL-LA-PA-Ryan-0046	SRR11319489;ILLUMINA;Paired;;SRX7923777	Companion Animal	Canine	Ear (Canis lupus familiaris)	2019	12			North America	United States	1193	4963966	O75	H5	O75:H5	133250	133250	133250	133250	571	26	26	26	26	F-:A1:B10		S83L, D87N	1																		1
ESC_JB8322AA_AS	LSQ03	SRR11354661;ILLUMINA;Paired;;SRX7956458	Human	Human	Homo sapiens; urine	2018				Asia	China	1193	5193096	O75	H5	O75:H5	133361	133361	133361	133361	571	26	26	26	26	F-:A1:B10	746	S83L, D87N	1		1	1	1		1			1
ESC_JB8333AA_AS	LSQ04	SRR11354650;ILLUMINA;Paired;;SRX7956469	Human	Human	Homo sapiens; urine	2011				Asia	China	1193	5149457	O75	H5	O75:H5	133393	133393	133393	133393	133393	26	26	26	26	F-:A1:B20		S83L, D87N	1
ESC_JB8344AA_AS	LSQ05	SRR11354639;ILLUMINA;Paired;;SRX7956480	Human	Human	Homo sapiens; urine	2018				Asia	China	1193	5111584	O75	H5	O75:H5	133378	133378	133378	133378	571	26	26	26	26	F-:A1:B10	746	S83L, D87N	1		1	1	1		1			1
ESC_JB8350AA_AS	LSQ09	SRR11354633;ILLUMINA;Paired;;SRX7956486	Human	Human	Homo sapiens; urine	2012				Asia	China	1193	5042183	O75	H5	O75:H5	133375	133375	133375	133375	571	26	26	26	26	F-:A1:B10		S83L, D87N	1
ESC_JB8361AA_AS	LSQ06	SRR11354622;ILLUMINA;Paired;;SRX7956497	Human	Human	Homo sapiens; urine	2018				Asia	China	1193	5069986	O75	H5	O75:H5	133416	133416	133416	133416	133416	26	26	26	26	F-:A1:B10		S83L, D87N	1
ESC_JB8383AA_AS	LSQ08	SRR11354600;ILLUMINA;Paired;;SRX7956519	Human	Human	Homo sapiens; urine	2011				Asia	China	1193	4891101	O75	H5	O75:H5	133400	133400	133400	133400	133400	26	26	26	26	-		S83L, D87N
ESC_JB8384AA_AS	LSQ01	SRR11354599;ILLUMINA;Paired;;SRX7956520	Human	Human	Homo sapiens; urine	2018				Asia	China	1193	5025305	O75	H5	O75:H5	133428	133428	133428	133428	133428	26	26	26	26	F-:A1:B10	746	S83L, D87N	1																		1
ESC_KA7024AA_AS	16061697-ECOL	traces-0JRXptN;ILLUMINA;Paired;;NA	Human	Human		2016				Europe	Luxembourg	1193	5025897	-	H5	-:H5	37487	37483	37483	4085	571	26	26	26	26	F-:A1:B10		S83L, D87N	1			1	1
ESC_KA7025AA_AS	16061694-ECOL	traces-0usqHGi;ILLUMINA;Paired;;NA	Human	Human		2016				Europe	Luxembourg	1193	5051232	O75	H5	O75:H5	37483	37483	37483	4085	571	26	26	26	26	F-:A1:B10		S83L, D87N	1			1	1
ESC_KB0928AA_AS	EC-M-ST001-05JAN16-0143K	SRR11444984;ILLUMINA;Paired;;SRX8022802	Environment	Water/River	Municipal sewage	2016				North America	Canada	1193	5120316	uncertain	H5	uncertain:H5	134038	134038	134038	134038	571	26	26	26	26	F-:A1:B10	1014	S83L, D87N	1			1	1					1
ESC_KB1045AA_AS	EC-C-ST001-25AUG15-0117J	SRR11444960;ILLUMINA;Paired;;SRX8022790	Environment	Water/River	Municipal sewage	2015				North America	Canada	1193	4959711	-	H5	-:H5	134095	31529	31529	4085	571	26	26	26	26	F-:A1:B10	746	S83L, D87N	1		1	1	1		1			1
ESC_KB8702AA_AS	2019GO-00044	SRR11594624;ILLUMINA;Paired;;SRX8161517	Human	Human	Homo sapiens; Urine clean catch	2019				North America	United States	1193	5065116	O75	H5	O75:H5	136160	136160	136160	136160	571	26	26	26	26	F-:A1:B10	1014	S83L, D87N	1				1				1	1
ESC_KB9924AA_AS	Escherichia coli	ERR4059200;ILLUMINA;Paired;450;ERX4057985	Human	Human	Faeces donor; human; Faeces	2018	10			Europe	Netherlands	1193	5148633	O75	H5	O75:H5	136389	136389	136389	136389	571	26	26	26	26	F-:A1:B10	1014	S83L, D87N	1			1	1					1	1
ESC_LA5369AA_AS	Ecol_879	SRR3999097;ILLUMINA;Paired;;SRX1999826	Human	Human	Homo sapiens	2013				South America	Ecuador	1193	5053547	O75	H5	O75:H5	41687	41687	41687	41687	571	26	26	26	26	F-:A1:B10	1014	S83L, D87N	1				1					1
ESC_LB0935AA_AS	A329-E111	SRR10438153;ILLUMINA;Paired;;SRX7133906	Human	Human	Homo sapiens; CF Sputum	2016	1				Canada	1193	4967506	-	H5	-:H5	138154	138154	138154	4085	571	26	26	26	26	F-:A1:B10	1014	S83L, D87N	1										1
ESC_LB0936AA_AS	A329-E96	SRR10438152;ILLUMINA;Paired;;SRX7133907	Human	Human	Homo sapiens; CF Sputum	2014	6				Canada	1193	5021729	-	H5	-:H5	138148	138148	138148	4085	571	26	26	26	26	F-:A1:B10		S83L, D87N	1				1
ESC_LB0938AA_AS	A357-E34	SRR10438149;ILLUMINA;Paired;;SRX7133909	Human	Human	Homo sapiens; CF Sputum	2010	12				Canada	1193	4952752	-	H5	-:H5	138144	138144	138141	138141	571	26	26	26	26	-		S83L, D87N
ESC_LB0939AA_AS	A357-E92	SRR10438148;ILLUMINA;Paired;;SRX7133910	Human	Human	Homo sapiens; CF Sputum	2010	11				Canada	1193	4977526	-	H5	-:H5	138141	138141	138141	138141	571	26	26	26	26	-		S83L, D87N
ESC_LB1935AA_AS	AS012441	SRR10906083;ILLUMINA;Paired;;SRX7574142	Human	Human	Homo sapiens; lung	2015	3			North America	United States	1193	4993847	O75	H5	O75:H5	137964	137964	137964	11740	571	26	26	26	26	F-:A1:B10	746	S83L, D87N	1		1	1	1		1			1									1
ESC_LB2913AA_AS	UPEC-774U/190308	SRR11252628;ILLUMINA;Paired;;SRX7862700,SRR11252627;OXFORD_NANOPORE;Single;;SRX7862701	Human	Human	Homo sapiens; Age: 50 years; 50-year-old female patient with recurrent urinary tract infection; female; Biopsy of human bladder epithelium; bladder epithelial biopsy from 50-year-old female patient wi	2019	3			North America	Mexico	1193	5055720	O75	H5	O75:H5	137067	137067	137067	137067	137067	26	26	26	26	F-:A1:B10	1014	S83L, D87N	1			1	1					1
ESC_LB2915AA_AS	UPEC-455U/190220	SRR11252623;OXFORD_NANOPORE;Single;;SRX7862705,SRR11252624;ILLUMINA;Paired;;SRX7862704	Human	Human	Homo sapiens; Age: 60 years; 60-year-old female patient with recurrent urinary tract infection; female; Biopsy of human bladder epithelium; bladder epithelial biopsy from 60-year-old female patient wi	2019	2			North America	Mexico	1193	5138778	O75	H5	O75:H5	137073	137073	137073	137073	571	26	26	26	26	F-:A1:B10		S83L, D87N	1			1
ESC_LB3150AA_AS	ECO20154019	SRR11658122;ILLUMINA;Paired;;SRX8219193	Human	Human	Homo sapiens; patient	2015					South Korea	1193	5028237	O75	H5	O75:H5	137436	137436	137436	137436	571	26	26	26	26	F-:A1:B10		S83L, D87N	1
ESC_LB3394AA_AS	941996	SRR11688508;ILLUMINA;Paired;;SRX8249185	Human	Human	Homo sapiens; human	2020	4			Europe	United Kingdom	1193	5104996	O75	H5	O75:H5	137544	137544	137544	137544	137544	26	26	26	26	F-:A1:B10	682_421_153	S83L, D87N	1		1			1		1											1
ESC_LB3513AA_AS	N19-01441	SRR11729719;ILLUMINA;Paired;;SRX8288917	Human	Human	Homo sapiens; Age: 55; female; urine	2018	3				Canada	1193	5113785	O75	H5	O75:H5	137610	137610	137610	137610	571	26	26	26	26	F-:A1:B33	746	S83L, D87N	1		1	1	1		1			1
ESC_LB6519AA_AS	6916	traces-0DTjycP;ILLUMINA;Paired;;NA	Human	Human		2017				South America	Brazil	1193	5010175	O75	H5	O75:H5	117157	117157	117157	117157	571	26	26	26	26	F-:A1:B20	746	S83L, D87N	1		1	1	1		1			1									1
ESC_MA2295AA_AS	0000-0065-7153	SRR5420065;ILLUMINA;Paired;;SRX2711595	Human	Human	urine; Homo sapiens; Age: 80; female	2017				North America	United States	1193	5287759	O75	H5	O75:H5	42565	42565	42565	42565	571	26	26	26	26	F44:A1:B10	1014	S83L, D87N	1		1	1	1					1						1
ESC_MB1813AA_AS	963731	SRR12263133;ILLUMINA;Paired;;SRX8768382	Human	Human	Homo sapiens; human	2020	7			Europe	United Kingdom	1193	5069198	O75	H5	O75:H5	141646	141646	141646	141646	571	26	26	26	26	F-:A1:B10		S83L, D87N	1
ESC_MB1868AA_AS	10	ERR4342174;ILLUMINA;Paired;250;ERX4287200	Human	Human	human; blood	2017					Vietnam	1193	5070862	-	H5	-:H5	141741	141741	141741	98392	96700	26	26	26	26	F-:A1:B1		S83L, D87N	1																		1
ESC_MB1871AA_AS	13	ERR4342177;ILLUMINA;Paired;250;ERX4287203	Human	Human	human; blood	2017					Vietnam	1193	4997662	-	H5	-:H5	141738	141738	141738	141738	571	26	26	26	26	F-:A1:B10		S83L, D87N	1				1
ESC_MB1879AA_AS	21	ERR4342185;ILLUMINA;Paired;250;ERX4287211	Human	Human	human; blood	2018					Vietnam	1193	5149946	-	H5	-:H5	141731	141730	43361	43361	571	26	26	26	26	F-:A1:B20	746	S83L, D87N	1		1	1			1			1									1
ESC_MB2119AA_AS	103UM2	ERR4220708;ILLUMINA;Paired;150;ERX4181736	Human	Human	Homo sapiens; ESBL Isolation Media	2018				Asia	Thailand	1193	5179938	O45	H5	O45:H5	142054	142054	142054	87785	87785	26	26	26	26	F-:A1:B10	746	S83L, D87N	1		1	1	1		1			1
ESC_MB2151AA_AS	111CM1	ERR4220740;ILLUMINA;Paired;150;ERX4181768	Human	Human	Homo sapiens; ESBL Isolation Media	2018				Asia	Thailand	1193	5178314	O45	H5	O45:H5	141962	141962	87785	87785	87785	26	26	26	26	F-:A1:B10	746	S83L, D87N	1		1	1	1		1			1
ESC_MB2158AA_AS	112UM1	ERR4220747;ILLUMINA;Paired;150;ERX4181775	Human	Human	Homo sapiens; ESBL Isolation Media	2018				Asia	Thailand	1193	5035944	O75	H5	O75:H5	141956	141956	141956	4085	571	26	26	26	26	F-:A1:B10	746	S83L, D87N	1		1	1	1		1			1
ESC_MB2192AA_AS	121UM2	ERR4220781;ILLUMINA;Paired;150;ERX4181809	Human	Human	Homo sapiens; ESBL Isolation Media	2018				Asia	Thailand	1193	5026085	O75	H5	O75:H5	141931	141931	141931	141931	571	26	26	26	26	F-:A1:B10		S83L, D87N	1				1
ESC_MB2214AA_AS	127UM2	ERR4220803;ILLUMINA;Paired;150;ERX4181831	Human	Human	Homo sapiens; ESBL Isolation Media	2018				Asia	Thailand	1193	5263043	O45	H5	O45:H5	141913	141913	87785	87785	87785	26	26	26	26	F-:A1:B10	746	S83L, D87N	1		1	1	1		1			1
ESC_MB2273AA_AS	144CM1	ERR4220862;ILLUMINA;Paired;150;ERX4181890	Human	Human	Homo sapiens; ESBL Isolation Media	2018				Asia	Thailand	1193	5085674	O75	H5	O75:H5	142145	142145	142145	142145	571	26	26	26	26	F-:A1:B10	746	S83L, D87N	1		1	1	1		1			1
ESC_MB2508AA_AS	50CM1	ERR4221026;ILLUMINA;Paired;150;ERX4182054	Human	Human	Homo sapiens; ESBL Isolation Media	2018				Asia	Thailand	1193	5178573	O45	H5	O45:H5	142328	142054	142054	87785	87785	26	26	26	26	F-:A1:B10	746	S83L, D87N	1		1	1	1		1			1
ESC_MB2604AA_AS	83UM1	ERR4221122;ILLUMINA;Paired;150;ERX4182150	Human	Human	Homo sapiens; ESBL Isolation Media	2018				Asia	Thailand	1193	5084717	O75	H5	O75:H5	142216	142216	117363	117363	117363	26	26	26	26	F-:A1:B10	746	S83L, D87N	1		1	1	1		1			1
ESC_MB2654AA_AS	96UM1	ERR4221171;ILLUMINA;Paired;150;ERX4182199	Human	Human	Homo sapiens; ESBL Isolation Media	2018				Asia	Thailand	1193	5095012	O75	H5	O75:H5	142184	142184	142184	43439	571	26	26	26	26	F-:A1:B10	746	S83L, D87N	1		1	1	1		1			1
ESC_MB3232AA_AS	WP3-W18-CRE-03	DRR199241;ILLUMINA;Paired;250;DRX189650	Environment	Water/River	wastewater treatment plant; wastewater	2018	2			Asia	Japan	1193	5164966	O75	H5	O75:H5	142419	142419	142419	142419	571	26	26	26	26	F-:A1:B10	746	S83L, D87N	1		1	1	1		1			1
ESC_MB3233AA_AS	WP3-W18-CRE-04	DRR199242;ILLUMINA;Paired;250;DRX189651	Environment	Water/River	wastewater treatment plant; wastewater	2018	2			Asia	Japan	1193	5163712	O75	H5	O75:H5	142419	142419	142419	142419	571	26	26	26	26	F-:A1:B10	746	S83L, D87N	1		1	1	1		1			1
ESC_MB8865AA_AS	Escherichia coli ARLG-4202	SRR12508759;ILLUMINA;Paired;;SRX8999513	Human	Human	Homo sapiens; urine	2017					United States	1193	4843614	-	H5	-:H5	144020	144020	144020	144020	144020	26	26	26	26	-		S83L, D87N	1
ESC_MB8937AA_AS	Escherichia coli ARLG-4512	SRR12509563;ILLUMINA;Paired;;SRX9000081	Human	Human	Homo sapiens; blood	2017					United States	1193	5116305	-	H5	-:H5	143977	143977	143977	143977	143977	26	26	26	26	F-:A1:B10	1014	S83L, D87N	1				1					1
ESC_MB8960AA_AS	Escherichia coli ARLG-4708	SRR12509353;ILLUMINA;Paired;;SRX9000291	Human	Human	Homo sapiens	2017					United States	1193	5035034	O75	H5	O75:H5	143955	143955	143955	143955	571	26	26	26	26	F-:A1:B10		S83L, D87N	1			1
ESC_MB9154AA_AS	ESBL-Ecoli-H6	ERR4065332;ILLUMINA;Paired;480;ERX4064017	Environment	Water/River	river; river water; water	2016				Europe	Switzerland	1193	5257708	O75	H5	O75:H5	144053	144053	144053	43439	571	26	26	26	26	F-:A1:B10	746	S83L, D87N	1		1	1	1		1			1
ESC_NB2917AA_AS	ECOL-19-VL-OH-GA-0043	SRR12699124;ILLUMINA;Paired;;SRX9178735	Companion Animal	Canine	Skin (Canis lupus familiaris)	2019	11			North America	United States	1193	5052237	-	H5	-:H5	144902	144902	144902	144902	144902	26	26	26	26	F-:A1:B10	1014	S83L, D87N	1				1					1
ESC_NB4110AA_AS	ECOL-19-VL-ON-QC-0038	SRR12744023;ILLUMINA;Paired;;SRX9216492	Companion Animal	Canine	Mass (Canis lupus familiaris)	2019	12				Canada	1193	5103498	O75	H5	O75:H5	145206	145206	145206	145206	571	26	26	26	26	F-:A1:B10	1014	S83L, D87N	1			1	1					1
ESC_NB5407AA_AS	EC00747	SRR9647689;ILLUMINA;Paired;;SRX6409121	Human	Human	Homo sapiens; urine	2018					United States	1193	5169103	O75	H5	O75:H5	146425	146425	146425	146420	571	26	26	26	26	F-:A1:B10	746	S83L, D87N	1		1	1	1		1			1
ESC_NB5409AA_AS	EC00746	SRR9647679;ILLUMINA;Paired;;SRX6409131	Human	Human	Homo sapiens; urine	2018					United States	1193	5164906	-	H5	-:H5	146420	146420	146420	146420	571	26	26	26	26	F-:A1:B10	746	S83L, D87N	1		1	1	1		1			1
ESC_NB5419AA_AS	EC00723	SRR9647512;ILLUMINA;Paired;;SRX6409298	Human	Human	Homo sapiens; urine	2018					United States	1193	5243361	O75	H5	O75:H5	146416	146416	146416	146416	571	26	26	26	26	F-:A1:B10	746	S83L, D87N	1		1	1	1		1			1
ESC_NB5760AA_AS	RT_ABU_477	SRR10568418;ILLUMINA;Paired;;SRX7249867	Human	Human	Homo sapiens; urine	2014				Europe	Belgium	1193	5133501	-	H5	-:H5	146820	146820	146820	146820	571	26	26	26	26	F95:A-:B10		S83L, D87N	1																		1
ESC_NB6757AA_AS	EcPF40	SRR11905708;OXFORD_NANOPORE;Single;;SRX8452303,SRR11905448;ILLUMINA;Paired;;SRX8452057	Human	Human	Homo sapiens; Postmenopausal; female; urine	2019	4				United States	1193	5159085	O75	H5	O75:H5	147430	147430	147430	147430	147430	26	26	26	26	F-:A1:B10	1014	S83L, D87N	1				1					1
ESC_NB7728AA_AS	HOS49	SRR11495768;ILLUMINA;Paired;;SRX8071687	Human	Human	Homo sapiens; Age: 44; female; urine	2008	10				Australia	1193	5061939	O75	H5	O75:H5	147665	147665	147665	147665	571	26	26	26	26	F-:A1:B1	1014	S83L, D87N	1		1												1
ESC_NB7749AA_AS	HOS69	SRR11495747;ILLUMINA;Paired;;SRX8071708	Human	Human	Homo sapiens; Age: 80; female; urine	2007	7				Australia	1193	5185985	O75	H5	O75:H5	147642	147642	147642	147642	571	26	26	26	26	F-:A1:B20	746	S83L, D87N	1		1	1	1		1			1									1
ESC_NB8419AA_AS	GESC071	traces-0dBKYOR;ILLUMINA;Paired;;NA	Human	Human	Cerebrospinal fluid	2018				North America	Guadeloupe	1193	5072886	-	H5	-:H5	145809	145809	145809	4085	571	26	26	26	26	F-:A1:B10	746	S83L, D87N	1		1	1	1		1			1
ESC_NB8422AA_AS	GESC091	traces-0DdXwGU;ILLUMINA;Paired;;NA	Human	Human	Urine	2018				North America	Guadeloupe	1193	5054561	-	H5	-:H5	145802	145802	145802	145802	571	26	26	26	26	F-:A1:B1		S83L, D87N	1
ESC_NB8440AA_AS	GESC255	traces-0hevVMG;ILLUMINA;Paired;;NA	Human	Human	Blood	2019				North America	Guadeloupe	1193	5129732	-	H5	-:H5	145826	145826	21743	11740	571	26	26	26	26	F-:A1:B10	746	S83L, D87N	1		1	1	1		1			1
ESC_NB8453AA_AS	GESC384	traces-0TjIZEz;ILLUMINA;Paired;;NA	Human	Human	Urine	2019				North America	Guadeloupe	1193	5026625	-	H5	-:H5	145833	145833	145833	11740	571	26	26	26	26	F-:A1:B10		S83L, D87N	1			1
ESC_OA4188AA_AS	0000-0065-7050	SRR5810514;ILLUMINA;Paired;;SRX2989063	Human	Human	urine; Homo sapiens; Age: 36; male	2017				North America	United States	1193	5097634	-	H5	-:H5	48421	48421	48421	48421	571	26	26	26	26	-		S83L, D87N	1
ESC_OB1073AA_AS	ECOL-20-VL-NY-MS-0012	SRR12825268;ILLUMINA;Paired;;SRX9292910	Companion Animal	Canine	Urine (Canis lupus familiaris)	2020	3				United States	1193	5145000	-	H5	-:H5	148667	148667	148667	148667	571	26	26	26	26	F-:A-:B10		S83L, D87N	1				1
ESC_OB2053AA_AS	MS10840	SRR12875412;ILLUMINA;Paired;;SRX9341427	Human	Human	Homo sapiens; Age: 56; male; blood	2013				Oceania	Australia	1193	5068707	-	H5	-:H5	119764	119764	119764	119764	571	26	26	26	26	F-:A1:B10		S83L, D87N	1																		1
ESC_OB2054AA_AS	MS10917	SRR12875411;ILLUMINA;Paired;;SRX9341428	Human	Human	Homo sapiens; Age: 60; female; blood	2014					Australia	1193	4917566	-	H5	-:H5	149153	149153	149153	149153	571	26	26	26	26	F-:A1:B10	682	S83L, D87N	1		1	1						1
ESC_OB2055AA_AS	MS10918	SRR12875410;ILLUMINA;Paired;;SRX9341429	Human	Human	Homo sapiens; Age: 0; female; blood	2014					Australia	1193	5084794	-	H5	-:H5	149152	149152	149152	149152	571	26	26	26	26	F-:A1:B10	1014	S83L, D87N	1				1					1
ESC_OB2056AA_AS	MS10923	SRR12875409;ILLUMINA;Paired;;SRX9341430	Human	Human	Homo sapiens; Age: 84; male; blood	2014				Oceania	Australia	1193	5038604	-	H5	-:H5	149151	149151	149151	149151	571	26	26	26	26	F-:A1:B10		S83L, D87N	1
ESC_OB2057AA_AS	MS10928	SRR12875408;ILLUMINA;Paired;;SRX9341431	Human	Human	Homo sapiens; Age: 0; female; blood	2014					Australia	1193	5056605	-	H5	-:H5	149150	149150	149150	149150	571	26	26	26	26	F-:A1:B10	1014	S83L, D87N	1			1	1					1
ESC_OB2058AA_AS	MS10939	SRR12875407;ILLUMINA;Paired;;SRX9341432	Human	Human	Homo sapiens; Age: 73; male; blood	2014					Australia	1193	5040092	-	H5	-:H5	149149	149149	149149	149149	149149	26	26	26	26	F-:A1:B10	746	S83L, D87N	1		1	1	1		1			1									1
ESC_OB2059AA_AS	MS10944	SRR12875406;ILLUMINA;Paired;;SRX9341433	Human	Human	Homo sapiens; Age: 66; male; blood	2014				Oceania	Australia	1193	5070804	-	H5	-:H5	149148	149148	149148	4085	571	26	26	26	26	F-:A1:B10	1014	S83L, D87N	1				1					1
ESC_OB2061AA_AS	MS10956	SRR12875404;ILLUMINA;Paired;;SRX9341435	Human	Human	Homo sapiens; Age: 68; male; blood	2014					Australia	1193	4949655	-	H5	-:H5	149147	149147	149147	149147	571	26	26	26	26	F-:A1:B10	1014	S83L, D87N	1				1
ESC_OB2062AA_AS	MS10984	SRR12875403;ILLUMINA;Paired;;SRX9341436	Human	Human	Homo sapiens; Age: 1; male; blood	2014					Australia	1193	5055623	-	H5	-:H5	149146	149146	149146	149146	571	26	26	26	26	F-:A1:B1	746	S83L, D87N	1		1	1	1		1			1									1
ESC_OB2755AA_AS	MS10951	SRR12875405;ILLUMINA;Paired;;SRX9341434	Human	Human	Homo sapiens; Age: 79; female; blood	2014					Australia	1193	5193969	-	H5	-:H5	149219	149219	149219	149219	571	26	26	26	26	F-:A1:B10	1014	S83L, D87N	1									1
ESC_OB7082AA_AS	VUTI 247	SRR11997346;ILLUMINA;Paired;;SRX8530889	Human	Human	Homo sapiens; urine	2018	5			North America	United States	1193	5017102	O75	H5	O75:H5	149596	149592	149592	149592	571	26	26	26	26	F-:A1:B10		S83L, D87N	1			1
ESC_OB7083AA_AS	VUTI 247	SRR11997345;ILLUMINA;Paired;;SRX8530890	Human	Human	Homo sapiens; urine	2018	5			North America	United States	1193	5017836	O75	H5	O75:H5	149596	149592	149592	149592	571	26	26	26	26	F-:A1:B10		S83L, D87N	1			1
ESC_OB7084AA_AS	VUTI 247	SRR11997344;ILLUMINA;Paired;;SRX8530891	Human	Human	Homo sapiens; urine	2018	5			North America	United States	1193	5018597	O75	H5	O75:H5	149592	149592	149592	149592	571	26	26	26	26	F-:A1:B10		S83L, D87N	1			1
ESC_OB7085AA_AS	VUTI 247	SRR11997343;ILLUMINA;Paired;;SRX8530892	Human	Human	Homo sapiens; urine	2018	5			North America	United States	1193	5019765	O75	H5	O75:H5	149592	149592	149592	149592	571	26	26	26	26	F-:A1:B10		S83L, D87N	1			1
ESC_OB7949AA_AS	LT8198a	SRR10878901;ILLUMINA;Paired;;SRX7547913	Human	Human	Homo sapiens; urine	2015					New Zealand	1193	5024581	O75	H5	O75:H5	150023	150021	150021	43257	43257	43257	26	26	26	F-:A1:B10	746	S83L, D87N	1		1	1	1		1			1
ESC_OB8018AA_AS	LT1044g	SRR10878832;ILLUMINA;Paired;;SRX7547982	Human	Human	Homo sapiens; feces	2016	3				New Zealand	1193	4984533	-	H5	-:H5	150021	150021	150021	43257	43257	43257	26	26	26	F-:A1:B10		S83L, D87N	1
ESC_OB8019AA_AS	LT1044h	SRR10878831;ILLUMINA;Paired;;SRX7547983	Human	Human	Homo sapiens; feces	2016	3				New Zealand	1193	4986206	-	H5	-:H5	150023	150021	150021	43257	43257	43257	26	26	26	F-:A1:B10		S83L, D87N	1
ESC_PA1142AA_AS	MER-16	SRR5936468;ILLUMINA;Paired;;SRX3096489	Human	Human	blood; Homo sapiens; Age: 66; male; Blood	2014				Asia	Singapore	1193	5130850	O75	H5	O75:H5	57883	57883	57883	57883	571	26	26	26	26	-		S83L, D87N
ESC_PA2143AA_AS	ECPUTH03	SRR5943516;ILLUMINA;Paired;;SRX3102006	Human	Human	Homo sapiens; urine	2016	9			Asia	Thailand	1193	5205661	O75	H5	O75:H5	50934	50934	50934	50934	571	26	26	26	26	F95:A1:B20	746	S83L, D87N	1		1	1	1		1			1									1
ESC_PA4044AA_AS	EF452	ERR4426081;ILLUMINA;Paired;;ERX4366639	Human	Human		2014				Europe	Sweden	1193	5114331	O75	H5	O75:H5	51332	51332	43404	11740	571	26	26	26	26	F-:A1:B10	746	S83L, D87N	1		1	1	1		1			1
ESC_PA4049AA_AS	EF567	ERR4426155;ILLUMINA;Paired;;ERX4366713	Human	Human		2015				Europe	Sweden	1193	5036362	O75	H5	O75:H5	51338	51338	51338	4085	571	26	26	26	26	F-:A1:B10	746	S83L, D87N	1		1	1	1		1			1
ESC_QA7668AA_AS	JML023	DRR102721;ILLUMINA;Paired;600;DRX096141	Human	Human	feces; Homo sapiens	2015				Asia	Japan	1193	5022180	O75	H5	O75:H5	56735	56735	56735	56735	56735	26	26	26	26	F-:A1:B20		S83L, D87N	1																		1
ESC_QA7696AA_AS	JML075	DRR102768;ILLUMINA;Paired;600;DRX096188	Human	Human	feces; Homo sapiens	2015				Asia	Japan	1193	5044085	O75	H5	O75:H5	56743	56743	56743	56743	56743	26	26	26	26	F-:A1:B10		S83L, D87N	1			1	1
ESC_QA8349AA_AS	JML036	DRR102732;ILLUMINA;Paired;600;DRX096152	Human	Human	feces; Homo sapiens	2015				Asia	Japan	1193	5163617	O75	H5	O75:H5	56914	56914	56914	56914	571	26	26	26	26	F-:A1:B10		S83L, D87N	1				1
ESC_RA0225AA_AS	EF545	ERR4426029;ILLUMINA;Paired;;ERX4366587	Human	Human		2015	8	4		Europe	Sweden	1193	5113270	O75	H5	O75:H5	57415	57415	57415	11740	571	26	26	26	26	F-:A1:B10	746	S83L, D87N	1		1	1	1		1			1
ESC_RB1032AA_AS	2018HL-00233	SRR13130409;ILLUMINA;Paired;;SRX9571435	Human	Human	Homo sapiens; stool isolate	2018				North America	United States	1193	5179421	-	H5	-:H5	151330	151330	151330	151330	571	26	26	26	26	F95:A1:B10		S83L, D87N	1			1	1
ESC_RB3880AA_AS	2019HL-00626	SRR13158506;ILLUMINA;Paired;;SRX9597541	Human	Human	Homo sapiens; stool isolate	2019				North America	United States	1193	5100657	-	H5	-:H5	151523	151523	151523	151523	571	26	26	26	26	F-:A1:B20	746	S83L, D87N	1		1	1	1		1			1
ESC_RB8627AA_AS	E355	SRR11347955;ILLUMINA;Paired;;SRX7949875	Human	Human	Homo sapiens; Rectal swab	2018	10				Qatar	1193	5040585	-	H5	-:H5	151929	151929	151929	151929	571	26	26	26	26	F-:A1:B-		S83L, D87N	1
ESC_RB8646AA_AS	E165	SRR11347936;ILLUMINA;Paired;;SRX7949894	Human	Human	Homo sapiens; urine	2018	9				Qatar	1193	5217925	O75	H5	O75:H5	151911	151911	151911	151911	571	26	26	26	26	F-:A1:B-	1014	S83L, D87N	1				1							1
ESC_SA6174AA_AS	311964	SRR7291608;ILLUMINA;Paired;;SRX4194288	Human	Human	human; Homo sapiens	2016	10			Europe	United Kingdom	1193	5050772	O75	H5	O75:H5	67574	67574	67574	67574	571	26	26	26	26	F-:A1:B10		S83L, D87N	1			1	1
ESC_SB6027AA_AS	90716-Ec6	SRR13220453;ILLUMINA;Paired;;SRX9652967	Human	Human	Homo sapiens; blood	2018					Hungary	1193	5106557	O75	H5	O75:H5	100152	100152	100152	11740	571	26	26	26	26	F-:A1:B10	746	S83L, D87N	1		1	1	1		1			1
ESC_TA1735AA_AS	Escherichia coli from urine	SRR7691732;ILLUMINA;Paired;;SRX4551293	Human	Human	Homo sapiens	2016	12			Asia	China	1193	5063209	O75	H5	O75:H5	72317	72317	72317	72317	72317	26	26	26	26	F12:A1:B10		S83L, D87N	1																		1
ESC_TA1737AA_AS	Escherichia coli from stone	SRR7691730;ILLUMINA;Paired;;SRX4551295	Human	Human	Homo sapiens	2016	12			Asia	China	1193	5024841	O75	H5	O75:H5	72329	72329	72329	72329	571	26	26	26	26	F12:A1:B10		S83L, D87N	1																		1
ESC_TA1739AA_AS	Escherichia coli from stone	SRR7691728;ILLUMINA;Paired;;SRX4551297	Human	Human	Homo sapiens	2017	4			Asia	China	1193	5109032	O75	H5	O75:H5	72334	72334	72334	72334	72334	26	26	26	26	F-:A1:B10	746	S83L, D87N	1		1	1	1		1			1									1
ESC_TA1745AA_AS	Escherichia coli from urine	SRR7691722;ILLUMINA;Paired;;SRX4551303	Human	Human	Homo sapiens	2017	4			Asia	China	1193	5109202	O75	H5	O75:H5	72332	72332	72332	72332	72332	26	26	26	26	F-:A1:B10	746	S83L, D87N	1		1	1	1		1			1									1
ESC_TA2256AA_AS	560CIPA	SRR7724753;ILLUMINA;Paired;;SRX4581163	Wild Animal	Avian	Seagull; Chroicocephalus; CIPA	2017				Oceania	Australia	1193	5091014	O75	H5	O75:H5	71837	71837	71837	71837	571	26	26	26	26	F-:A1:B10	746	S83L, D87N	1		1	1	1		1			1
ESC_TA2274AA_AS	236CIPA	SRR7724735;ILLUMINA;Paired;;SRX4581181	Wild Animal	Avian	Seagull; Chroicocephalus; CIPA	2017				Oceania	Australia	1193	5103118	O75	H5	O75:H5	72462	72462	71927	71927	571	26	26	26	26	F-:A1:B1	746	S83L, D87N	1		1	1	1		1			1
ESC_TA2312AA_AS	423CIPA	SRR7724698;ILLUMINA;Paired;;SRX4581218	Wild Animal	Avian	Seagull; Chroicocephalus; CIPA	2017				Oceania	Australia	1193	4994375	O75	H5	O75:H5	71888	71888	71867	71867	571	26	26	26	26	F-:A1:B10	1014	S83L, D87N	1									1
ESC_TA2319AA_AS	422CIPA	SRR7724691;ILLUMINA;Paired;;SRX4581225	Wild Animal	Avian	Seagull; Chroicocephalus; CIPA	2017				Oceania	Australia	1193	5003339	O75	H5	O75:H5	71867	71867	71867	71867	571	26	26	26	26	F-:A1:B10	1014	S83L, D87N	1				1					1
ESC_TA2345AA_AS	242CIPA	SRR7724665;ILLUMINA;Paired;;SRX4581251	Wild Animal	Avian	Seagull; Chroicocephalus; CIPA	2017				Oceania	Australia	1193	5201564	O75	H5	O75:H5	71896	71896	71896	4085	571	26	26	26	26	F58:A1:B10		S83L, D87N	1			1
ESC_TA2348AA_AS	239CIPB	SRR7724662;ILLUMINA;Paired;;SRX4581254	Wild Animal	Avian	Seagull; Chroicocephalus; CIPB	2017				Oceania	Australia	1193	5039363	O75	H5	O75:H5	71916	71916	71916	71916	71916	26	26	26	26	F-:A1:B10		S83L, D87N	1
ESC_TA2383AA_AS	228CIPA	SRR7724627;ILLUMINA;Paired;;SRX4581289	Wild Animal	Avian	Seagull; Chroicocephalus; CIPA	2017				Oceania	Australia	1193	5127744	-	H5	-:H5	103502	103502	103502	103502	103502	26	26	26	26	F-:A1:B10		S83L, D87N	1			1	1
ESC_TA2385AA_AS	225CIPA	SRR7724625;ILLUMINA;Paired;;SRX4581291	Wild Animal	Avian	Seagull; Chroicocephalus; CIPA	2017				Oceania	Australia	1193	5092986	O75	H5	O75:H5	71927	71927	71927	71927	571	26	26	26	26	F-:A1:B1	746	S83L, D87N	1		1	1	1		1			1
ESC_TA2391AA_AS	589CIPB	SRR7724619;ILLUMINA;Paired;;SRX4581297	Wild Animal	Avian	Seagull; Chroicocephalus; CIPB	2017				Oceania	Australia	1193	5090899	O75	H5	O75:H5	71925	71837	71837	71837	571	26	26	26	26	F-:A1:B10	746	S83L, D87N	1		1	1	1		1			1									1
ESC_TA2426AA_AS	27CIPA	SRR7724584;ILLUMINA;Paired;;SRX4581332	Wild Animal	Avian	Seagull; Chroicocephalus; CIPA	2017				Oceania	Australia	1193	5137045	O75	H5	O75:H5	71980	71980	71980	11740	571	26	26	26	26	F-:A1:B10		S83L, D87N	1
ESC_TA3843AA_AS	QU074	SRR7758969;ILLUMINA;Paired;;SRX4614592	Human	Human	Homo sapiens	2008				Oceania	Australia	1193	5017960	-	H5	-:H5	72149	72149	72149	4085	571	26	26	26	26	F-:A1:B10	1014	S83L, D87N	1			1	1					1
ESC_TA3844AA_AS	QU077	SRR7758968;ILLUMINA;Paired;;SRX4614593	Human	Human	Homo sapiens	2008				Oceania	Australia	1193	5003850	-	H5	-:H5	72147	72147	72147	72147	571	26	26	26	26	F-:A1:B20	746	S83L, D87N	1		1	1	1		1			1
ESC_TA3845AA_AS	QU006	SRR7758967;ILLUMINA;Paired;;SRX4614594	Human	Human	Homo sapiens	2008				Oceania	Australia	1193	5010544	-	H5	-:H5	72146	72146	72146	29956	571	26	26	26	26	F-:A1:B20	746	S83L, D87N	1		1	1	1		1			1
ESC_TA3847AA_AS	MVAST5543	SRR7758965;ILLUMINA;Paired;;SRX4614596	Human	Human	Homo sapiens	2017				North America	United States	1193	5086309	O75	H5	O75:H5	72145	72145	72145	72145	571	26	26	26	26	F-:A1:B10		S83L, D87N	1
ESC_TA3849AA_AS	QU054	SRR7758963;ILLUMINA;Paired;;SRX4614598	Human	Human	Homo sapiens	2008				Oceania	Australia	1193	4947679	-	H5	-:H5	72143	72143	11740	11740	571	26	26	26	26	F-:A1:B10	746	S83L, D87N	1		1	1	1		1			1
ESC_TA3850AA_AS	QU055	SRR7758962;ILLUMINA;Paired;;SRX4614599	Human	Human	Homo sapiens	2008				Oceania	Australia	1193	4966396	-	H5	-:H5	72142	72142	11740	11740	571	26	26	26	26	F-:A1:B10	746	S83L, D87N	1		1		1		1			1
ESC_TA3851AA_AS	QU014	SRR7758961;ILLUMINA;Paired;;SRX4614600	Human	Human	Homo sapiens	2008				Oceania	Australia	1193	5028337	O75	H5	O75:H5	72141	72141	72141	72141	571	26	26	26	26	F-:A-:B10		S83L, D87N	1
ESC_TA3852AA_AS	QU024	SRR7758960;ILLUMINA;Paired;;SRX4614601	Human	Human	Homo sapiens	2008				Oceania	Australia	1193	5004479	-	H5	-:H5	72225	72225	72225	72225	571	26	26	26	26	F-:A1:B20	746	S83L, D87N	1		1	1	1		1			1
ESC_TA3854AA_AS	MVAST2433	SRR7758958;ILLUMINA;Paired;;SRX4614603	Human	Human	Homo sapiens	2014				North America	United States	1193	5121427	-	H5	-:H5	72140	72140	72140	72140	72140	26	26	26	26	F-:A1:B1	746	S83L, D87N	1		1	1	1		1			1
ESC_TA3855AA_AS	MVAST2072	SRR7758957;ILLUMINA;Paired;;SRX4614604	Human	Human	Homo sapiens	2014				North America	United States	1193	5115568	uncertain	H5	uncertain:H5	72139	72139	72139	72139	72139	26	26	26	26	F-:A1:B20	746	S83L, D87N	1		1	1	1		1			1									1
ESC_TA3856AA_AS	MVAST1591	SRR7758956;ILLUMINA;Paired;;SRX4614605	Human	Human	Homo sapiens	2013				North America	United States	1193	5065088	O75	H5	O75:H5	72138	72138	72138	4085	571	26	26	26	26	F-:A-:B10	1014	S83L, D87N	1			1	1					1
ESC_TA3858AA_AS	MVAST1437	SRR7758954;ILLUMINA;Paired;;SRX4614607	Human	Human	Homo sapiens	2013				North America	United States	1193	5016538	-	H5	-:H5	72137	72137	72137	72137	571	26	26	26	26	F-:A1:B10		S83L, D87N	1			1
ESC_TA3860AA_AS	MVAST1296	SRR7758952;ILLUMINA;Paired;;SRX4614609	Human	Human	Homo sapiens	2013				North America	United States	1193	5102525	-	H5	-:H5	72176	72176	72176	72176	571	26	26	26	26	F95:A1:B20		S83L, D87N	1																		1
ESC_TA3861AA_AS	MVAST1281	SRR7758951;ILLUMINA;Paired;;SRX4614610	Human	Human	Homo sapiens	2013				North America	United States	1193	5158345	O75	H5	O75:H5	72175	72175	72175	11740	571	26	26	26	26	F-:A1:B10	746	S83L, D87N	1		1	1	1					1									1
ESC_TA3862AA_AS	MVAST1277	SRR7758950;ILLUMINA;Paired;;SRX4614611	Human	Human	Homo sapiens	2013				North America	United States	1193	5003846	-	H5	-:H5	72177	72177	72177	72177	571	26	26	26	26	F-:A1:B10		S83L, D87N	1
ESC_TA3863AA_AS	MVAST1206	SRR7758949;ILLUMINA;Paired;;SRX4614612	Human	Human	Homo sapiens	2013				North America	United States	1193	5013013	-	H5	-:H5	72174	72174	72174	72174	571	26	26	26	26	F-:A1:B10		S83L, D87N	1			1
ESC_TA3864AA_AS	MVAST4134	SRR7758948;ILLUMINA;Paired;;SRX4614613	Human	Human	Homo sapiens	2016				North America	United States	1193	5000247	O75	H5	O75:H5	72172	72172	72172	72172	571	26	26	26	26	F-:A1:B1	746	S83L, D87N	1																		1
ESC_TA3865AA_AS	MVAST4035	SRR7758947;ILLUMINA;Paired;;SRX4614614	Human	Human	Homo sapiens	2016				North America	United States	1193	5097505	O75	H5	O75:H5	71240	71240	71240	71240	571	26	26	26	26	F-:A1:B10	1014	S83L, D87N	1			1	1					1
ESC_TA3867AA_AS	MVAST3933	SRR7758945;ILLUMINA;Paired;;SRX4614616	Human	Human	Homo sapiens	2016				North America	United States	1193	5021091	O75	H5	O75:H5	72173	72173	72173	72173	571	26	26	26	26	F-:A1:B1	666	S83L, D87N	1			1	1				1
ESC_TA3868AA_AS	MVAST4026	SRR7758944;ILLUMINA;Paired;;SRX4614617	Human	Human	Homo sapiens	2016				North America	United States	1193	5032571	O75	H5	O75:H5	72170	72170	72170	72170	72170	26	26	26	26	F-:A1:B10		S83L, D87N	1
ESC_TA3870AA_AS	MVAST3804	SRR7758942;ILLUMINA;Paired;;SRX4614619	Human	Human	Homo sapiens	2016				North America	United States	1193	5086839	-	H5	-:H5	72155	72155	72151	52948	571	26	26	26	26	F-:A1:B1	292	S83L, D87N	1			1	1				1
ESC_TA3871AA_AS	MVAST3703	SRR7758941;ILLUMINA;Paired;;SRX4614620	Human	Human	Homo sapiens	2015				North America	United States	1193	5117659	O75	H5	O75:H5	72169	72169	72169	52948	571	26	26	26	26	F-:A1:B1	666	S83L, D87N	1			1	1				1
ESC_TA3872AA_AS	MVAST3843	SRR7758940;ILLUMINA;Paired;;SRX4614621	Human	Human	Homo sapiens	2016				North America	United States	1193	5052803	-	H5	-:H5	72168	72168	72168	72168	571	26	26	26	26	F-:A1:B10	215	S83L, D87N	1				1					1
ESC_TA3873AA_AS	MVAST3818	SRR7758939;ILLUMINA;Paired;;SRX4614622	Human	Human	Homo sapiens	2016				North America	United States	1193	5053635	-	H5	-:H5	72167	72155	72151	52948	571	26	26	26	26	F-:A1:B1	666	S83L, D87N	1			1	1				1
ESC_TA3874AA_AS	CVAST4239	SRR7758938;ILLUMINA;Paired;;SRX4614623	Human	Human	Homo sapiens	2018				North America	United States	1193	5008224	-	H5	-:H5	72165	72165	72165	72165	571	26	26	26	26	F-:A1:B10	1014	S83L, D87N	1									1
ESC_TA3876AA_AS	CVAST3712	SRR7758936;ILLUMINA;Paired;;SRX4614625	Human	Human	Homo sapiens	2017				North America	United States	1193	5080794	-	H5	-:H5	72164	72164	72151	52948	571	26	26	26	26	F-:A1:B1	666	S83L, D87N	1			1					1
ESC_TA3877AA_AS	CVAST3802	SRR7758935;ILLUMINA;Paired;;SRX4614626	Human	Human	Homo sapiens	2017				North America	United States	1193	5039638	-	H5	-:H5	72163	72163	72163	72162	72162	26	26	26	26	F-:A1:B10		S83L, D87N	1
ESC_TA3878AA_AS	CVAST3803	SRR7758934;ILLUMINA;Paired;;SRX4614627	Human	Human	Homo sapiens	2017				North America	United States	1193	5082999	-	H5	-:H5	72162	72162	72162	72162	72162	26	26	26	26	F-:A-:B10		S83L, D87N	1				1
ESC_TA3879AA_AS	CVAST3804	SRR7758933;ILLUMINA;Paired;;SRX4614628	Human	Human	Homo sapiens	2017				North America	United States	1193	5002241	-	H5	-:H5	72160	72160	72160	72160	571	26	26	26	26	-		S83L, D87N	1
ESC_TA3880AA_AS	CVAST3805	SRR7758932;ILLUMINA;Paired;;SRX4614629	Human	Human	Homo sapiens	2017				North America	United States	1193	5068116	-	H5	-:H5	72159	72159	72159	11954	571	26	26	26	26	F-:A-:B10		S83L, D87N	1
ESC_TA3881AA_AS	CVAST3810	SRR7758931;ILLUMINA;Paired;;SRX4614630	Human	Human	Homo sapiens	2017				North America	United States	1193	5014822	-	H5	-:H5	72158	72158	72158	72158	571	26	26	26	26	F-:A1:B10	1014	S83L, D87N	1				1
ESC_TA3882AA_AS	CVAST3836	SRR7758930;ILLUMINA;Paired;;SRX4614631	Human	Human	Homo sapiens	2017				North America	United States	1193	5060065	-	H5	-:H5	72161	72161	72161	72161	571	26	26	26	26	F-:A-:B10	1014_31	S83L, D87N	1				1					1
ESC_TA3883AA_AS	CVAST3896	SRR7758929;ILLUMINA;Paired;;SRX4614632	Human	Human	Homo sapiens	2017				North America	United States	1193	5175751	O75	H5	O75:H5	72157	72157	72157	72157	571	26	26	26	26	F-:A1:B10		S83L, D87N	1			1
ESC_TA3884AA_AS	MVAST3600	SRR7758928;ILLUMINA;Paired;;SRX4614633	Human	Human	Homo sapiens	2015				North America	United States	1193	5092565	uncertain	H5	uncertain:H5	72155	72155	72151	52948	571	26	26	26	26	F-:A1:B1	666	S83L, D87N	1			1	1				1
ESC_TA3885AA_AS	MVAST3667	SRR7758927;ILLUMINA;Paired;;SRX4614634	Human	Human	Homo sapiens	2015				North America	United States	1193	5092147	O75	H5	O75:H5	72156	72155	72151	52948	571	26	26	26	26	F-:A1:B1	666	S83L, D87N	1			1	1				1
ESC_TA3887AA_AS	MVAST3517	SRR7758925;ILLUMINA;Paired;;SRX4614636	Human	Human	Homo sapiens	2015				North America	United States	1193	5014720	-	H5	-:H5	72223	72223	72223	52948	571	26	26	26	26	F-:A1:B1	667	S83L, D87N	1				1				1
ESC_TA3888AA_AS	MVAST3002	SRR7758924;ILLUMINA;Paired;;SRX4614637	Human	Human	Homo sapiens	2015				North America	United States	1193	5140772	O75	H5	O75:H5	72154	72154	72154	72154	571	26	26	26	26	F-:A1:B10		S83L, D87N	1
ESC_TA3890AA_AS	MVAST2798	SRR7758922;ILLUMINA;Paired;;SRX4614639	Human	Human	Homo sapiens	2014				North America	United States	1193	5160508	-	H5	-:H5	72153	72153	72153	72153	571	26	26	26	26	F-:A1:B10		S83L, D87N	1			1	1
ESC_TA3891AA_AS	MVAST2890	SRR7758921;ILLUMINA;Paired;;SRX4614640	Human	Human	Homo sapiens	2015				North America	United States	1193	5121960	O75	H5	O75:H5	72152	72152	72152	72152	72152	26	26	26	26	F-:A1:B10	1014	S83L, D87N	1				1					1
ESC_TA3892AA_AS	MVAST2496	SRR7758920;ILLUMINA;Paired;;SRX4614641	Human	Human	Homo sapiens	2014				North America	United States	1193	5051928	O75	H5	O75:H5	72151	72151	72151	52948	571	26	26	26	26	F-:A1:B1	666	S83L, D87N	1			1	1				1
ESC_TA3893AA_AS	MVAST2525	SRR7758919;ILLUMINA;Paired;;SRX4614642	Human	Human	Homo sapiens	2014				North America	United States	1193	5133658	O75	H5	O75:H5	72150	72150	72150	72150	571	26	26	26	26	F-:A-:B10		S83L, D87N	1
ESC_TA3894AA_AS	MVAST5217	SRR7758918;ILLUMINA;Paired;;SRX4614643	Human	Human	Homo sapiens	2017				North America	United States	1193	5023053	-	H5	-:H5	72200	72200	72200	72200	72200	26	26	26	26	F-:A1:B10		S83L, D87N	1
ESC_TA3895AA_AS	MVAST5201	SRR7758917;ILLUMINA;Paired;;SRX4614644	Human	Human	Homo sapiens	2017				North America	United States	1193	5101934	-	H5	-:H5	72199	72199	72199	72199	571	26	26	26	26	F-:A1:B10		S83L, D87N	1			1	1
ESC_TA3896AA_AS	MVAST5054	SRR7758916;ILLUMINA;Paired;;SRX4614645	Human	Human	Homo sapiens	2017				North America	United States	1193	5054918	O75	H5	O75:H5	72198	72198	72198	72198	571	26	26	26	26	F-:A1:B10	745	S83L, D87N	1						1			1
ESC_TA3897AA_AS	MVAST4935	SRR7758915;ILLUMINA;Paired;;SRX4614646	Human	Human	Homo sapiens	2017				North America	United States	1193	5151583	-	H5	-:H5	72197	72197	72197	72197	72197	26	26	26	26	F-:A1:B10	593_457	S83L, D87N	1									1
ESC_TA3898AA_AS	MVAST4928	SRR7758914;ILLUMINA;Paired;;SRX4614647	Human	Human	Homo sapiens	2017				North America	United States	1193	5063778	-	H5	-:H5	72222	72155	72151	52948	571	26	26	26	26	F-:A1:B1	666	S83L, D87N	1			1					1
ESC_TA3901AA_AS	MVAST5172	SRR7758911;ILLUMINA;Paired;;SRX4614650	Human	Human	Homo sapiens	2017				North America	United States	1193	4978762	-	H5	-:H5	72196	72196	72196	72196	571	26	26	26	26	-		S83L, D87N
ESC_TA3902AA_AS	MVAST5158	SRR7758910;ILLUMINA;Paired;;SRX4614651	Human	Human	Homo sapiens	2017				North America	United States	1193	5161875	-	H5	-:H5	72195	72195	72195	72195	571	26	26	26	26	F-:A1:B1	667	S83L, D87N	1			1	1				1
ESC_TA3903AA_AS	MVAST5100	SRR7758909;ILLUMINA;Paired;;SRX4614652	Human	Human	Homo sapiens	2017				North America	United States	1193	5032463	O75	H5	O75:H5	72194	72155	72151	52948	571	26	26	26	26	F-:A1:B1	666	S83L, D87N	1			1	1				1
ESC_TA3904AA_AS	MVAST4497	SRR7758908;ILLUMINA;Paired;;SRX4614653	Human	Human	Homo sapiens	2016				North America	United States	1193	5176646	O75	H5	O75:H5	72192	72192	72145	72145	571	26	26	26	26	F-:A1:B10	1014	S83L, D87N	1									1
ESC_TA3905AA_AS	MVAST4540	SRR7758907;ILLUMINA;Paired;;SRX4614654	Human	Human	Homo sapiens	2016				North America	United States	1193	5057684	-	H5	-:H5	72191	72191	72191	4085	571	26	26	26	26	F-:A1:B10		S83L, D87N	1				1
ESC_TA3906AA_AS	MVAST4605	SRR7758906;ILLUMINA;Paired;;SRX4614655	Human	Human	Homo sapiens	2016				North America	United States	1193	5030586	O75	H5	O75:H5	72193	72193	72193	72193	72193	26	26	26	26	F-:A-:B10		S83L, D87N	1				1
ESC_TA3907AA_AS	MVAST4797	SRR7758905;ILLUMINA;Paired;;SRX4614656	Human	Human	Homo sapiens	2017				North America	United States	1193	5025587	O75	H5	O75:H5	72190	72155	72151	52948	571	26	26	26	26	F-:A1:B1	666	S83L, D87N	1			1					1
ESC_TA3908AA_AS	MVAST4201	SRR7758904;ILLUMINA;Paired;;SRX4614657	Human	Human	Homo sapiens	2016				North America	United States	1193	5022157	O75	H5	O75:H5	72189	72155	72151	52948	571	26	26	26	26	F-:A1:B1	666	S83L, D87N	1			1	1				1
ESC_TA3909AA_AS	MVAST4222	SRR7758903;ILLUMINA;Paired;;SRX4614658	Human	Human	Homo sapiens	2016				North America	United States	1193	5024759	O75	H5	O75:H5	72187	72187	72151	52948	571	26	26	26	26	F-:A1:B1	667	S83L, D87N	1			1	1				1
ESC_TA3911AA_AS	MVAST4400	SRR7758901;ILLUMINA;Paired;;SRX4614660	Human	Human	Homo sapiens	2016				North America	United States	1193	5073260	O75	H5	O75:H5	72186	72186	72151	52948	571	26	26	26	26	F-:A1:B1	263	S83L, D87N	1								1
ESC_TA3912AA_AS	MVAST4827	SRR7758900;ILLUMINA;Paired;;SRX4614661	Human	Human	Homo sapiens	2017				North America	United States	1193	5067114	O75	H5	O75:H5	72188	72188	72188	4085	571	26	26	26	26	F-:A1:B10		S83L, D87N	1
ESC_TA3913AA_AS	MVAST4861	SRR7758899;ILLUMINA;Paired;;SRX4614662	Human	Human	Homo sapiens	2017				North America	United States	1193	5205364	-	H5	-:H5	72185	72185	72185	72185	571	26	26	26	26	F-:A1:B10		S83L, D87N	1
ESC_TA3914AA_AS	CVAST1347	SRR7758898;ILLUMINA;Paired;;SRX4614663	Human	Human	Homo sapiens	2015				North America	United States	1193	5032227	-	H5	-:H5	72184	72184	72184	72184	571	26	26	26	26	F-:A1:B10	1014	S83L, D87N	1									1
ESC_TA3915AA_AS	CVAST2709	SRR7758897;ILLUMINA;Paired;;SRX4614664	Human	Human	Homo sapiens	2016				North America	United States	1193	5071627	-	H5	-:H5	72183	72155	72151	52948	571	26	26	26	26	F-:A1:B1	596	S83L, D87N	1			1					1
ESC_TA3916AA_AS	QU007	SRR7758966;ILLUMINA;Paired;;SRX4614595	Human	Human	Homo sapiens	2008				Oceania	Australia	1193	5001457	-	H5	-:H5	72221	72221	72221	11740	571	26	26	26	26	F-:A1:B10	746	S83L, D87N	1						1			1
ESC_TA3917AA_AS	MVAST3224	SRR7758923;ILLUMINA;Paired;;SRX4614638	Human	Human	Homo sapiens	2015				North America	United States	1193	5076651	O75	H5	O75:H5	72220	72220	72220	72220	571	26	26	26	26	F-:A1:B10	1014	S83L, D87N	1				1					1
ESC_TA3918AA_AS	CVAST2298	SRR7758896;ILLUMINA;Paired;;SRX4614665	Human	Human	Homo sapiens	2015				North America	United States	1193	5140083	O75	H5	O75:H5	72154	72154	72154	72154	571	26	26	26	26	F-:A1:B10		S83L, D87N	1
ESC_TA3919AA_AS	CVAST3433	SRR7758895;ILLUMINA;Paired;;SRX4614666	Human	Human	Homo sapiens	2017				North America	United States	1193	4993441	-	H5	-:H5	72244	72244	72244	4085	571	26	26	26	26	F-:A1:B10		S83L, D87N	1
ESC_TA3920AA_AS	CVAST2779	SRR7758894;ILLUMINA;Paired;;SRX4614667	Human	Human	Homo sapiens	2016				North America	United States	1193	5014696	-	H5	-:H5	72155	72155	72151	52948	571	26	26	26	26	F-:A1:B1	666	S83L, D87N	1			1					1
ESC_TA3921AA_AS	CVAST3443	SRR7758893;ILLUMINA;Paired;;SRX4614668	Human	Human	Homo sapiens	2017				North America	United States	1193	5097399	-	H5	-:H5	72181	72181	72181	72181	571	26	26	26	26	F-:A1:B10		S83L, D87N	1
ESC_TA3923AA_AS	CVAST3618	SRR7758891;ILLUMINA;Paired;;SRX4614670	Human	Human	Homo sapiens	2017				North America	United States	1193	4963407	O75	H5	O75:H5	72180	72180	72180	72180	571	26	26	26	26	F-:A-:B10		S83L, D87N	1
ESC_TA3924AA_AS	CVAST3466	SRR7758890;ILLUMINA;Paired;;SRX4614671	Human	Human	Homo sapiens	2017				North America	United States	1193	5114046	-	H5	-:H5	72219	72219	72151	52948	571	26	26	26	26	F-:A1:B1	666	S83L, D87N	1			1	1				1
ESC_TA3925AA_AS	CVAST3709	SRR7758889;ILLUMINA;Paired;;SRX4614672	Human	Human	Homo sapiens	2017				North America	United States	1193	5028605	-	H5	-:H5	72218	72218	72218	72218	571	26	26	26	26	F110:A1:B10		S83L, D87N	1
ESC_TA3926AA_AS	CVAST3697	SRR7758888;ILLUMINA;Paired;;SRX4614673	Human	Human	Homo sapiens	2017				North America	United States	1193	5110395	-	H5	-:H5	72217	72217	72217	72217	72217	26	26	26	26	F-:A1:B-	1014	S83L, D87N	1			1						1
ESC_TA3927AA_AS	CVAST1400_ST1193	SRR7758887;ILLUMINA;Paired;;SRX4614674	Human	Human	Homo sapiens	2015				North America	United States	1193	5043237	-	H5	-:H5	72216	72216	72216	72216	571	26	26	26	26	F-:A1:B20		S83L, D87N	1																		1
ESC_TA3928AA_AS	QU224	SRR7758886;ILLUMINA;Paired;;SRX4614675	Human	Human	Homo sapiens	2008				Oceania	Australia	1193	5008296	-	H5	-:H5	72215	72215	72215	29956	571	26	26	26	26	F-:A1:B20	746	S83L, D87N	1		1		1		1			1
ESC_TA3929AA_AS	UMEC77	SRR7758885;ILLUMINA;Paired;;SRX4614676	Human	Human	Homo sapiens	2013				North America	United States	1193	5090505	-	H5	-:H5	72214	72214	72214	72214	571	26	26	26	26	-		S83L, D87N	1
ESC_TA3930AA_AS	UMEC92	SRR7758884;ILLUMINA;Paired;;SRX4614677	Human	Human	Homo sapiens	2013				North America	United States	1193	5018377	-	H5	-:H5	72213	72213	72213	72208	571	26	26	26	26	F-:A1:B10		S83L, D87N	1				1
ESC_TA3931AA_AS	QU81	SRR7758883;ILLUMINA;Paired;;SRX4614678	Human	Human	Homo sapiens	2008				Oceania	Australia	1193	5017798	O75	H5	O75:H5	72207	72207	72207	72207	571	26	26	26	26	F-:A1:B20	746	S83L, D87N	1		1		1		1			1									1
ESC_TA3934AA_AS	QU207	SRR7758880;ILLUMINA;Paired;;SRX4614681	Human	Human	Homo sapiens	2008				Oceania	Australia	1193	4936286	-	H5	-:H5	72729	72215	72215	29956	571	26	26	26	26	F-:A1:B20	746	S83L, D87N	1		1	1	1		1			1
ESC_TA3935AA_AS	QU222	SRR7758879;ILLUMINA;Paired;;SRX4614682	Human	Human	Homo sapiens	2008				Oceania	Australia	1193	5013194	-	H5	-:H5	72209	72209	72209	4085	571	26	26	26	26	F-:A1:B10	1014	S83L, D87N	1			1	1					1
ESC_TA3937AA_AS	UMEC229	SRR7758877;ILLUMINA;Paired;;SRX4614684	Human	Human	Homo sapiens	2013				North America	United States	1193	4965203	-	H5	-:H5	72208	72208	72208	72208	571	26	26	26	26	F-:A1:B10	1014	S83L, D87N	1			1	1					1
ESC_TA3938AA_AS	QUC059	SRR7758876;ILLUMINA;Paired;;SRX4614685	Human	Human	Homo sapiens	2008				Oceania	Australia	1193	5019800	O75	H5	O75:H5	72207	72207	72207	72207	571	26	26	26	26	F-:A1:B20	746	S83L, D87N	1		1	1	1		1			1
ESC_TA3939AA_AS	QUC07	SRR7758875;ILLUMINA;Paired;;SRX4614686	Human	Human	Homo sapiens	2008				Oceania	Australia	1193	5009998	-	H5	-:H5	72206	72206	72206	72206	571	26	26	26	26	F-:A1:B20		S83L, D87N	1
ESC_TA3941AA_AS	CVAST0265_ST1193	SRR7758873;ILLUMINA;Paired;;SRX4614688	Human	Human	Homo sapiens	2014				North America	United States	1193	5196571	-	H5	-:H5	72243	72243	72243	72243	571	26	26	26	26	F-:A1:B10		S83L, D87N	1										1
ESC_TA3943AA_AS	CVAST1301	SRR7758871;ILLUMINA;Paired;;SRX4614690	Human	Human	Homo sapiens	2015				North America	United States	1193	4950110	-	H5	-:H5	72241	72241	72241	72241	571	26	26	26	26	-		S83L, D87N
ESC_TA3944AA_AS	CVAST0752_ST1193	SRR7758870;ILLUMINA;Paired;;SRX4614691	Human	Human	Homo sapiens	2015				North America	United States	1193	5076983	-	H5	-:H5	72205	72205	72152	72152	72152	26	26	26	26	F-:A1:B10	1014	S83L, D87N	1									1
ESC_TA3945AA_AS	UMEC98	SRR7758869;ILLUMINA;Paired;;SRX4614692	Human	Human	Homo sapiens	2013				North America	United States	1193	4954387	-	H5	-:H5	72204	72204	72204	72172	571	26	26	26	26	F-:A1:B1	746	S83L, D87N	1		1							1
ESC_TA3947AA_AS	USVAST494	SRR7758867;ILLUMINA;Paired;;SRX4614694	Human	Human	Homo sapiens	2012				North America	United States	1193	4964917	-	H5	-:H5	72202	72202	72202	72202	571	26	26	26	26	-		S83L, D87N	1																		1
ESC_TA3948AA_AS	USVAST298	SRR7758866;ILLUMINA;Paired;;SRX4614695	Human	Human	Homo sapiens	2011				North America	United States	1193	5032681	-	H5	-:H5	72203	72203	72203	72203	571	26	26	26	26	F-:A1:B10	574	S83L, D87N	1			1	1
ESC_TA3949AA_AS	USVAST522	SRR7758865;ILLUMINA;Paired;;SRX4614696	Human	Human	Homo sapiens	2012				North America	United States	1193	4988627	uncertain	H5	uncertain:H5	72201	72201	72201	72201	72201	26	26	26	26	F-:A1:B20		S83L, D87N	1
ESC_TA3950AA_AS	QU195	SRR7758864;ILLUMINA;Paired;;SRX4614697	Human	Human	Homo sapiens	2008				Oceania	Australia	1193	5028373	-	H5	-:H5	72240	72240	72240	72240	571	26	26	26	26	F-:A1:B20	746	S83L, D87N	1		1	1	1		1			1									1
ESC_TA3951AA_AS	QU159	SRR7758863;ILLUMINA;Paired;;SRX4614698	Human	Human	Homo sapiens	2008				Oceania	Australia	1193	5036419	-	H5	-:H5	72239	72239	72239	29956	571	26	26	26	26	F-:A1:B20	746	S83L, D87N	1		1	1	1		1			1
ESC_TA3952AA_AS	QU088	SRR7758862;ILLUMINA;Paired;;SRX4614699	Human	Human	Homo sapiens	2008				Oceania	Australia	1193	5008668	-	H5	-:H5	72238	72238	72238	72238	571	26	26	26	26	F-:A1:B20	746	S83L, D87N	1		1	1	1		1			1
ESC_TA3953AA_AS	QU084	SRR7758861;ILLUMINA;Paired;;SRX4614700	Human	Human	Homo sapiens	2008				Oceania	Australia	1193	5076347	-	H5	-:H5	72237	72237	72237	72237	571	26	26	26	26	F-:A1:B20	746	S83L, D87N	1		1	1	1		1			1									1
ESC_TA3954AA_AS	QU092	SRR7758860;ILLUMINA;Paired;;SRX4614701	Human	Human	Homo sapiens	2008				Oceania	Australia	1193	5025237	O75	H5	O75:H5	72236	72233	72233	4085	571	26	26	26	26	F-:A1:B10	1014	S83L, D87N	1			1	1					1
ESC_TA3955AA_AS	QU091	SRR7758859;ILLUMINA;Paired;;SRX4614702	Human	Human	Homo sapiens	2008				Oceania	Australia	1193	4977856	-	H5	-:H5	72235	72235	72233	4085	571	26	26	26	26	-		S83L, D87N	1
ESC_TA3956AA_AS	QU113	SRR7758858;ILLUMINA;Paired;;SRX4614703	Human	Human	Homo sapiens	2008				Oceania	Australia	1193	4932013	-	H5	-:H5	72234	72234	72234	72234	571	26	26	26	26	-		S83L, D87N
ESC_TA3959AA_AS	QU122	SRR7758855;ILLUMINA;Paired;;SRX4614706	Human	Human	Homo sapiens	2008				Oceania	Australia	1193	5014798	-	H5	-:H5	72233	72233	72233	4085	571	26	26	26	26	F-:A1:B10	1014	S83L, D87N	1				1					1
ESC_TA3968AA_AS	UMEC97	SRR7758868;ILLUMINA;Paired;;SRX4614693	Human	Human	Homo sapiens	2013				North America	United States	1193	5118254	-	H5	-:H5	72727	72727	72727	72727	571	26	26	26	26	F-:A-:B10		S83L, D87N	1				1
ESC_TA3969AA_AS	QU108	SRR7758857;ILLUMINA;Paired;;SRX4614704	Human	Human	Homo sapiens	2008				Oceania	Australia	1193	5031973	-	H5	-:H5	72226	72226	72226	72226	571	26	26	26	26	F-:A1:B20	746	S83L, D87N	1		1	1			1			1									1
ESC_TA3970AA_AS	QU155	SRR7758856;ILLUMINA;Paired;;SRX4614705	Human	Human	Homo sapiens	2008				Oceania	Australia	1193	5079202	-	H5	-:H5	72726	72726	72726	72240	571	26	26	26	26	F-:A1:B20	746	S83L, D87N	1		1	1	1		1			1
ESC_TA7171AA_AS		SRR7828785;ILLUMINA;Paired;;SRX4679665	Human	Human	Homo sapiens; blood; Age: 87; female; Blood	2016				Asia	Singapore	1193	4984082	O75	H5	O75:H5	72903	72903	72903	72903	72903	26	26	26	26	F-:A1:B10		S83L, D87N	1
ESC_TA7245AA_AS		SRR7828705;ILLUMINA;Paired;;SRX4679745	Human	Human	Homo sapiens; blood; Age: 73; male; Blood	2014				Oceania	Australia	1193	5238844	O75	H5	O75:H5	72975	72975	72975	11740	571	26	26	26	26	F-:A1:B10		S83L, D87N	1			1
ESC_TA8726AA_AS	P1055	SRR7879956;ILLUMINA;Paired;;SRX4718599	Human	Human	Homo sapiens; urine	2014				North America	United States	1193	5141631	O75	H5	O75:H5	74037	74037	74037	11740	571	26	26	26	26	F-:A1:B10	746	S83L, D87N	1		1	1	1		1			1
ESC_TA8824AA_AS	P6191	SRR7879937;ILLUMINA;Paired;;SRX4718580	Human	Human	Homo sapiens; urine	2013				North America	United States	1193	5026006	-	H5	-:H5	74303	74303	74303	74303	571	26	26	26	26	F-:A1:B20	746	S83L, D87N	1		1	1	1		1			1									1
ESC_TB9867AA_AS	2015CRE_5	SRR13077288;ILLUMINA;Paired;;SRX9524315	Human	Human	Homo sapiens; Long-Term Care Facility	2015				Asia	Singapore	1193	5271534	O75	H5	O75:H5	153486	153486	153486	153486	571	26	26	26	26	F-:A1:B10		S83L, D87N	1			1
ESC_UA3513AA_AS	ecoli005	ERR2797026;OXFORD_NANOPORE;Single;;ERX2806045,ERR2796914;ILLUMINA;Paired;250;ERX2805933	Human	Human	Homo Sapiens; Hospital	2017				Europe	Switzerland	1193	5014933	-	H5	-:H5	76331	76331	76331	76331	571	26	26	26	26	F-:A1:B10		S83L, D87N	1			1	1
ESC_UB0831AA_AS	2015CRE_4	SRR13077299;ILLUMINA;Paired;;SRX9524304	Human	Human	Homo sapiens; Long-Term Care Facility	2015				Asia	Singapore	1193	5251139	O75	H5	O75:H5	154138	154138	154138	154138	154138	26	26	26	26	F-:A1:B10		S83L, D87N	1			1
ESC_UB1501AA_AS	Escherichia coli	ERR4013452;ILLUMINA;Paired;300;ERX4014841	Human	Human	Homo sapiens; Urine	2018				Europe	Denmark	1193	5098189	O75	H5	O75:H5	154832	154832	154832	154832	571	26	26	26	26	F-:A1:B10		S83L, D87N	1																		1
ESC_UB1506AA_AS	Escherichia coli	ERR4013457;ILLUMINA;Paired;300;ERX4014846	Human	Human	Homo sapiens; Urine	2018				Europe	Denmark	1193	4994491	-	H5	-:H5	154526	154526	154526	154526	571	26	26	26	26	F-:A1:B20	746	S83L, D87N	1		1	1	1		1			1									1
ESC_UB1578AA_AS	Escherichia coli	ERR4013529;ILLUMINA;Paired;300;ERX4014918	Human	Human	Homo sapiens; Urine	2018				Europe	Denmark	1193	5197853	-	H5	-:H5	154674	154674	154674	154674	154674	26	26	26	26	F95:A1:B64	1014	S83L, D87N	1		1	1	1	1		1
ESC_UB1703AA_AS	Escherichia coli	ERR4013953;ILLUMINA;Paired;300;ERX4015342	Human	Human	Homo sapiens; Urine	2018				Europe	Denmark	1193	5005219	-	H5	-:H5	154790	154790	154790	154790	154790	26	26	26	26	F-:A1:B20	746	S83L, D87N	1		1	1	1		1			1									1
ESC_UB1743AA_AS	Escherichia coli	ERR4014030;ILLUMINA;Paired;300;ERX4015419	Human	Human	Homo sapiens; Urine	2018				Europe	Denmark	1193	5150161	O75	H5	O75:H5	154756	154756	154756	4085	571	26	26	26	26	F-:A1:B10	1014	S83L, D87N	1				1					1
ESC_UB1811AA_AS	Escherichia coli	ERR4014122;ILLUMINA;Paired;300;ERX4015511	Human	Human	Homo sapiens; Urine	2018				Europe	Denmark	1193	4996528	O75	H5	O75:H5	154897	154897	154897	154897	154897	154897	26	26	26	F-:A1:B10		S83L, D87N	1
ESC_UB1902AA_AS	Escherichia coli	ERR4014308;ILLUMINA;Paired;300;ERX4015697	Human	Human	Homo sapiens; Urine	2018				Europe	Denmark	1193	5128080	O75	H5	O75:H5	154936	154936	154936	11740	571	26	26	26	26	F35:A1:B10		S83L, D87N	1			1
ESC_UB1965AA_AS	Escherichia coli	ERR4014397;ILLUMINA;Paired;300;ERX4015786	Human	Human	Homo sapiens; Urine	2018				Europe	Denmark	1193	5239221	O75	H5	O75:H5	155054	155054	155054	155054	155054	26	26	26	26	F35:A1:B49	1014	S83L, D87N	1		1	1		1		1											1
ESC_UB2028AA_AS	Escherichia coli	ERR4014478;ILLUMINA;Paired;300;ERX4015867	Human	Human	Homo sapiens; Urine	2018				Europe	Denmark	1193	4989050	O75	H5	O75:H5	155188	155188	155188	155188	155188	26	26	26	26	F-:A1:B10		S83L, D87N	1
ESC_UB2029AA_AS	Escherichia coli	ERR4014479;ILLUMINA;Paired;300;ERX4015868	Human	Human	Homo sapiens; Urine	2018				Europe	Denmark	1193	5116009	-	H5	-:H5	155184	155184	155184	155184	571	26	26	26	26	F-:A1:B10	1014	S83L, D87N	1				1					1
ESC_UB2092AA_AS	Escherichia coli	ERR4014574;ILLUMINA;Paired;300;ERX4015963	Human	Human	Homo sapiens; Urine	2018				Europe	Denmark	1193	5098949	O75	H5	O75:H5	155124	155124	155124	155124	571	26	26	26	26	F-:A1:B10	1014	S83L, D87N	1				1					1
ESC_UB2163AA_AS	Escherichia coli	ERR4014700;ILLUMINA;Paired;300;ERX4016089	Human	Human	Homo sapiens; Urine	2018				Europe	Denmark	1193	5171083	O75	H5	O75:H5	155222	155222	155222	4085	571	26	26	26	26	F-:A1:B10		S83L, D87N	1
ESC_UB2183AA_AS	Escherichia coli	ERR4014733;ILLUMINA;Paired;300;ERX4016122	Human	Human	Homo sapiens; Urine	2018				Europe	Denmark	1193	5191604	O75	H5	O75:H5	155340	155340	155340	155340	571	26	26	26	26	F-:A1:B1	746	S83L, D87N	1		1	1	1		1			1									1
ESC_UB3148AA_AS	AMP1712Biwa10	traces-0sqeceV;ILLUMINA;Paired;;NA	Environment	Water/River	Lake Biwa	2017	12			Asia	Japan	1193	5067736	O75	H5	O75:H5	155007	155007	155007	155007	571	26	26	26	26	F-:A1:B10		S83L, D87N	1																		1
ESC_UB3458AA_AS	ECOL-20-VL-SD-OK-0011	SRR13455340;ILLUMINA;Paired;;SRX9878880	Human	Human	Urine (Cysto)	2020	3				United States	1193	5022399	-	H5	-:H5	156681	156681	156681	156681	571	26	26	26	26	F-:A1:B20		S83L, D87N	1
ESC_UB4365AA_AS	AMP1712EFF9	traces-0TUrfsh;ILLUMINA;Paired;;NA	Environment	Water/River	WWTP discharge-AMP	2017	12			Asia	Japan	1193	5050413	O75	H5	O75:H5	154999	154999	154999	154999	571	26	26	26	26	F-:A1:B1	746	S83L, D87N	1		1	1	1		1			1									1
ESC_UB4387AA_AS	AMP1811EFF7	traces-0bqtmYY;ILLUMINA;Paired;;NA	Environment	Water/River	WWTP discharge-AMP	2018	11			Asia	Japan	1193	5034771	-	H5	-:H5	155803	155803	155803	155803	571	26	26	26	26	F-:A1:B1	746	S83L, D87N	1		1	1	1		1			1
ESC_UB4537AA_AS	AMP1811INF5	traces-0KbWxBj;ILLUMINA;Paired;;NA	Environment	Water/River	WWTP influent	2018	11			Asia	Japan	1193	5052406	O75	H5	O75:H5	155833	155833	155833	155833	571	26	26	26	26	F-:A1:B20		S83L, D87N	1																		1
ESC_UB6609AA_AS	ECOL-20-VL-LA-TX-0018	SRR13617559;ILLUMINA;Paired;;SRX10010818	Companion Animal	Canine	urine (canis lupus familiaris)	2020	6				United States	1193	5069065	O75	H5	O75:H5	158547	158547	158547	158547	571	26	26	26	26	F-:A1:B10		S83L, D87N	1
ESC_UB6614AA_AS	2020GO-00139	SRR13619200;ILLUMINA;Paired;;SRX10012348	Human	Human	Homo sapiens; Tissue specimen	2020				North America	United States	1193	5257031	O75	H5	O75:H5	158543	158543	158543	158543	571	26	26	26	26	F-:A1:B10	1014	S83L, D87N	1				1					1
ESC_UB6623AA_AS	2020GO-00171	SRR13619165;ILLUMINA;Paired;;SRX10012383	Human	Human	Homo sapiens; Urinary catheter specimen	2020				North America	United States	1193	5273847	O75	H5	O75:H5	158535	158535	158535	158535	571	26	26	26	26	F-:A1:B10	682_459_191_82_82	S83L, D87N	1				1														1
ESC_UB7610AA_AS	ECOL-18-VL-LA-TX-0031	SRR13643375;ILLUMINA;Paired;;SRX10040571	Companion Animal	Canine	Canine Urine (Canis lupus familiaris)	2018	8				United States	1193	5096918	O75	H5	O75:H5	158845	158845	158845	158845	571	26	26	26	26	F-:A1:B1	1014	S83L, D87N	1				1					1
ESC_VB0538AA_AS	AUSMDU00016280	SRR13803032;ILLUMINA;Paired;;SRX10186586	Human	Human	Homo sapiens; urine	2018				Oceania	Australia	1193	5036687	-	H5	-:H5	160164	160164	160164	4085	571	26	26	26	26	F-:A1:B10		S83L, D87N	1		1
ESC_VB0540AA_AS	AUSMDU00016152	SRR13803027;ILLUMINA;Paired;;SRX10186591	Human	Human	Homo sapiens; Rectal Swab	2018				Oceania	Australia	1193	5078819	-	H5	-:H5	160163	160163	160163	160163	571	26	26	26	26	F-:A1:B10	746	S83L, D87N	1		1	1	1		1			1
ESC_VB0543AA_AS	AUSMDU00016165	SRR13803023;ILLUMINA;Paired;;SRX10186595	Human	Human	Homo sapiens; Blood (whole)	2018				Oceania	Australia	1193	5069645	-	H5	-:H5	160159	160159	160159	160159	571	26	26	26	26	F-:A1:B10		S83L, D87N	1
ESC_VB0569AA_AS	AUSMDU00017588	SRR13802966;ILLUMINA;Paired;;SRX10186652	Human	Human	Homo sapiens; sputum	2018				Oceania	Australia	1193	5014241	O75	H5	O75:H5	160241	160241	160241	160241	160241	160241	26	26	26	F-:A1:B1	746	S83L, D87N	1			1	1		1			1
ESC_VB0572AA_AS	AUSMDU00017739	SRR13802961;ILLUMINA;Paired;;SRX10186657	Human	Human	Homo sapiens; Blood (whole)	2018				Oceania	Australia	1193	5168621	O6	H5	O6:H5	160238	160238	160238	160238	160238	26	26	26	26	F-:A1:B10	1014	S83L, D87N	1			1	1					1
ESC_VB0574AA_AS	AUSMDU00019314	SRR13802957;ILLUMINA;Paired;;SRX10186661	Human	Human	Homo sapiens; Abdomen Swab	2018				Oceania	Australia	1193	5088277	O75	H5	O75:H5	160240	160159	160159	160159	571	26	26	26	26	F-:A1:B10		S83L, D87N	1
ESC_VB0577AA_AS	AUSMDU00014864	SRR13802944;ILLUMINA;Paired;;SRX10186674	Human	Human	Homo sapiens; Peritoneal cavity Ascites fluid	2018				Oceania	Australia	1193	5128946	-	H5	-:H5	160234	160234	160234	160234	571	26	26	26	26	F-:A1:B10	746	S83L, D87N	1		1	1	1		1			1
ESC_VB0584AA_AS	AUSMDU00016161	SRR13802936;ILLUMINA;Paired;;SRX10186682	Human	Human	Homo sapiens; Genital vagina Swab	2018				Oceania	Australia	1193	5055963	O75	H5	O75:H5	160230	160230	160230	160230	571	26	26	26	26	F1:A1:B-	746	S83L, D87N	1		1	1	1		1			1
ESC_VB0586AA_AS	AUSMDU00015979	SRR13802932;ILLUMINA;Paired;;SRX10186686	Human	Human	Homo sapiens; Rectal Swab	2018				Oceania	Australia	1193	5038210	-	H5	-:H5	160224	160224	160224	160224	571	26	26	26	26	F-:A1:B10	746	S83L, D87N	1		1	1	1		1			1
ESC_VB0594AA_AS	AUSMDU00016455	SRR13802918;ILLUMINA;Paired;;SRX10186700	Human	Human	Homo sapiens; Rectal Swab	2018				Oceania	Australia	1193	5022985	O75	H5	O75:H5	160218	160218	160218	160218	571	26	26	26	26	F-:A1:B-		S83L, D87N	1				1
ESC_VB0605AA_AS	AUSMDU00017109	SRR13802896;ILLUMINA;Paired;;SRX10186722	Human	Human	Homo sapiens; Urine catheter	2018				Oceania	Australia	1193	5055106	O75	H5	O75:H5	160208	160208	160208	4085	571	26	26	26	26	F-:A1:B10		S83L, D87N	1
ESC_VB0619AA_AS	AUSMDU00017264	SRR13803335;ILLUMINA;Paired;;SRX10186783	Human	Human	Homo sapiens; urine	2018				Oceania	Australia	1193	5006935	-	H5	-:H5	160349	160349	31529	4085	571	26	26	26	26	F-:A1:B10	746	S83L, D87N	1		1	1	1		1			1
ESC_VB0632AA_AS	AUSMDU00019319	SRR13803302;ILLUMINA;Paired;;SRX10186816	Human	Human	Homo sapiens; swab	2018				Oceania	Australia	1193	5063435	O75	H5	O75:H5	160189	160189	160189	40888	571	26	26	26	26	F-:A1:B1	746	S83L, D87N	1		1	1	1		1			1
ESC_VB0651AA_AS	AUSMDU00019681	SRR13803266;ILLUMINA;Paired;;SRX10186852	Human	Human	Homo sapiens; Urine, clean catch	2018				Oceania	Australia	1193	5057738	O75	H5	O75:H5	160346	160346	160346	43439	571	26	26	26	26	F-:A1:B10	746	S83L, D87N	1		1	1	1		1			1
ESC_VB0665AA_AS	AUSMDU00017774	SRR13803230;ILLUMINA;Paired;;SRX10186888	Human	Human	Homo sapiens; urine	2018				Oceania	Australia	1193	5084806	-	H5	-:H5	160331	160331	160331	160331	571	26	26	26	26	F-:A1:B10	746	S83L, D87N	1		1	1	1		1			1
ESC_VB0690AA_AS	AUSMDU00019234	SRR13803166;ILLUMINA;Paired;;SRX10186952	Human	Human	Homo sapiens; aspirate	2018				Oceania	Australia	1193	4992964	O75	H5	O75:H5	160419	160419	160419	4085	571	26	26	26	26	F-:A1:B-	746	S83L, D87N	1		1		1		1			1
ESC_VB0694AA_AS	AUSMDU00019307	SRR13803161;ILLUMINA;Paired;;SRX10186957	Human	Human	Homo sapiens; Urine clean catch	2018				Oceania	Australia	1193	5289704	O6	H5	O6:H5	160302	160302	160238	160238	160238	26	26	26	26	F-:A1:B10	1014	S83L, D87N	1			1	1					1
ESC_VB0699AA_AS	AUSMDU00018204	SRR13803153;ILLUMINA;Paired;;SRX10186965	Human	Human	Homo sapiens; sputum	2018				Oceania	Australia	1193	5019352	O75	H5	O75:H5	160298	160298	160298	160298	160241	160241	26	26	26	F-:A1:B1	746	S83L, D87N	1			1	1		1			1
ESC_VB0703AA_AS	AUSMDU00019316	SRR13803140;ILLUMINA;Paired;;SRX10186978	Human	Human	Homo sapiens; Rectal Swab	2018				Oceania	Australia	1193	5185079	O75	H5	O75:H5	160418	160418	160418	160418	571	26	26	26	26	F-:A1:B10	682	S83L, D87N	1		1	1						1							1
ESC_VB0716AA_AS	AUSMDU00015795	SRR13803110;ILLUMINA;Paired;;SRX10187008	Human	Human	Homo sapiens; urine	2018				Oceania	Australia	1193	5076468	-	H5	-:H5	160285	160159	160159	160159	571	26	26	26	26	F-:A1:B10		S83L, D87N	1
ESC_VB0725AA_AS	AUSMDU00015698	SRR13803094;ILLUMINA;Paired;;SRX10187024	Human	Human	Homo sapiens; Wound swab	2018				Oceania	Australia	1193	5098776	O75	H5	O75:H5	160278	160278	160278	160234	571	26	26	26	26	F-:A1:B10		S83L, D87N	1			1
ESC_VB0731AA_AS	AUSMDU00015820	SRR13803086;ILLUMINA;Paired;;SRX10187032	Human	Human	Homo sapiens; Rectal Swab	2018				Oceania	Australia	1193	5029610	-	H5	-:H5	160411	160411	160411	43439	571	26	26	26	26	F-:A1:B10	746	S83L, D87N	1		1	1	1		1			1
ESC_VB0732AA_AS	AUSMDU00015611	SRR13803084;ILLUMINA;Paired;;SRX10187034	Human	Human	Homo sapiens; urine	2018				Oceania	Australia	1193	5006781	-	H5	-:H5	160410	160410	160410	160410	571	26	26	26	26	F-:A1:B10		S83L, D87N	1
ESC_VB0734AA_AS	AUSMDU00015793	SRR13803081;ILLUMINA;Paired;;SRX10187037	Human	Human	Homo sapiens; clinical	2018				Oceania	Australia	1193	5069136	-	H5	-:H5	160240	160159	160159	160159	571	26	26	26	26	F-:A1:B10		S83L, D87N	1
ESC_VB0742AA_AS	AUSMDU00016163	SRR13803071;ILLUMINA;Paired;;SRX10187047	Human	Human	Homo sapiens; Rectal Swab	2018				Oceania	Australia	1193	5232730	-	H5	-:H5	160408	160408	160408	160234	571	26	26	26	26	F-:A1:B10	746	S83L, D87N	1		1	1	1		1			1
ESC_VB0743AA_AS	AUSMDU00015794	SRR13803070;ILLUMINA;Paired;;SRX10187048	Human	Human	Homo sapiens; Rectal Swab	2018				Oceania	Australia	1193	5060922	-	H5	-:H5	160267	160159	160159	160159	571	26	26	26	26	F-:A1:B10		S83L, D87N	1
ESC_VB0762AA_AS	AUSMDU00021203	SRR13803668;ILLUMINA;Paired;;SRX10187088	Human	Human	Homo sapiens; Blood (whole)	2018				Oceania	Australia	1193	5038455	-	H5	-:H5	160256	160256	160256	160256	160256	26	26	26	26	F-:A1:B10	746	S83L, D87N	1		1	1	1		1			1
ESC_VB0770AA_AS	AUSMDU00021648	SRR13803653;ILLUMINA;Paired;;SRX10187103	Human	Human	Homo sapiens; Urine clean catch	2018				Oceania	Australia	1193	5051918	O75	H5	O75:H5	160394	160394	160394	4085	571	26	26	26	26	F-:A1:B10		S83L, D87N	1
ESC_VB0798AA_AS	AUSMDU00022552	SRR13803585;ILLUMINA;Paired;;SRX10187171	Human	Human	Homo sapiens; Rectal Swab	2018				Oceania	Australia	1193	5133908	-	H5	-:H5	160487	160487	160487	160487	160487	26	26	26	26	F-:A1:B10	1014	S83L, D87N	1			1	1					1
ESC_VB0807AA_AS	AUSMDU00020913	SRR13803558;ILLUMINA;Paired;;SRX10187198	Human	Human	Homo sapiens; Rectal Swab	2018				Oceania	Australia	1193	5182407	O75	H5	O75:H5	160359	160359	160359	160234	571	26	26	26	26	F-:A1:B10		S83L, D87N	1
ESC_VB0810AA_AS	AUSMDU00020929	SRR13803552;ILLUMINA;Paired;;SRX10187204	Human	Human	Homo sapiens; Rectal Swab	2018				Oceania	Australia	1193	5051469	-	H5	-:H5	160372	160372	160372	160372	571	26	26	26	26	F-:A1:B10		S83L, D87N	1
ESC_VB0813AA_AS	AUSMDU00021251	SRR13803549;ILLUMINA;Paired;;SRX10187207	Human	Human	Homo sapiens; urine	2018				Oceania	Australia	1193	5165010	-	H5	-:H5	160368	160302	160238	160238	160238	26	26	26	26	F-:A1:B10	1014	S83L, D87N	1			1	1					1
ESC_VB0857AA_AS	AUSMDU00020305	SRR13803453;ILLUMINA;Paired;;SRX10187303	Human	Human	Homo sapiens; Rectal Swab	2018				Oceania	Australia	1193	5160948	-	H5	-:H5	160368	160302	160238	160238	160238	26	26	26	26	F-:A1:B10	1014	S83L, D87N	1			1	1					1
ESC_VB0860AA_AS	AUSMDU00020386	SRR13803441;ILLUMINA;Paired;;SRX10187315	Human	Human	Homo sapiens; Rectal Swab	2018				Oceania	Australia	1193	5048777	-	H5	-:H5	160444	160444	160411	43439	571	26	26	26	26	F-:A1:B10	746	S83L, D87N	1		1	1	1		1			1
ESC_VB1348AA_AS	ECOL-20-VL-LA-PA-Ryan-0035	SRR13827448;ILLUMINA;Paired;;SRX10206878	Companion Animal	Canine	Urine (Canis lupus familiaris)	2020	9			North America	United States	1193	5129412	O75	H5	O75:H5	160581	160581	160581	160581	571	26	26	26	26	F-:A1:B10	1014	S83L, D87N	1				1					1
ESC_VB2359AA_AS	C094	DRR122521;ILLUMINA;Paired;350;DRX115374	Human	Human	Urine; Homo sapiens	2016	4				Thailand	1193	5188672	O75	H5	O75:H5	161064	161064	161064	4085	571	26	26	26	26	-	1014	S83L, D87N	1		1		1											1
ESC_VB2560AA_AS	E2020334_2013	ERR5355597;ILLUMINA;Paired;500;ERX5143632	Human	Human	Homo sapiens	2013				Oceania	Australia	1193	5003736	-	H5	-:H5	161202	161202	161202	161202	571	26	26	26	26	F-:A1:B10		S83L, D87N	1																		1
ESC_VB2575AA_AS	E2020368_2015	ERR5355612;ILLUMINA;Paired;500;ERX5143647	Human	Human	Homo sapiens	2015				Oceania	Australia	1193	5064558	O75	H5	O75:H5	161190	161190	161190	161190	571	26	26	26	26	F-:A1:B10		S83L, D87N	1																		1
ESC_VB2626AA_AS	E2040393_2014	ERR5355663;ILLUMINA;Paired;500;ERX5143698	Human	Human	Homo sapiens	2014				Oceania	Australia	1193	5281696	-	H5	-:H5	149219	149219	149219	149219	571	26	26	26	26	F-:A1:B10	1014	S83L, D87N	1									1
ESC_VB2639AA_AS	E2040504_2015	ERR5355676;ILLUMINA;Paired;500;ERX5143711	Human	Human	Homo sapiens	2015				Oceania	Australia	1193	5037022	O75	H5	O75:H5	161329	161329	161329	161329	161329	26	26	26	26	F-:A1:B1	746	S83L, D87N	1		1	1	1		1			1
ESC_VB2648AA_AS	E2060542_2013	ERR5355685;ILLUMINA;Paired;500;ERX5143720	Human	Human	Homo sapiens	2013				Oceania	Australia	1193	5099416	O75	H5	O75:H5	161323	161323	161323	161323	571	26	26	26	26	F-:A1:B10		S83L, D87N	1				1
ESC_VB2681AA_AS	E4290277_2013	ERR5355718;ILLUMINA;Paired;500;ERX5143753	Human	Human	Homo sapiens	2013				Oceania	Australia	1193	5023318	-	H5	-:H5	161293	161293	161293	4085	571	26	26	26	26	F-:A1:B10		S83L, D87N	1			1	1
ESC_VB2698AA_AS	E4300676_2015	ERR5355735;ILLUMINA;Paired;500;ERX5143770	Human	Human	Homo sapiens	2015				Oceania	Australia	1193	5017328	-	H5	-:H5	161277	161277	71350	11740	571	26	26	26	26	F-:A1:B10	746	S83L, D87N	1		1	1	1		1			1									1
ESC_VB2707AA_AS	E4130486_2014	ERR5355744;ILLUMINA;Paired;500;ERX5143779	Human	Human	Homo sapiens	2014				Oceania	Australia	1193	5035783	-	H5	-:H5	161273	161273	161273	161273	571	26	26	26	26	F-:A1:B10	1014	S83L, D87N	1			1	1					1
ESC_VB2716AA_AS	E4131016_2015	ERR5355753;ILLUMINA;Paired;500;ERX5143788	Human	Human	Homo sapiens	2015				Oceania	Australia	1193	4986648	-	H5	-:H5	161560	161560	119787	1123	571	26	26	26	26	F-:A1:B20		S83L, D87N	1																		1
ESC_VB2726AA_AS	E4110753_2014	ERR5355763;ILLUMINA;Paired;500;ERX5143798	Human	Human	Homo sapiens	2014				Oceania	Australia	1193	5044521	O75	H5	O75:H5	161549	161549	11740	11740	571	26	26	26	26	F-:A-:B10	746	S83L, D87N	1		1	1	1		1			1									1
ESC_VB2731AA_AS	E4110175_2015	ERR5355768;ILLUMINA;Paired;500;ERX5143803	Human	Human	Homo sapiens	2015				Oceania	Australia	1193	5156708	O75	H5	O75:H5	161543	161543	161543	4085	571	26	26	26	26	F-:A1:B10	1014	S83L, D87N	1			1	1					1
ESC_VB2732AA_AS	E4110849_2015	ERR5355769;ILLUMINA;Paired;500;ERX5143804	Human	Human	Homo sapiens	2015				Oceania	Australia	1193	5077428	-	H5	-:H5	161544	161544	161544	161544	571	26	26	26	26	F-:A1:B10		S83L, D87N	1			1	1
ESC_VB2746AA_AS	E4281152_2015	ERR5355783;ILLUMINA;Paired;500;ERX5143818	Human	Human	Homo sapiens	2015				Oceania	Australia	1193	5053359	O75	H5	O75:H5	161529	161529	161529	4085	571	26	26	26	26	F-:A1:B10	1014	S83L, D87N	1			1	1					1
ESC_VB2750AA_AS	E5140163_2014	ERR5355787;ILLUMINA;Paired;500;ERX5143822	Human	Human	Homo sapiens	2014				Oceania	Australia	1193	5051443	O75	H5	O75:H5	161526	161526	161526	4085	571	26	26	26	26	F-:A1:B10	1014	S83L, D87N	1				1					1
ESC_VB2866AA_AS	E3220434_2013	ERR5355904;ILLUMINA;Paired;500;ERX5143938	Human	Human	Homo sapiens	2013				Oceania	Australia	1193	5015350	-	H5	-:H5	161680	161680	161680	161680	571	26	26	26	26	F-:A1:B10	1014	S83L, D87N	1				1					1
ESC_VB2911AA_AS	E6260250_2015	ERR5355949;ILLUMINA;Paired;500;ERX5143983	Human	Human	Homo sapiens	2015				Oceania	Australia	1193	5085620	O75	H5	O75:H5	161652	161652	161652	11740	571	26	26	26	26	F-:A1:B10	746	S83L, D87N	1		1	1	1		1			1									1
ESC_VB2912AA_AS	E6260421_2015	ERR5355950;ILLUMINA;Paired;500;ERX5143984	Human	Human	Homo sapiens	2015				Oceania	Australia	1193	5030526	O75	H5	O75:H5	161651	161651	161651	161651	571	26	26	26	26	F-:A1:B10		S83L, D87N	1																		1
ESC_VB2936AA_AS	E6250081_2015	ERR5355974;ILLUMINA;Paired;500;ERX5144008	Human	Human	Homo sapiens	2015				Oceania	Australia	1193	4935325	O75	H5	O75:H5	161771	161771	161771	161771	571	26	26	26	26	F-:A1:B10		S83L, D87N	1																		1
ESC_VB2937AA_AS	E6250096_2015	ERR5355975;ILLUMINA;Paired;500;ERX5144009	Human	Human	Homo sapiens	2015				Oceania	Australia	1193	5010189	O75	H5	O75:H5	161770	161770	161770	11740	571	26	26	26	26	FY10:A1:B10		S83L, D87N	1																		1
ESC_VB2938AA_AS	E6250086_2015	ERR5355976;ILLUMINA;Paired;500;ERX5144010	Human	Human	Homo sapiens	2015				Oceania	Australia	1193	5032672	-	H5	-:H5	161769	161769	161769	115224	571	26	26	26	26	F-:A1:B33		S83L, D87N	1				1
ESC_VB3874AA_AS	A26	traces-0gitIXv;ILLUMINA;Paired;;NA	Human	Human	urine	2017	1			South America	Brazil	1193	5177990	O75	H5	O75:H5	158664	158664	158664	158664	571	26	26	26	26	F-:A1:B10		S83L, D87N	1				1
ESC_VB4452AA_AS	2020EL-00061	SRR14083938;ILLUMINA;Paired;;SRX10458157	Human	Human	Homo sapiens; Rectal Swab	2019				North America	United States	1193	5171587	O75	H5	O75:H5	162381	162381	162381	162381	162381	26	26	26	26	F-:A-:B10	1014	S83L, D87N	1		1													1			1
ESC_VB4776AA_AS	ECC81	SRR11427682;ILLUMINA;Paired;;SRX8006188	Human	Human	Homo sapiens; urine	2017					France	1193	5121277	O75	H5	O75:H5	133050	133050	133050	133050	571	26	26	26	26	F-:A1:B10	746	S83L, D87N	1		1	1	1		1			1									1
ESC_VB4863AA_AS	microbial	SRR10878372;ILLUMINA;Paired;;SRX7547491	Human	Human	Homo sapiens; blood	2014	6				France	1193	5092314	-	H5	-:H5	162413	162413	72890	4085	571	26	26	26	26	F-:A1:B10		S83L, D87N	1
ESC_VB6742AA_AS	C158	DRR150297;ILLUMINA;Paired;350;DRX141048	Human	Human	Homo sapiens	2015	2				Thailand	1193	5006927	O75	H5	O75:H5	163005	163005	163005	163005	163005	26	26	26	26	-		S83L, D87N
ESC_VB7620AA_AS	1152319	SRR14208123;ILLUMINA;Paired;;SRX10574854	Human	Human	Homo sapiens; human	2021	3			Europe	United Kingdom	1193	5273225	O75	H5	O75:H5	163442	163442	163442	163442	571	26	26	26	26	F35:A1:B10	1014	S83L, D87N	1		1	1	1					1						1
ESC_VB7625AA_AS	1152320	SRR14208131;ILLUMINA;Paired;;SRX10574862	Human	Human	Homo sapiens; human	2021	3			Europe	United Kingdom	1193	5271701	O75	H5	O75:H5	163442	163442	163442	163442	571	26	26	26	26	F35:A1:B10	1014	S83L, D87N	1		1	1	1					1						1
ESC_WA2543AA_AS	strain 74	SRR4302126;ILLUMINA;Paired;;SRX2196429	Human	Human	Homo sapiens	2014	12			Asia	Singapore	1193	5030186	O75	H5	O75:H5	84762	84762	84762	84762	84762	26	26	26	26	F-:A1:B1	746	S83L, D87N	1		1	1	1		1			1
ESC_WA2544AA_AS	strain 75	SRR4302127;ILLUMINA;Paired;;SRX2196430	Human	Human	Homo sapiens	2014	3			Asia	Singapore	1193	5263012	O75	H5	O75:H5	84768	84768	11740	11740	571	26	26	26	26	F-:A1:B-	746	S83L, D87N	1		1	1	1		1			1									1
ESC_WA2545AA_AS	strain 76	SRR4302128;ILLUMINA;Paired;;SRX2196431	Human	Human	Homo sapiens	2013	12			Asia	Singapore	1193	5303889	O75	H5	O75:H5	84771	84768	11740	11740	571	26	26	26	26	F-:A1:B10	746	S83L, D87N	1		1	1	1		1			1									1
ESC_WA2548AA_AS	strain 188	SRR4302133;ILLUMINA;Paired;;SRX2196436	Human	Human	Homo sapiens	2014	3			Asia	Singapore	1193	5447857	O75	H5	O75:H5	84770	84770	84770	4085	571	26	26	26	26	F-:A1:B10	682_459_127	S83L, D87N	1		1	1	1					1
ESC_WA2581AA_AS	strain 185	SRR4302245;ILLUMINA;Paired;;SRX2196548	Human	Human	Homo sapiens	2015	1			Asia	Singapore	1193	5183025	O75	H5	O75:H5	84803	84803	84803	84803	84762	26	26	26	26	F-:A1:B1		S83L, D87N	1																		1
ESC_WA7407AA_AS	ERS2367554	ERR2538555;ILLUMINA;Paired;150;ERX2557092	Food	ND/Others	Human, Food	2016				Asia	Cambodia	1193	5025010	-	H5	-:H5	87785	87785	87785	87785	87785	26	26	26	26	F-:A1:B10	746	S83L, D87N	1		1	1	1		1			1
ESC_WB0308AA_AS	1162283	SRR14347863;ILLUMINA;Paired;;SRX10701713	Human	Human	Homo sapiens; human	2021	4			Europe	United Kingdom	1193	5069910	O75	H5	O75:H5	164633	164633	141646	141646	571	26	26	26	26	F-:A1:B10		S83L, D87N	1
ESC_WB0543AA_AS	R3-EC577	SRR11146281;ILLUMINA;Paired;;SRX7782294	Human	Human	Homo sapiens	2018	10			Asia	China	1193	5025894	O75	H5	O75:H5	164710	164710	164710	164710	164710	26	26	26	26	-		S83L, D87N
ESC_WB0544AA_AS	R3-EC610	SRR11146280;ILLUMINA;Paired;;SRX7782295	Human	Human	Homo sapiens	2018	10			Asia	China	1193	5027528	O75	H5	O75:H5	164710	164710	164710	164710	164710	26	26	26	26	-		S83L, D87N
ESC_WB0552AA_AS	R3-EC66	SRR11146272;ILLUMINA;Paired;;SRX7782303	Human	Human	Homo sapiens	2018	7			Asia	China	1193	5205664	O25	H5	O25:H5	164700	164700	164700	164700	164700	26	26	26	26	F-:A1:B1	746	S83L, D87N	1		1	1	1		1			1
ESC_WB0574AA_AS	R4-EC269	SRR11146250;ILLUMINA;Paired;;SRX7782325	Human	Human	Homo sapiens	2018	10			Asia	China	1193	5026913	O75	H5	O75:H5	164710	164710	164710	164710	164710	26	26	26	26	-		S83L, D87N
ESC_WB0577AA_AS	R4-EC603	SRR11146247;ILLUMINA;Paired;;SRX7782328	Human	Human	Homo sapiens	2018	10			Asia	China	1193	5028420	O75	H5	O75:H5	164710	164710	164710	164710	164710	26	26	26	26	-		S83L, D87N
ESC_WB0578AA_AS	R4-EC606	SRR11146246;ILLUMINA;Paired;;SRX7782329	Human	Human	Homo sapiens	2018	10			Asia	China	1193	5025729	O75	H5	O75:H5	164710	164710	164710	164710	164710	26	26	26	26	-		S83L, D87N
ESC_WB0590AA_AS	R4-EC73	SRR11146234;ILLUMINA;Paired;;SRX7782341	Human	Human	Homo sapiens	2018	7			Asia	China	1193	5202999	O25	H5	O25:H5	164700	164700	164700	164700	164700	26	26	26	26	F-:A1:B1	746	S83L, D87N	1		1	1	1		1			1
ESC_WB0627AA_AS	R1-EC67	SRR11146197;ILLUMINA;Paired;;SRX7782378	Human	Human	Homo sapiens	2018	10			Asia	China	1193	4931635	O75	H5	O75:H5	164773	164773	164773	164773	571	26	26	26	26	F-:A1:B10		S83L, D87N	1
ESC_WB0672AA_AS	R3-EC152	SRR11146151;ILLUMINA;Paired;;SRX7782423	Human	Human	Homo sapiens	2018	8			Asia	China	1193	5204246	O25	H5	O25:H5	164700	164700	164700	164700	164700	26	26	26	26	F-:A1:B1	746	S83L, D87N	1		1	1	1		1			1
ESC_WB1743AA_AS	AUSMDU00012528	SRR13825519;ILLUMINA;Paired;;SRX10205057	Human	Human	Homo sapiens; urine	2018				Oceania	Australia	1193	5118020	O75	H5	O75:H5	165851	165851	165851	43257	43257	43257	26	26	26	F-:A1:B10	746	S83L, D87N	1		1	1	1		1			1
ESC_WB1746AA_AS	AUSMDU00017136	SRR13825515;ILLUMINA;Paired;;SRX10205061	Human	Human	Homo sapiens; Blood (whole)	2018				Oceania	Australia	1193	5173028	O6	H5	O6:H5	165566	160238	160238	160238	160238	26	26	26	26	F-:A1:B10	1014	S83L, D87N	1			1	1					1
ESC_WB1758AA_AS	AUSMDU00010638	SRR13825485;ILLUMINA;Paired;;SRX10205091	Human	Human	Homo sapiens; Rectal Swab	2017				Oceania	Australia	1193	5068170	O75	H5	O75:H5	165845	165845	160208	4085	571	26	26	26	26	F-:A1:B10	746	S83L, D87N	1		1	1	1		1			1
ESC_WB1778AA_AS	AUSMDU00017145	SRR13825441;ILLUMINA;Paired;;SRX10205135	Human	Human	Homo sapiens; Peritoneal cavity Ascites fluid	2018				Oceania	Australia	1193	5243936	-	H5	-:H5	165755	165755	165755	165755	571	26	26	26	26	F-:A1:B10	1014	S83L, D87N	1		1	1	1											1
ESC_WB1779AA_AS	AUSMDU00010651	SRR13825436;ILLUMINA;Paired;;SRX10205140	Human	Human	Homo sapiens; urine	2017				Oceania	Australia	1193	5105331	-	H5	-:H5	165757	165685	165685	165685	571	26	26	26	26	F-:A1:B10	746	S83L, D87N	1		1	1	1		1			1
ESC_WB1781AA_AS	AUSMDU00010776	SRR13825429;ILLUMINA;Paired;;SRX10205147	Human	Human	Homo sapiens; urine	2017				Oceania	Australia	1193	5114952	-	H5	-:H5	165753	165753	165753	165753	571	26	26	26	26	F-:A1:B10	746	S83L, D87N	1		1	1	1		1			1
ESC_WB1789AA_AS	AUSMDU00010825	SRR13825411;ILLUMINA;Paired;;SRX10205165	Human	Human	Homo sapiens; Rectal Swab	2017				Oceania	Australia	1193	5110843	-	H5	-:H5	165745	165745	165745	43439	571	26	26	26	26	F-:A1:B10	746	S83L, D87N	1		1	1	1		1			1
ESC_WB1791AA_AS	AUSMDU00015849	SRR13825407;ILLUMINA;Paired;;SRX10205169	Human	Human	Homo sapiens; urine	2017				Oceania	Australia	1193	5075348	O75	H5	O75:H5	165744	165744	165744	43439	571	26	26	26	26	F-:A1:B10	746	S83L, D87N	1		1	1	1		1			1
ESC_WB1806AA_AS	AUSMDU00010593	SRR13825377;ILLUMINA;Paired;;SRX10205199	Human	Human	Homo sapiens; Rectal Swab	2017				Oceania	Australia	1193	5228154	O75	H5	O75:H5	160408	160408	160408	160234	571	26	26	26	26	F-:A1:B10	746	S83L, D87N	1		1	1	1		1			1
ESC_WB1818AA_AS	AUSMDU00015965	SRR13825844;ILLUMINA;Paired;;SRX10205232	Human	Human	Homo sapiens; Rectal Swab	2018				Oceania	Australia	1193	5261824	O6	H5	O6:H5	160368	160302	160238	160238	160238	26	26	26	26	F-:A1:B10	1014	S83L, D87N	1			1	1					1
ESC_WB1830AA_AS	AUSMDU00010655	SRR13825814;ILLUMINA;Paired;;SRX10205262	Human	Human	Homo sapiens; Rectal Swab	2017				Oceania	Australia	1193	5065136	-	H5	-:H5	165713	165713	165713	4085	571	26	26	26	26	F-:A1:B10	746	S83L, D87N	1		1	1	1		1			1
ESC_WB1831AA_AS	AUSMDU00010933	SRR13825810;ILLUMINA;Paired;;SRX10205266	Human	Human	Homo sapiens; Blood (whole)	2017				Oceania	Australia	1193	5095070	O75	H5	O75:H5	165711	165711	42903	42903	571	26	26	26	26	F-:A1:B10	746	S83L, D87N	1		1	1			1			1
ESC_WB1855AA_AS	AUSMDU00011708	SRR13825741;ILLUMINA;Paired;;SRX10205335	Human	Human	Homo sapiens; Rectal Swab	2017				Oceania	Australia	1193	5104951	O75	H5	O75:H5	165691	160331	160331	160331	571	26	26	26	26	F-:A1:B10	746	S83L, D87N	1		1	1	1		1			1
ESC_WB1861AA_AS	AUSMDU00011701	SRR13825728;ILLUMINA;Paired;;SRX10205348	Human	Human	Homo sapiens; urine	2017				Oceania	Australia	1193	5113415	-	H5	-:H5	165685	165685	165685	165685	571	26	26	26	26	F-:A1:B10	746	S83L, D87N	1		1	1	1		1			1
ESC_WB1870AA_AS	AUSMDU00011686	SRR13825698;ILLUMINA;Paired;;SRX10205378	Human	Human	Homo sapiens; Rectal Swab	2017				Oceania	Australia	1193	5149814	-	H5	-:H5	165678	165678	160234	160234	571	26	26	26	26	F-:A1:B10	746	S83L, D87N	1		1	1	1		1			1
ESC_WB1874AA_AS	AUSMDU00011711	SRR13825685;ILLUMINA;Paired;;SRX10205391	Human	Human	Homo sapiens; Rectal Swab	2018				Oceania	Australia	1193	5016179	-	H5	-:H5	165673	165673	165673	165673	571	26	26	26	26	F-:A1:B10		S83L, D87N	1
ESC_WB1882AA_AS	AUSMDU00011873	SRR13825667;ILLUMINA;Paired;;SRX10205409	Human	Human	Homo sapiens; Rectal Swab	2018				Oceania	Australia	1193	5169060	O75	H5	O75:H5	165832	165832	165832	11740	571	26	26	26	26	F-:A1:B10	746	S83L, D87N	1		1	1	1		1			1
ESC_WB1893AA_AS	AUSMDU00015676	SRR13825634;ILLUMINA;Paired;;SRX10205442	Human	Human	Homo sapiens; urine	2018				Oceania	Australia	1193	4936142	O75	H5	O75:H5	165829	165673	165673	165673	571	26	26	26	26	-		S83L, D87N
ESC_WB1901AA_AS	AUSMDU00016897	SRR13825611;ILLUMINA;Paired;;SRX10205465	Human	Human	Homo sapiens; Blood (whole)	2018				Oceania	Australia	1193	5160487	O6	H5	O6:H5	165566	160238	160238	160238	160238	26	26	26	26	F-:A1:B10	1014	S83L, D87N	1			1	1					1
ESC_WB1912AA_AS	AUSMDU00012376	SRR13825586;ILLUMINA;Paired;;SRX10205490	Human	Human	Homo sapiens; sputum	2018				Oceania	Australia	1193	4999225	O75	H5	O75:H5	165817	165817	165817	165817	165817	160241	26	26	26	F-:A1:B1	746	S83L, D87N	1		1	1	1		1			1
ESC_WB1915AA_AS	AUSMDU00015565	SRR13825583;ILLUMINA;Paired;;SRX10205493	Human	Human	Homo sapiens; Urine catheter	2018				Oceania	Australia	1193	5009687	-	H5	-:H5	165673	165673	165673	165673	571	26	26	26	26	F-:A1:B10		S83L, D87N	1
ESC_WB1919AA_AS	AUSMDU00015605	SRR13825571;ILLUMINA;Paired;;SRX10205505	Human	Human	Homo sapiens; Blood (whole)	2018				Oceania	Australia	1193	5102237	O75	H5	O75:H5	165691	160331	160331	160331	571	26	26	26	26	F-:A1:B10	746	S83L, D87N	1		1	1	1		1			1
ESC_WB2161AA_AS	REALM_CRE_529	SRR14402625;ILLUMINA;Paired;;SRX10754993	Human	Human	Homo sapiens; stool	2019					United States	1193	5104909	O75	H5	O75:H5	165990	165990	165990	165990	165990	26	26	26	26	F-:A1:B1		S83L, D87N	1																		1
ESC_WB2858AA_AS	CA145	traces-0nLoMIb;ILLUMINA;Paired;;NA	Companion Animal	Canine	Urine	2020				Europe	France	1193	5033934	O75	H5	O75:H5	161404	161404	161404	161404	571	26	26	26	26	F-:A1:B20	746	S83L, D87N	1		1	1	1		1			1									1
ESC_WB2860AA_AS	FA14	traces-0UNSksX;ILLUMINA;Paired;;NA	Companion Animal	Feline	Urine	2020				Europe	France	1193	5002854	O75	H5	O75:H5	161382	161382	161382	161382	161382	26	26	26	26	F-:A1:B1	746	S83L, D87N	1		1	1	1		1			1									1
ESC_WB4165AA_AS	ECC93	SRR11427675;ILLUMINA;Paired;;SRX8006195	Human	Human	Homo sapiens; urine	2017					France	1193	5092694	O75	H5	O75:H5	133054	133054	133054	133054	571	26	26	26	26	F-:A1:B10	746	S83L, D87N	1		1	1	1		1			1									1
ESC_WB5098AA_AS	474R1	SRR14138355;ILLUMINA;Paired;;SRX10507869	Human	Human	Homo sapiens; anal swab	2017				Asia	China	1193	5077316	-	H5	-:H5	167732	167732	167732	11740	571	26	26	26	26	F-:A1:B10	746	S83L, D87N	1			1			1			1
ESC_WB6009AA_AS	MVC530	SRR14629818;ILLUMINA;Paired;;SRX10969572	Companion Animal	Canine	Companion animal; Canis lupus familiaris	2015					Australia	1193	5129955	O75	H5	O75:H5	168138	168131	168131	153796	571	26	26	26	26	F-:A1:B1	746	S83L, D87N	1		1	1	1		1			1									1
ESC_WB6015AA_AS	MVC536	SRR14629812;ILLUMINA;Paired;;SRX10969578	Companion Animal	Canine	Companion animal; Canis lupus familiaris	2015					Australia	1193	5129570	O75	H5	O75:H5	168131	168131	168131	153796	571	26	26	26	26	F-:A1:B1	746	S83L, D87N	1		1	1	1		1			1									1
ESC_WB6152AA_AS	MVC465	SRR14629674;ILLUMINA;Paired;;SRX10969715	Companion Animal	Canine	Companion animal; Canis lupus familiaris	2014					Australia	1193	5045832	O75	H5	O75:H5	168268	168257	168257	168257	571	26	26	26	26	F-:A1:B20	746	S83L, D87N	1		1	1	1		1			1									1
ESC_WB6153AA_AS	MVC466	SRR14629673;ILLUMINA;Paired;;SRX10969716	Companion Animal	Canine	Companion animal; Canis lupus familiaris	2014					Australia	1193	5045593	O75	H5	O75:H5	168268	168257	168257	168257	571	26	26	26	26	F-:A1:B20	746	S83L, D87N	1		1	1	1		1			1									1
ESC_WB6161AA_AS	MVC476	SRR14629665;ILLUMINA;Paired;;SRX10969724	Companion Animal	Canine	Companion animal; Canis lupus familiaris	2014					Australia	1193	5046213	O75	H5	O75:H5	168268	168257	168257	168257	571	26	26	26	26	F-:A1:B20	746	S83L, D87N	1		1	1	1		1			1									1
ESC_WB6173AA_AS	MVC492	SRR14629653;ILLUMINA;Paired;;SRX10969736	Companion Animal	Canine	Companion animal; Canis lupus familiaris	2014					Australia	1193	5044542	O75	H5	O75:H5	168257	168257	168257	168257	571	26	26	26	26	F-:A1:B20	746	S83L, D87N	1		1	1	1		1			1									1
ESC_WB6202AA_AS	MVC576	SRR14629624;ILLUMINA;Paired;;SRX10969765	Companion Animal	Canine	Companion animal; Canis lupus familiaris	2015					Australia	1193	5128940	O75	H5	O75:H5	168228	168131	168131	153796	571	26	26	26	26	F-:A1:B1	746	S83L, D87N	1		1	1	1		1			1									1
ESC_WB7302AA_AS	U-NHP-143	SRR11392956;ILLUMINA;Paired;;SRX7971886	ND	ND/Others	F; Age: 3; hospital	2015	7				Vietnam	1193	5085961	O75	H5	O75:H5	168942	168942	168942	168942	168942	26	26	26	26	F-:A1:B10	746	S83L, D87N	1		1	1	1		1			1
ESC_WB7311AA_AS	U-NHP-157	SRR11392947;ILLUMINA;Paired;;SRX7971895	ND	ND/Others	F; Age: 5; hospital	2015	3				Vietnam	1193	5205492	O75	H5	O75:H5	168940	168940	168940	11740	571	26	26	26	26	F-:A-:B10	746	S83L, D87N	1		1	1	1		1			1
ESC_WB7312AA_AS	U-NHP-158	SRR11392946;ILLUMINA;Paired;;SRX7971896	ND	ND/Others	F; Age: 3; hospital	2015	4				Vietnam	1193	5063335	O75	H5	O75:H5	168939	168939	168939	168939	571	26	26	26	26	F-:A1:B10	746	S83L, D87N	1		1	1	1		1			1
ESC_WB7325AA_AS	U-NHP-29	SRR11392933;ILLUMINA;Paired;;SRX7971909	ND	ND/Others	F; Age: 3; hospital	2015	1				Vietnam	1193	5165955	O75	H5	O75:H5	169489	169489	169489	169489	169489	26	26	26	26	F-:A1:B10	746	S83L, D87N	1		1	1	1		1			1
ESC_WB7326AA_AS	U-NHP-30	SRR11392932;ILLUMINA;Paired;;SRX7971910	ND	ND/Others	M; Age: 3; hospital	2015	1				Vietnam	1193	5259148	O75	H5	O75:H5	169487	169487	169487	169487	571	26	26	26	26	F-:A1:B10	746	S83L, D87N	1		1	1	1		1			1
ESC_WB7348AA_AS	S-MH-04	SRR11392910;ILLUMINA;Paired;;SRX7971932	ND	ND/Others	M; Age: 21; hospital	2014	7				Vietnam	1193	5056706	-	H5	-:H5	169110	169110	169110	169110	169110	26	26	26	26	F-:A1:B1	746	S83L, D87N	1		1	1	1		1			1
ESC_WB7350AA_AS	S-MH-06	SRR11392908;ILLUMINA;Paired;;SRX7971934	ND	ND/Others	F; Age: 42; hospital	2014	7				Vietnam	1193	5108162	O75	H5	O75:H5	169105	169105	169105	169105	571	26	26	26	26	F-:A1:B10	746	S83L, D87N	1		1	1	1		1			1
ESC_WB7364AA_AS	U-NHP-57	SRR11392894;ILLUMINA;Paired;;SRX7971948	ND	ND/Others	F; Age: 4; hospital	2015	4				Vietnam	1193	5098630	O75	H5	O75:H5	169094	169094	169094	11740	571	26	26	26	26	F-:A1:B10	746	S83L, D87N	1		1	1	1		1			1
ESC_WB7365AA_AS	U-NHP-58	SRR11392893;ILLUMINA;Paired;;SRX7971949	ND	ND/Others	M; Age: 2M; hospital	2015	5				Vietnam	1193	5092323	O75	H5	O75:H5	169093	169093	21743	11740	571	26	26	26	26	F-:A1:B10	746	S83L, D87N	1		1	1	1		1			1
ESC_WB7372AA_AS	U-NHP-69	SRR11392886;ILLUMINA;Paired;;SRX7971956	ND	ND/Others	M; Age: 1; hospital	2015	3				Vietnam	1193	5204844	O75	H5	O75:H5	169087	169087	169087	169087	169087	26	26	26	26	F-:A1:B10	746	S83L, D87N	1		1	1	1		1			1
ESC_WB7375AA_AS	U-NHP-73	SRR11392883;ILLUMINA;Paired;;SRX7971959	ND	ND/Others	M; Age: 1; hospital	2015	8				Vietnam	1193	5204480	O75	H5	O75:H5	169083	169083	169083	169083	571	26	26	26	26	F-:A1:B10	746	S83L, D87N	1		1	1	1		1			1
ESC_WB7387AA_AS	U-NHP-85	SRR11392871;ILLUMINA;Paired;;SRX7971971	ND	ND/Others	F; Age: 10; hospital	2015	4				Vietnam	1193	5159119	-	H5	-:H5	169074	169074	169074	169074	169074	26	26	26	26	F-:A1:B10	746	S83L, D87N	1		1	1	1		1			1
ESC_WB7389AA_AS	U-NHP-89	SRR11392869;ILLUMINA;Paired;;SRX7971973	ND	ND/Others	M; Age: 3; hospital	2015	4				Vietnam	1193	5039645	-	H5	-:H5	169073	169073	169073	169073	169073	26	26	26	26	F-:A1:B10	746	S83L, D87N	1		1	1	1		1			1
ESC_WB7391AA_AS	U-NHP-90	SRR11392867;ILLUMINA;Paired;;SRX7971975	ND	ND/Others	M; Age: 3M; hospital	2015	4				Vietnam	1193	5167384	uncertain	H5	uncertain:H5	169071	169071	169071	169071	169071	26	26	26	26	F-:A1:B10	746	S83L, D87N	1		1	1	1		1			1
ESC_WB7431AA_AS	U-NHP-104	SRR11392826;ILLUMINA;Paired;;SRX7972015	ND	ND/Others	M; Age: 1; hospital	2015	5				Vietnam	1193	5126440	uncertain	H5	uncertain:H5	169038	169038	169038	169038	169038	169038	26	26	26	F-:A1:B10	746	S83L, D87N	1		1	1	1		1			1
ESC_WB7440AA_AS	U-NHP-115	SRR11392817;ILLUMINA;Paired;;SRX7972024	ND	ND/Others	M; Age: 3; hospital	2015	12				Vietnam	1193	5130175	-	H5	-:H5	169029	169029	169029	169029	571	26	26	26	26	F-:A1:B10	746	S83L, D87N	1		1	1	1		1			1
ESC_WB7445AA_AS	U-NHP-120	SRR11392812;ILLUMINA;Paired;;SRX7972029	ND	ND/Others	M; Age: 4; hospital	2015	6				Vietnam	1193	5165662	O75	H5	O75:H5	169023	169023	169023	169023	571	26	26	26	26	F-:A1:B-		S83L, D87N	1			1
ESC_WB7448AA_AS	U-NHP-123	SRR11392809;ILLUMINA;Paired;;SRX7972032	ND	ND/Others	M; Age: 2; hospital	2015	4				Vietnam	1193	5123966	O75	H5	O75:H5	169021	169021	169021	169021	169021	26	26	26	26	F-:A1:B10	746	S83L, D87N	1		1	1	1		1			1
ESC_WB7449AA_AS	U-NHP-127	SRR11392808;ILLUMINA;Paired;;SRX7972033	ND	ND/Others	M; Age: 1; hospital	2015	3				Vietnam	1193	5028465	-	H5	-:H5	169020	169020	169020	11740	571	26	26	26	26	F-:A1:B10		S83L, D87N	1			1	1
ESC_WB7453AA_AS	U-NHP-136	SRR11392804;ILLUMINA;Paired;;SRX7972037	ND	ND/Others	F; Age: 11M; hospital	2015	11				Vietnam	1193	5090533	-	H5	-:H5	169018	169018	169018	169018	571	26	26	26	26	F-:A1:B10	746_127_34	S83L, D87N	1		1	1			1			1
ESC_WB8280AA_AS	AVS0096	SRR14710796;OXFORD_NANOPORE;Single;;SRX11048794,SRR14710795;ILLUMINA;Paired;;SRX11048795	Environment	Water/River	river water	2020	8				Switzerland	1193	5031432	O75	H5	O75:H5	169703	169703	169703	169703	571	26	26	26	26	F-:A1:B10	746	S83L, D87N	1		1	1	1		1			1
ESC_WB8899AA_AS	S.115.19.Ec	ERR5432411;ILLUMINA;Paired;300;ERX5217103	Human	Human	Homo sapiens; Hospital	2019	1			Europe	Germany	1193	5055444	O75	H5	O75:H5	169820	169820	169820	169820	571	26	26	26	26	F-:A1:B10	666	S83L, D87N	1			1					1
ESC_WB9177AA_AS	2547	SRR14761884;ILLUMINA;Paired;;SRX11095373	Human	Human	Homo sapiens; St. Joesph Healthcare	2020	2				United States	1193	5015701	-	H5	-:H5	169924	169924	169924	169924	571	26	26	26	26	-		S83L, D87N
ESC_WB9220AA_AS	2547	SRR14761833;ILLUMINA;Paired;;SRX11095424	Human	Human	Homo sapiens; St. Joesph Healthcare	2020	4				United States	1193	5073889	-	H5	-:H5	169953	169924	169924	169924	571	26	26	26	26	F-:A1:B1		S83L, D87N	1				1
ESC_WB9221AA_AS	U-NHP-161	SRR11392943;ILLUMINA;Paired;;SRX7971899	ND	ND/Others	F; Age: 8; hospital	2015	8				Vietnam	1193	5108130	O75	H5	O75:H5	169952	169952	169952	169952	571	26	26	26	26	F-:A1:B10	746	S83L, D87N	1		1	1	1		1			1
ESC_WB9750AA_AS	UTIECIS7	SRR14791741;ILLUMINA;Paired;;SRX11124979	Human	Human	Homo sapiens; urine	2018	3				United States	1193	5202329	O75	H5	O75:H5	170235	170235	170235	170235	571	26	26	26	26	F-:A1:B10	1014	S83L, D87N	1			1	1					1
ESC_WB9752AA_AS	UTIECIS9	SRR14791739;ILLUMINA;Paired;;SRX11124981	Human	Human	Homo sapiens; urine	2019	1				United States	1193	4992070	O75	H5	O75:H5	170232	170232	170232	170232	571	26	26	26	26	F-:A1:B10	746	S83L, D87N	1		1	1	1		1			1
ESC_WB9753AA_AS	UTIECIS10	SRR14791738;ILLUMINA;Paired;;SRX11124982	Human	Human	Homo sapiens; urine	2019	3				United States	1193	4993989	O75	H5	O75:H5	170231	170231	170231	170231	571	26	26	26	26	F-:A1:B10	666	S83L, D87N	1			1					1
ESC_XA1017AA_AS	318	SRR8533825;ILLUMINA;Paired;;SRX5336055	Human	Human	Homo sapiens; bloodstream isolates	2014				North America	Canada	1193	4989386	O75	H5	O75:H5	90129	90129	90129	11740	571	26	26	26	26	F-:A1:B10	746	S83L, D87N	1						1			1									1
ESC_XA1024AA_AS	226	SRR8533818;ILLUMINA;Paired;;SRX5336062	Human	Human	Homo sapiens; bloodstream isolates	2013				North America	Canada	1193	5081333	O75	H5	O75:H5	90127	90127	90127	4085	571	26	26	26	26	F-:A1:B10	1014	S83L, D87N	1			1	1					1
ESC_XA1060AA_AS	139	SRR8533782;ILLUMINA;Paired;;SRX5336098	Human	Human	Homo sapiens; bloodstream isolates	2012				North America	Canada	1193	5053153	O75	H5	O75:H5	90165	90165	90165	90165	90165	26	26	26	26	F-:A1:B10	1014	S83L, D87N	1				1					1
ESC_XA1080AA_AS	187	SRR8533762;ILLUMINA;Paired;;SRX5336118	Human	Human	Homo sapiens; bloodstream isolates	2013				North America	Canada	1193	5102093	O75	H5	O75:H5	90221	90221	90197	4085	571	26	26	26	26	F-:A1:B10	1014	S83L, D87N	1			1	1					1
ESC_XA1084AA_AS	264	SRR8533758;ILLUMINA;Paired;;SRX5336122	Human	Human	Homo sapiens; bloodstream isolates	2013				North America	Canada	1193	5052919	O75	H5	O75:H5	90197	90197	90197	4085	571	26	26	26	26	F-:A1:B10	1014	S83L, D87N	1			1	1					1
ESC_XA1097AA_AS	345	SRR8533745;ILLUMINA;Paired;;SRX5336135	Human	Human	Homo sapiens; bloodstream isolates	2014				North America	Canada	1193	5208047	O75	H5	O75:H5	90235	90235	90235	4085	571	26	26	26	26	F-:A1:B10	1014_45_45	S83L, D87N	1		1		1					1		1
ESC_XA1130AA_AS	167	SRR8533712;ILLUMINA;Paired;;SRX5336168	Human	Human	Homo sapiens; bloodstream isolates	2012				North America	Canada	1193	5049087	O75	H5	O75:H5	90263	90221	90197	4085	571	26	26	26	26	F-:A1:B10	1014	S83L, D87N	1			1	1					1
ESC_XA1203AA_AS	375	SRR8533639;ILLUMINA;Paired;;SRX5336241	Human	Human	Homo sapiens; bloodstream isolates	2014				North America	Canada	1193	5144059	O75	H5	O75:H5	90343	90343	90343	90343	571	26	26	26	26	F-:A1:B10	1014	S83L, D87N	1			1	1					1
ESC_XA1254AA_AS	201	SRR8533588;ILLUMINA;Paired;;SRX5336292	Human	Human	Homo sapiens; bloodstream isolates	2013				North America	Canada	1193	5011038	-	H5	-:H5	90443	90443	90443	90443	90443	90443	26	26	26	F-:A1:B10		S83L, D87N	1
ESC_XA1282AA_AS	113	SRR8533560;ILLUMINA;Paired;;SRX5336320	Human	Human	Homo sapiens; bloodstream isolates	2012				North America	Canada	1193	5009401	O75	H5	O75:H5	90401	90401	90401	90401	571	26	26	26	26	F-:A1:B10		S83L, D87N	1
ESC_XA1409AA_AS	172	SRR8533846;ILLUMINA;Paired;;SRX5336447	Human	Human	Homo sapiens; bloodstream isolates	2012				North America	Canada	1193	5086490	O75	H5	O75:H5	90539	90539	90539	4085	571	26	26	26	26	F-:A1:B10		S83L, D87N	1				1
ESC_XA7247AA_AS	Escherichia coli	ERR3094187;ILLUMINA;Paired;500;ERX3155014	Human	Human	homo sapiens; stool	2015	2			Asia	Vietnam	1193	5202456	O75	H5	O75:H5	91256	91256	91256	43257	43257	43257	26	26	26	F-:A1:B10	746	S83L, D87N	1		1	1	1		1			1
ESC_XA7248AA_AS	Escherichia coli	ERR3094188;ILLUMINA;Paired;500;ERX3155015	Human	Human	homo sapiens; stool	2014	2			Asia	Vietnam	1193	5062739	O75	H5	O75:H5	91255	91255	31529	4085	571	26	26	26	26	F-:A1:B10	746	S83L, D87N	1		1	1	1		1			1
ESC_XA7278AA_AS	Escherichia coli	ERR3094218;ILLUMINA;Paired;500;ERX3155045	Human	Human	homo sapiens; stool	2016	8			Asia	Vietnam	1193	5133623	O75	H5	O75:H5	91358	91358	91358	91358	571	26	26	26	26	F-:A1:B10	746	S83L, D87N	1		1	1	1		1			1
ESC_XA7279AA_AS	Escherichia coli	ERR3094219;ILLUMINA;Paired;500;ERX3155046	Human	Human	homo sapiens; stool	2016	5			Asia	Vietnam	1193	5123224	O75	H5	O75:H5	91227	91227	21743	11740	571	26	26	26	26	F-:A1:B10	746	S83L, D87N	1		1	1	1		1			1
ESC_XA7303AA_AS	ECOLI_MEC_010	ERR3140356;ILLUMINA;Paired;250;ERX3169329	Human	Human	Homo sapiens; Urine	2014				Europe	Norway	1193	5055189	O75	H5	O75:H5	91237	91237	91237	91237	571	26	26	26	26	F-:A1:B10		S83L, D87N	1
ESC_XA8376AA_AS	90	SRR8533771;ILLUMINA;Paired;;SRX5336109	Human	Human	Homo sapiens; bloodstream isolates	2012				North America	Canada	1193	5128125	O75	H5	O75:H5	91510	91510	91510	91510	571	26	26	26	26	F-:A1:B1	746	S83L, D87N	1		1	1	1		1			1
ESC_XB9154AA_AS	2021QW-00032	SRR15060264;ILLUMINA;Paired;;SRX11370559	Human	Human	Homo sapiens; urine	2021				North America	United States	1193	5071056	O75	H5	O75:H5	172325	172325	172325	172325	571	26	26	26	26	F-:A1:B10	666	S83L, D87N	1			1					1
ESC_YA1326AA_AS		ERR2935428;ILLUMINA;Paired;400;ERX2938222	Human	Human	Homo sapiens; Tracheal/bronchial sekretion	2014				Europe	Switzerland	1193	5080909	O6	H5	O6:H5	91970	91970	91970	91970	571	26	26	26	26	F-:A1:B10	562	S83L, D87N	1						1			1
ESC_YA1342AA_AS		ERR2935468;ILLUMINA;Paired;400;ERX2938262	Human	Human	Homo sapiens; Urine(second portion)	2014				Europe	Switzerland	1193	5103537	O75	H5	O75:H5	91962	91962	91962	91962	571	26	26	26	26	F43:A1:B10		S83L, D87N	1
ESC_YA1388AA_AS		ERR2935490;ILLUMINA;Paired;400;ERX2938284	Human	Human	Homo sapiens; Urine(single use catheter)	2014				Europe	Switzerland	1193	4949110	O75	H5	O75:H5	92030	92030	92030	92030	92030	26	26	26	26	F-:A1:B20	592	S83L, D87N	1						1			1
ESC_YA1483AA_AS		ERR2935559;ILLUMINA;Paired;400;ERX2938353	Human	Human	Homo sapiens; Urine(single use catheter)	2014				Europe	Switzerland	1193	5012765	O75	H5	O75:H5	92169	92169	92169	92169	92169	26	26	26	26	F-:A1:B20		S83L, D87N	1
ESC_YA1494AA_AS		ERR2935570;ILLUMINA;Paired;400;ERX2938364	Human	Human	Homo sapiens; Urine(second portion)	2014				Europe	Switzerland	1193	5101390	-	H5	-:H5	92260	92260	92260	92260	571	26	26	26	26	F-:A1:B10	1014	S83L, D87N	1			1	1					1
ESC_YA1503AA_AS		ERR2935579;ILLUMINA;Paired;400;ERX2938373	Human	Human	Homo sapiens; Urine(continuous catheter)	2014				Europe	Switzerland	1193	5034280	-	H5	-:H5	92256	92256	92256	92256	571	26	26	26	26	F-:A1:B20	746	S83L, D87N	1		1	1	1		1			1									1
ESC_YA1534AA_AS		ERR2935610;ILLUMINA;Paired;400;ERX2938404	Human		Homo sapiens; Wound swab(deep extraction)	2014				Europe	Switzerland	1193	5016676	O75	H5	O75:H5	92284	92284	92284	92284	571	26	26	26	26	F-:A1:B1		S83L, D87N	1
ESC_YA1587AA_AS		ERR2935655;ILLUMINA;Paired;400;ERX2938449	Human	Human	Homo sapiens; Urine(second portion)	2014				Europe	Switzerland	1193	5152518	O75	H5	O75:H5	92317	92317	92317	92317	571	26	26	26	26	F-:A1:B20	618	S83L, D87N	1				1		1			1
ESC_YA1632AA_AS		ERR2935700;ILLUMINA;Paired;400;ERX2938494	Human	Human	Homo sapiens; Tissue	2014				Europe	Switzerland	1193	5016225	O75	H5	O75:H5	92356	92356	92356	92356	571	26	26	26	26	F-:A1:B20	746	S83L, D87N	1		1	1	1		1			1									1
ESC_YA1656AA_AS		ERR2935742;ILLUMINA;Paired;400;ERX2938536	Human	Human	Homo sapiens; Urine(second portion)	2014				Europe	Switzerland	1193	5035867	O75	H5	O75:H5	92394	92394	92394	92394	92394	26	26	26	26	F-:A1:B20	746	S83L, D87N	1		1	1	1		1			1									1
ESC_YA1662AA_AS		ERR2935752;ILLUMINA;Paired;400;ERX2938546	Human	Human	Homo sapiens; Inguinal swab	2014				Europe	Switzerland	1193	5026236	-	H5	-:H5	92390	92390	92390	92390	571	26	26	26	26	F-:A1:B20		S83L, D87N	1																		1
ESC_YA3928AA_AS	EF408	ERR4426178;ILLUMINA;Paired;;ERX4366736,traces-0MpnZBD;ILLUMINA;Paired;;NA	Human	Human		2014	2	3		Europe	Sweden	1193	5181959	O75	H5	O75:H5	92313	92313	57223	11740	571	26	26	26	26	F-:A1:B10	746	S83L, D87N	1		1	1	1		1			1
ESC_YB1549AA_AS	AUSMDU00021360	SRR15116362;ILLUMINA;Paired;;SRX11424868	Human	Human	Homo sapiens; urine	2018				Oceania	Australia	1193	5055850	-	H5	-:H5	172857	172857	172857	172857	571	26	26	26	26	F-:A1:B10	1014	S83L, D87N	1			1	1					1
ESC_YB1632AA_AS	AUSMDU00031538	SRR15116279;ILLUMINA;Paired;;SRX11424951	Human	Human	Homo sapiens	2019				Oceania	Australia	1193	5156780	-	H5	-:H5	172641	172641	172641	172641	571	26	26	26	26	F-:A1:B10	746	S83L, D87N	1		1	1	1		1			1
ESC_YB1652AA_AS	AUSMDU00032793	SRR15116259;ILLUMINA;Paired;;SRX11424971	Human	Human	Homo sapiens; urine	2019				Oceania	Australia	1193	5010592	O75	H5	O75:H5	172626	172626	172626	172626	172626	26	26	26	26	F-:A1:B10		S83L, D87N	1
ESC_YB1678AA_AS	AUSMDU00035640	SRR15116233;ILLUMINA;Paired;;SRX11424997	Human	Human	Homo sapiens; swab	2019				Oceania	Australia	1193	5088280	O75	H5	O75:H5	172826	172826	172826	172826	172826	172826	172826	26	26	F-:A1:B10	1014	S83L, D87N	1		1	1															1
ESC_YB1742AA_AS	AUSMDU00040928	SRR15116169;ILLUMINA;Paired;;SRX11425061	Human	Human	Homo sapiens; urine	2020				Oceania	Australia	1193	4987258	-	H5	-:H5	172758	172758	172758	172758	571	26	26	26	26	F-:A1:B10	746	S83L, D87N	1		1	1	1		1			1
ESC_YB1743AA_AS	AUSMDU00040932	SRR15116168;ILLUMINA;Paired;;SRX11425062	Human	Human	Homo sapiens; Urine, mid stream	2020				Oceania	Australia	1193	5090491	-	H5	-:H5	172759	172759	172759	172759	571	26	26	26	26	-		S83L, D87N
ESC_YB1803AA_AS	ECOL-20-VL-OH-OSU-0016	SRR15128249;ILLUMINA;Paired;;SRX11436947	Companion Animal	Canine	Urine (Canis lupus familiaris)	2020	4				United States	1193	5136816	O75	H5	O75:H5	172951	172951	172951	172951	571	26	26	26	26	F-:A1:B10	1014	S83L, D87N	1			1	1					1
ESC_ZA9480AA_AS	ECOL-18-VL-NY-MS-0042	SRR9200077;ILLUMINA;Paired;500;SRX5971706	Companion Animal		Urine (Canis lupus familiaris)	2018	11			North America	United States	1193	5126045	-	H5	-:H5	98392	98392	98392	98392	96700	26	26	26	26	F-:A1:B1	746	S83L, D87N	1		1	1	1		1			1									1
[truncated: 322 more columns]
