# Supplementary material for: Global Phylogeny and F Virulence Plasmid Carriage in Pandemic Escherichia coli ST1193
Source: Microbiol Spectr. 2022 Nov 21;10(6):e02554-22. doi: 10.1128/spectrum.02554-22 (PMC9769970; doi:10.1128/spectrum.02554-22)
Supplement: Supplemental file 2 — Table S2. Download spectrum.02554-22-s0002.xlsx, XLSX file, 5.9 MB [file spectrum.02554-22-s0002.xlsx]

## Sheet: Supplemental Table 2
Uberstrain	Name	Data Source(Accession No.;Sequencing Platform;Sequencing Library;Insert Size;Experiment;Status)	Source Niche	Source Type	Source Details	Collection Year	Collection Month	Collection Day	Collection Time	Continent	Country	Region	District	City	Lab Contact	Species	Serological Group	Bio Project ID	Project ID	Disease	Sample ID	Secondary Sample ID	Date Entered	Release Date	Barcode	ST(Achtman 7 Gene MLST)	Assembly barcode(Assembly stats)	Pathovar(Phylotypes)	HC0 (indistinguishable)(cgMLST V1 + HierCC V1)	HC400(cgMLST V1 + HierCC V1)
ESC_AA7740AA	AZ-TG71511	SRR2133399;ILLUMINA;Paired;500;SRX1123765	Poultry	Avian	packaged turkey	2009	10			North America	United States	Illinois			FOOD AND DRUG ADMINISTRATION, CENTER FOR FOOD SAFETY AND APPLIED NUTRITION	Escherichia coli		PRJNA230968	SRP038995		SAMN02463300	SRS1016187	2015-08-27	2015-07-29	ESC_AA7740AA	10	ESC_CA1647AA_AS	-	17560	37
ESC_AA7741AA	AZ_TG77134	SRR2133392;ILLUMINA;Paired;500;SRX1123758	Poultry	Avian	boneless skinless chicken breast	2014	11			North America	United States	District of Columbia	District of Columbia	Washington	FOOD AND DRUG ADMINISTRATION, CENTER FOR FOOD SAFETY AND APPLIED NUTRITION	Escherichia coli		PRJNA230968	SRP038995		SAMN03295462	SRS1016193	2015-08-27	2015-07-29	ESC_AA7741AA	117	ESC_CA5154AA_AS	-	17559	50
ESC_AA7743AA	AZ-TG71555	SRR2133342;ILLUMINA;Paired;500;SRX1123708	Poultry	Avian	packaged turkey	2009	10			North America	United States	Illinois			FOOD AND DRUG ADMINISTRATION, CENTER FOR FOOD SAFETY AND APPLIED NUTRITION	Escherichia coli		PRJNA230968	SRP038995		SAMN02463311	SRS1016174	2015-08-27	2015-07-29	ESC_AA7743AA	1308	ESC_CA1211AA_AS	-	17558	4609
ESC_AA7744AA	AZ-TG71519	SRR2133325;ILLUMINA;Paired;500;SRX1123692	Poultry	Avian	packaged turkey	2009	10			North America	United States	Illinois			FOOD AND DRUG ADMINISTRATION, CENTER FOR FOOD SAFETY AND APPLIED NUTRITION	Escherichia coli		PRJNA230968	SRP038995		SAMN02463302	SRS1016159	2015-08-27	2015-07-29	ESC_AA7744AA	5459	ESC_BA3809AA_AS	-	17557	2594
ESC_AA7745AA	AZ-TG71539	SRR2133217;ILLUMINA;Paired;500;SRX1123597	Poultry	Avian	packaged turkey	2009	10			North America	United States	Illinois			FOOD AND DRUG ADMINISTRATION, CENTER FOR FOOD SAFETY AND APPLIED NUTRITION	Escherichia coli		PRJNA230968	SRP038995		SAMN02463307	SRS1016086	2015-08-27	2015-07-29	ESC_AA7745AA	69	ESC_BA1435AA_AS	-	16681	32
ESC_AA7746AA	AZ-TG71515	SRR2133215;ILLUMINA;Paired;500;SRX1123580	Poultry	Avian	packaged turkey	2009	10			North America	United States	Illinois			FOOD AND DRUG ADMINISTRATION, CENTER FOR FOOD SAFETY AND APPLIED NUTRITION	Escherichia coli		PRJNA230968	SRP038995		SAMN02463301	SRS1016103	2015-08-27	2015-07-29	ESC_AA7746AA	640	ESC_BA7390AA_AS	-	17556	8666
ESC_AA7747AA	AZ-TG71543	SRR2133202;ILLUMINA;Paired;500;SRX1123567	Poultry	Avian	packaged turkey	2009	10			North America	United States	Illinois			FOOD AND DRUG ADMINISTRATION, CENTER FOR FOOD SAFETY AND APPLIED NUTRITION	Escherichia coli		PRJNA230968	SRP038995		SAMN02463308	SRS1016072	2015-08-27	2015-07-29	ESC_AA7747AA	58	ESC_BA1539AA_AS	-	17555	106
ESC_AA7748AA	AZ-TG71535	SRR2133187;ILLUMINA;Paired;500;SRX1123552	Poultry	Avian	packaged turkey	2009	10			North America	United States	Illinois			FOOD AND DRUG ADMINISTRATION, CENTER FOR FOOD SAFETY AND APPLIED NUTRITION	Escherichia coli		PRJNA230968	SRP038995		SAMN02463306	SRS1016071	2015-08-27	2015-07-29	ESC_AA7748AA	69	ESC_BA4869AA_AS	-	17554	32
ESC_AA7749AA	AZ-TG71531	SRR2133186;ILLUMINA;Paired;500;SRX1123551	Poultry	Avian	packaged chicken	2009	10			North America	United States	Illinois			FOOD AND DRUG ADMINISTRATION, CENTER FOR FOOD SAFETY AND APPLIED NUTRITION	Escherichia coli		PRJNA230968	SRP038995		SAMN02463305	SRS1016060	2015-08-27	2015-07-29	ESC_AA7749AA	5558	ESC_BA9210AA_AS	-	17553	3938
ESC_AA7750AA	AZ-TG71507	SRR2133185;ILLUMINA;Paired;500;SRX1123550	Poultry	Avian	packaged turkey	2009	10			North America	United States	Illinois			FOOD AND DRUG ADMINISTRATION, CENTER FOR FOOD SAFETY AND APPLIED NUTRITION	Escherichia coli		PRJNA230968	SRP038995		SAMN02463299	SRS1016061	2015-08-27	2015-07-29	ESC_AA7750AA	706	ESC_BA6124AA_AS	-	1	1
ESC_AA7751AA	AZ-TG71551	SRR2133167;ILLUMINA;Paired;500;SRX1123532	Poultry	Avian	packaged turkey	2009	10			North America	United States	Illinois			FOOD AND DRUG ADMINISTRATION, CENTER FOR FOOD SAFETY AND APPLIED NUTRITION	Escherichia coli		PRJNA230968	SRP038995		SAMN02463310	SRS1016054	2015-08-27	2015-07-29	ESC_AA7751AA	3525	ESC_BA0435AA_AS	-	16221	16221
ESC_AA7752AA	AZ-TG71547	SRR2133166;ILLUMINA;Paired;500;SRX1123531	Poultry	Avian	packaged turkey	2009	10			North America	United States	Illinois			FOOD AND DRUG ADMINISTRATION, CENTER FOR FOOD SAFETY AND APPLIED NUTRITION	Escherichia coli		PRJNA230968	SRP038995		SAMN02463309	SRS1016055	2015-08-27	2015-07-29	ESC_AA7752AA	69	ESC_CA0795AA_AS	-	17552	32
ESC_AA7753AA	AZ-TG71527	SRR2133165;ILLUMINA;Paired;500;SRX1123530	Poultry	Avian	packaged turkey	2009	10			North America	United States	Illinois			FOOD AND DRUG ADMINISTRATION, CENTER FOR FOOD SAFETY AND APPLIED NUTRITION	Escherichia coli		PRJNA230968	SRP038995		SAMN02463304	SRS1016049	2015-08-27	2015-07-29	ESC_AA7753AA	847	ESC_BA2415AA_AS	-	17551	1453
ESC_AA7754AA	AZ-TG71523	SRR2133164;ILLUMINA;Paired;500;SRX1123529	Poultry	Avian	packaged turkey	2009	10			North America	United States	Illinois			FOOD AND DRUG ADMINISTRATION, CENTER FOR FOOD SAFETY AND APPLIED NUTRITION	Escherichia coli		PRJNA230968	SRP038995		SAMN02463303	SRS1016048	2015-08-27	2015-07-29	ESC_AA7754AA	1721	ESC_CA1467AA_AS	-	17550	3760
ESC_AA7755AA	AZ-TG73335	SRR2133152;ILLUMINA;Paired;500;SRX1123517,SRR1544291;ILLUMINA;Paired;500;SRX675747	Poultry	Avian	Whole Chicken Breast	2013	7			North America	United States	Arkansas			FOOD AND DRUG ADMINISTRATION, CENTER FOR FOOD SAFETY AND APPLIED NUTRITION	Escherichia coli		PRJNA230968	SRP038995		SAMN02628588	SRS679393	2015-08-27	2015-07-29	ESC_AA7755AA	58	ESC_CA1170AA_AS	-	17549	106
ESC_AA7756AA	FSIS1503188	SRR2132211;ILLUMINA;Paired;500;SRX1122688	Livestock	Bovine	Product-Raw-Intact-Beef	2014				North America	United States	North Dakota			USDA-FSIS	Escherichia coli		PRJNA268206	SRP050539		SAMN03940987	SRS1015328	2015-08-27	2015-07-28	ESC_AA7756AA	723	ESC_CA4667AA_AS	E. coli - EHEC	17548	6
ESC_AA7757AA	FSIS1503186	SRR2132210;ILLUMINA;Paired;500;SRX1122687	Livestock	Bovine	Product-Raw-Intact-Beef	2014				North America	United States	Arizona			USDA-FSIS	Escherichia coli		PRJNA268206	SRP050539		SAMN03940985	SRS1015326	2015-08-27	2015-07-28	ESC_AA7757AA	723	ESC_CA5330AA_AS	E. coli - EHEC	17547	6
ESC_AA7758AA	FSIS1503189	SRR2132207;ILLUMINA;Paired;500;SRX1122684	Livestock	Bovine	Comminuted Beef	2014				North America	United States	California			USDA-FSIS	Escherichia coli		PRJNA268206	SRP050539		SAMN03940988	SRS1015324	2015-08-27	2015-07-28	ESC_AA7758AA	11	ESC_BA3688AA_AS	E. coli - EHEC	17546	63
ESC_AA7759AA	FSIS1503190	SRR2132202;ILLUMINA;Paired;500;SRX1122681	Livestock	Bovine	Comminuted Beef	2014				North America	United States	California			USDA-FSIS	Escherichia coli		PRJNA268206	SRP050539		SAMN03940989	SRS1015319	2015-08-27	2015-07-28	ESC_AA7759AA	11	ESC_CA2124AA_AS	E. coli - EHEC	17546	63
ESC_AA7760AA	FSIS1503187	SRR2132201;ILLUMINA;Paired;500;SRX1122680	Livestock	Bovine	Product-Raw-Intact-Beef	2014				North America	United States	Illinois			USDA-FSIS	Escherichia coli		PRJNA268206	SRP050539		SAMN03940986	SRS1015320	2015-08-27	2015-07-28	ESC_AA7760AA	17	ESC_BA8671AA_AS	E. coli - EHEC	17545	3
ESC_AA7761AA	FSIS1503264	SRR2132077;ILLUMINA;Paired;500;SRX1122556	Livestock	Bovine	Product-Raw-Intact-Beef	2014				North America	United States	Pennsylvania			USDA-FSIS	Escherichia coli		PRJNA268206	SRP050539		SAMN03940981	SRS1015196	2015-08-27	2015-07-28	ESC_AA7761AA	17	ESC_BA1983AA_AS	E. coli - EHEC	17544	3
ESC_AA7762AA	FSIS1503260	SRR2132076;ILLUMINA;Paired;500;SRX1122555	Livestock	Bovine	Animal-Calf	2014				North America	United States	New York		New York	USDA-FSIS	Escherichia coli		PRJNA268206	SRP050539		SAMN03940977	SRS1015194	2015-08-27	2015-07-28	ESC_AA7762AA	16	ESC_BA3539AA_AS	E. coli - EHEC	17543	2
ESC_AA7763AA	FSIS1503257	SRR2132075;ILLUMINA;Paired;500;SRX1122554	Livestock	Bovine	Product-Raw-Intact-Beef	2014				North America	United States	Ohio			USDA-FSIS	Escherichia coli		PRJNA268206	SRP050539		SAMN03940974	SRS1015195	2015-08-27	2015-07-28	ESC_AA7763AA	21	ESC_BA2748AA_AS	E. coli - EHEC	17542	6
ESC_AA7764AA	FSIS1503256	SRR2132074;ILLUMINA;Paired;500;SRX1122553	Livestock	Bovine	Product-Raw-Intact-Beef	2014				North America	United States	Pennsylvania			USDA-FSIS	Escherichia coli		PRJNA268206	SRP050539		SAMN03940973	SRS1015193	2015-08-27	2015-07-28	ESC_AA7764AA	29	ESC_CA6032AA_AS	E. coli - EHEC	17541	6
ESC_AA7765AA	FSIS1503265	SRR2132073;ILLUMINA;Paired;500;SRX1122552	Livestock	Bovine	Product-Raw-Intact-Beef	2014				North America	United States	North Carolina			USDA-FSIS	Escherichia coli		PRJNA268206	SRP050539		SAMN03940982	SRS1015191	2015-08-27	2015-07-28	ESC_AA7765AA	17	ESC_CA1057AA_AS	E. coli - EHEC	17540	3
ESC_AA7766AA	FSIS1503258	SRR2132072;ILLUMINA;Paired;500;SRX1122551	Livestock	Bovine	Animal-Cattle-Steer	2014				North America	United States	Iowa			USDA-FSIS	Escherichia coli		PRJNA268206	SRP050539		SAMN03940975	SRS1015192	2015-08-27	2015-07-28	ESC_AA7766AA	32	ESC_BA9928AA_AS	E. coli - EHEC	17539	560
ESC_AA7767AA	FSIS1503255	SRR2132070;ILLUMINA;Paired;500;SRX1122550	Livestock	Bovine	Animal-Calf	2014				North America	United States	New York		New York	USDA-FSIS	Escherichia coli		PRJNA268206	SRP050539		SAMN03940972	SRS1015190	2015-08-27	2015-07-28	ESC_AA7767AA	29	ESC_BA9884AA_AS	E. coli - EHEC	17538	6
ESC_AA7768AA	FSIS1503266	SRR2132069;ILLUMINA;Paired;500;SRX1122549	Livestock	Bovine	Comminuted Beef	2014				North America	United States	Texas			USDA-FSIS	Escherichia coli		PRJNA268206	SRP050539		SAMN03940983	SRS1015187	2015-08-27	2015-07-28	ESC_AA7768AA	723	ESC_BA8059AA_AS	E. coli - EHEC	601	6
ESC_AA7769AA	FSIS1503262	SRR2132068;ILLUMINA;Paired;500;SRX1122548	Livestock	Bovine	Animal-Cattle-Steer	2014				North America	United States	Maryland			USDA-FSIS	Escherichia coli		PRJNA268206	SRP050539		SAMN03940979	SRS1015188	2015-08-27	2015-07-28	ESC_AA7769AA	343	ESC_AA8228AA_AS	E. coli - EHEC	15244	60
ESC_AA7770AA	FSIS1503259	SRR2132067;ILLUMINA;Paired;500;SRX1122547	Livestock	Bovine	Product-Raw-Intact-Beef	2014				North America	United States	Pennsylvania			USDA-FSIS	Escherichia coli		PRJNA268206	SRP050539		SAMN03940976	SRS1015189	2015-08-27	2015-07-28	ESC_AA7770AA	17	ESC_CA6437AA_AS	E. coli - EHEC	17537	3
ESC_AA7771AA	FSIS1503263	SRR2132065;ILLUMINA;Paired;500;SRX1122546	Livestock	Bovine	Animal-Calf	2014				North America	United States	Washington			USDA-FSIS	Escherichia coli		PRJNA268206	SRP050539		SAMN03940980	SRS1015185	2015-08-27	2015-07-28	ESC_AA7771AA	17	ESC_BA8267AA_AS	E. coli - EHEC	17536	3
ESC_AA7772AA	FSIS1503261	SRR2132064;ILLUMINA;Paired;500;SRX1122545	Livestock	Bovine	Animal-Calf-Bob Veal	2014				North America	United States	New York		New York	USDA-FSIS	Escherichia coli		PRJNA268206	SRP050539		SAMN03940978	SRS1015186	2015-08-27	2015-07-28	ESC_AA7772AA	16	ESC_BA4097AA_AS	E. coli - EHEC	17535	2
ESC_AA7773AA	FSIS1500868	SRR2131820;ILLUMINA;Paired;500;SRX1122370	Livestock	Bovine	Comminuted Beef	2013				North America	United States	Texas			USDA-FSIS	Escherichia coli		PRJNA268206	SRP050539		SAMN03940277	SRS1015001	2015-08-27	2015-07-28	ESC_AA7773AA	11	ESC_CA2007AA_AS	E. coli - EHEC	17517	63
ESC_AA7774AA	FSIS1500795	SRR2131819;ILLUMINA;Paired;500;SRX1122369	Livestock	Bovine	Comminuted Beef	2012				North America	United States	Utah			USDA-FSIS	Escherichia coli		PRJNA268206	SRP050539		SAMN03940269	SRS1015000	2015-08-27	2015-07-28	ESC_AA7774AA	11	ESC_BA9644AA_AS	E. coli - EHEC	17533	63
ESC_AA7775AA	FSIS1500801	SRR2131806;ILLUMINA;Paired;500;SRX1122355	Livestock	Bovine	Comminuted Beef	2012				North America	United States	Maine			USDA-FSIS	Escherichia coli		PRJNA268206	SRP050539		SAMN03940275	SRS1014985	2015-08-27	2015-07-28	ESC_AA7775AA	17	ESC_BA6480AA_AS	E. coli - EHEC	17532	3
ESC_AA7776AA	FSIS1500778	SRR2131805;ILLUMINA;Paired;500;SRX1122354	Livestock	Bovine	Product-Raw-Intact-Beef	2012				North America	United States	New York		New York	USDA-FSIS	Escherichia coli		PRJNA268206	SRP050539		SAMN03940267	SRS1014986	2015-08-27	2015-07-28	ESC_AA7776AA	11	ESC_CA5918AA_AS	E. coli - EPEC	17531	63
ESC_AA7777AA	FSIS1500799	SRR2131803;ILLUMINA;Paired;500;SRX1122352	Livestock	Bovine	Comminuted Beef	2012				North America	United States	California			USDA-FSIS	Escherichia coli		PRJNA268206	SRP050539		SAMN03940273	SRS1014978	2015-08-27	2015-07-28	ESC_AA7777AA	11	ESC_BA0652AA_AS	E. coli - EHEC	17269	63
ESC_AA7778AA	FSIS1500869	SRR2131801;ILLUMINA;Paired;500;SRX1122350	Livestock	Bovine	Comminuted Beef	2013				North America	United States	California			USDA-FSIS	Escherichia coli		PRJNA268206	SRP050539		SAMN03940591	SRS1014980	2015-08-27	2015-07-28	ESC_AA7778AA	11	ESC_BA6954AA_AS	E. coli - EHEC	17530	63
ESC_AA7779AA	FSIS1500867	SRR2131800;ILLUMINA;Paired;500;SRX1122349	Livestock	Bovine	Comminuted Beef	2013				North America	United States	Texas			USDA-FSIS	Escherichia coli		PRJNA268206	SRP050539		SAMN03940276	SRS1014981	2015-08-27	2015-07-28	ESC_AA7779AA	11	ESC_BA3205AA_AS	E. coli - EHEC	17529	63
ESC_AA7780AA	FSIS1500798	SRR2131799;ILLUMINA;Paired;500;SRX1122348	Livestock	Bovine	Comminuted Beef	2012				North America	United States	Utah			USDA-FSIS	Escherichia coli		PRJNA268206	SRP050539		SAMN03940272	SRS1014982	2015-08-27	2015-07-28	ESC_AA7780AA	11	ESC_CA4695AA_AS	E. coli - EHEC	17528	63
ESC_AA7781AA	FSIS1500797	SRR2131798;ILLUMINA;Paired;500;SRX1122347	Livestock	Bovine	Comminuted Beef	2012				North America	United States	Texas			USDA-FSIS	Escherichia coli		PRJNA268206	SRP050539		SAMN03940271	SRS1014983	2015-08-27	2015-07-28	ESC_AA7781AA	11	ESC_CA4491AA_AS	E. coli - EHEC	17527	63
ESC_AA7782AA	FSIS1500796	SRR2131797;ILLUMINA;Paired;500;SRX1122346	Livestock	Bovine	Comminuted Beef	2012				North America	United States	Utah			USDA-FSIS	Escherichia coli		PRJNA268206	SRP050539		SAMN03940270	SRS1014984	2015-08-27	2015-07-28	ESC_AA7782AA	11	ESC_BA2325AA_AS	E. coli - EHEC	5273	63
ESC_AA7783AA	FSIS1500800	SRR2131785;ILLUMINA;Paired;500;SRX1122342	Livestock	Bovine	Comminuted Beef	2012				North America	United States	California			USDA-FSIS	Escherichia coli		PRJNA268206	SRP050539		SAMN03940274	SRS1014972	2015-08-27	2015-07-28	ESC_AA7783AA	11	ESC_BA7868AA_AS	E. coli - EHEC	17525	63
ESC_AA7784AA	FSIS1500779	SRR2131784;ILLUMINA;Paired;500;SRX1122341	Livestock	Bovine	Comminuted Beef	2012				North America	United States	Oregon			USDA-FSIS	Escherichia coli		PRJNA268206	SRP050539		SAMN03940268	SRS1014973	2015-08-27	2015-07-28	ESC_AA7784AA	1967	ESC_CA4814AA_AS	E. coli - EHEC	17524	3
ESC_AA7785AA	FSIS1500897	SRR2131173;ILLUMINA;Paired;500;SRX1121818	Livestock	Bovine	Comminuted Beef	2013				North America	United States	Texas			USDA-FSIS	Escherichia coli		PRJNA268206	SRP050539		SAMN03939876	SRS1014473	2015-08-27	2015-07-27	ESC_AA7785AA	11	ESC_BA6633AA_AS	E. coli - EHEC	17523	63
ESC_AA7786AA	FSIS1500890	SRR2131172;ILLUMINA;Paired;500;SRX1121817	Livestock	Bovine	Comminuted Beef	2012				North America	United States	Illinois			USDA-FSIS	Escherichia coli		PRJNA268206	SRP050539		SAMN03939870	SRS1014474	2015-08-27	2015-07-27	ESC_AA7786AA	11	ESC_CA3925AA_AS	E. coli - EHEC	17522	63
ESC_AA7787AA	FSIS1500887	SRR2131171;ILLUMINA;Paired;500;SRX1121816	Livestock	Bovine	Product-Raw-Intact-Beef	2012				North America	United States	Florida			USDA-FSIS	Escherichia coli		PRJNA268206	SRP050539		SAMN03939867	SRS1014465	2015-08-27	2015-07-27	ESC_AA7787AA	1967	ESC_BA2347AA_AS	E. coli - EHEC	17521	3
ESC_AA7788AA	FSIS1500895	SRR2131170;ILLUMINA;Paired;500;SRX1121815	Livestock	Bovine	Comminuted Beef	2013				North America	United States	California			USDA-FSIS	Escherichia coli		PRJNA268206	SRP050539		SAMN03939875	SRS1014466	2015-08-27	2015-07-27	ESC_AA7788AA	11	ESC_AA9634AA_AS	E. coli - EHEC	17520	63
ESC_AA7789AA	FSIS1500893	SRR2131169;ILLUMINA;Paired;500;SRX1121814	Livestock	Bovine	Comminuted Beef	2012				North America	United States	Pennsylvania			USDA-FSIS	Escherichia coli		PRJNA268206	SRP050539		SAMN03939873	SRS1014467	2015-08-27	2015-07-27	ESC_AA7789AA	11	ESC_CA4626AA_AS	E. coli - EHEC	17519	63
ESC_AA7790AA	FSIS1500891	SRR2131168;ILLUMINA;Paired;500;SRX1121813	Livestock	Bovine	Comminuted Beef	2013				North America	United States	California			USDA-FSIS	Escherichia coli		PRJNA268206	SRP050539		SAMN03939871	SRS1014468	2015-08-27	2015-07-27	ESC_AA7790AA	11	ESC_CA3586AA_AS	E. coli - EHEC	17518	63
ESC_AA7791AA	FSIS1500889	SRR2131167;ILLUMINA;Paired;500;SRX1121812	Livestock	Bovine	Comminuted Beef	2013				North America	United States	Texas			USDA-FSIS	Escherichia coli		PRJNA268206	SRP050539		SAMN03939869	SRS1014469	2015-08-27	2015-07-27	ESC_AA7791AA	11	ESC_BA8097AA_AS	E. coli - EHEC	17517	63
ESC_AA7792AA	FSIS1500888	SRR2131166;ILLUMINA;Paired;500;SRX1121811	Livestock	Bovine	Comminuted Beef	2013				North America	United States	Texas			USDA-FSIS	Escherichia coli		PRJNA268206	SRP050539		SAMN03939868	SRS1014470	2015-08-27	2015-07-27	ESC_AA7792AA	11	ESC_BA9983AA_AS	E. coli - EHEC	17516	63
ESC_AA7793AA	FSIS1500886	SRR2131165;ILLUMINA;Paired;500;SRX1121810	Livestock	Bovine	Comminuted Beef	2013				North America	Puerto Rico				USDA-FSIS	Escherichia coli		PRJNA268206	SRP050539		SAMN03939866	SRS1014472	2015-08-27	2015-07-27	ESC_AA7793AA	1662	ESC_BA3356AA_AS	-	17515	17515
ESC_AA7794AA	FSIS1500885	SRR2131164;ILLUMINA;Paired;500;SRX1121809	Livestock	Bovine	Product-Raw-Intact-Beef	2013				North America	United States	North Carolina			USDA-FSIS	Escherichia coli		PRJNA268206	SRP050539		SAMN03939865	SRS1014471	2015-08-27	2015-07-27	ESC_AA7794AA	1967	ESC_CA4224AA_AS	E. coli - EHEC	17512	3
ESC_AA7795AA	FSIS1500884	SRR2131163;ILLUMINA;Paired;500;SRX1121808	Livestock	Bovine	Comminuted Beef	2012				North America	United States	Texas			USDA-FSIS	Escherichia coli		PRJNA268206	SRP050539		SAMN03939864	SRS1014464	2015-08-27	2015-07-27	ESC_AA7795AA	5682	ESC_CA6887AA_AS	E. coli - EHEC	17511	6
ESC_AA7796AA	FSIS1500898	SRR2131162;ILLUMINA;Paired;500;SRX1121807	Livestock	Bovine	Comminuted Beef	2013				North America	United States	California			USDA-FSIS	Escherichia coli		PRJNA268206	SRP050539		SAMN03939877	SRS1014462	2015-08-27	2015-07-27	ESC_AA7796AA	11	ESC_CA1477AA_AS	E. coli - EHEC	17510	63
ESC_AA7797AA	FSIS1500894	SRR2131161;ILLUMINA;Paired;500;SRX1121806	Livestock	Bovine	Comminuted Beef	2012				North America	United States	California			USDA-FSIS	Escherichia coli		PRJNA268206	SRP050539		SAMN03939874	SRS1014463	2015-08-27	2015-07-27	ESC_AA7797AA	11	ESC_BA1659AA_AS	E. coli - EHEC	17506	63
ESC_AA7798AA	FSIS1500892	SRR2131160;ILLUMINA;Paired;500;SRX1121805	Livestock	Bovine	Comminuted Beef	2013				North America	United States	California			USDA-FSIS	Escherichia coli		PRJNA268206	SRP050539		SAMN03939872	SRS1014459	2015-08-27	2015-07-27	ESC_AA7798AA	11	ESC_BA0935AA_AS	E. coli - EHEC	16481	63
ESC_AA7799AA	FSIS1501345	SRR2131159;ILLUMINA;Paired;500;SRX1121804	Livestock	Bovine	Animal-Calf-Formula-fed Veal	2015				North America	United States	Ohio			USDA-FSIS	Escherichia coli		PRJNA268206	SRP050539		SAMN03939879	SRS1014460	2015-08-27	2015-07-27	ESC_AA7799AA	17	ESC_CA4245AA_AS	E. coli - EHEC	17505	3
ESC_AA7800AA	FSIS1500969	SRR2131158;ILLUMINA;Paired;500;SRX1121803	Livestock	Bovine	Comminuted Beef	2015				North America	United States	Illinois			USDA-FSIS	Escherichia coli		PRJNA268206	SRP050539		SAMN03939878	SRS1014461	2015-08-27	2015-07-27	ESC_AA7800AA	11	ESC_BA1963AA_AS	E. coli - EHEC	17504	63
ESC_AA7823AA	FSIS1500791	SRR2126287;ILLUMINA;Paired;500;SRX1117579	Livestock	Bovine	Comminuted Beef	2012				North America	United States	California			USDA-FSIS	Escherichia coli		PRJNA268206	SRP050539		SAMN03922110	SRS1010761	2015-08-27	2015-07-24	ESC_AA7823AA	11	ESC_AA8918AA_AS	E. coli - EHEC	15766	63
ESC_AA7824AA	FSIS1500790	SRR2126286;ILLUMINA;Paired;500;SRX1117578	Livestock	Bovine	Comminuted Beef	2012				North America	United States	Oregon			USDA-FSIS	Escherichia coli		PRJNA268206	SRP050539		SAMN03922109	SRS1010762	2015-08-27	2015-07-24	ESC_AA7824AA	1967	ESC_CA4543AA_AS	E. coli - EHEC	17481	3
ESC_AA7825AA	FSIS1500793	SRR2126285;ILLUMINA;Paired;500;SRX1117577	Livestock	Bovine	Comminuted Beef	2012				North America	United States	California			USDA-FSIS	Escherichia coli		PRJNA268206	SRP050539		SAMN03922112	SRS1010763	2015-08-27	2015-07-24	ESC_AA7825AA	11	ESC_BA0235AA_AS	E. coli - EHEC	17479	63
ESC_AA7826AA	FSIS1500784	SRR2126284;ILLUMINA;Paired;500;SRX1117576	Livestock	Bovine	Comminuted Beef	2012				North America	United States	South Carolina			USDA-FSIS	Escherichia coli		PRJNA268206	SRP050539		SAMN03922104	SRS1010764	2015-08-27	2015-07-24	ESC_AA7826AA	17	ESC_CA5337AA_AS	E. coli - EHEC	17478	3
ESC_AA7827AA	FSIS1500788	SRR2126002;ILLUMINA;Paired;500;SRX1117318	Livestock	Bovine	Product-Raw-Intact-Beef	2012				North America	United States	Illinois			USDA-FSIS	Escherichia coli		PRJNA268206	SRP050539		SAMN03922108	SRS1010514	2015-08-27	2015-07-24	ESC_AA7827AA	32	ESC_CA0497AA_AS	E. coli - EPEC	17477	560
ESC_AA7828AA	FSIS1500781	SRR2126001;ILLUMINA;Paired;500;SRX1117317	Livestock	Bovine	Product-Raw-Intact-Beef	2012				North America	United States	Illinois			USDA-FSIS	Escherichia coli		PRJNA268206	SRP050539		SAMN03922101	SRS1010511	2015-08-27	2015-07-24	ESC_AA7828AA	21	ESC_BA3668AA_AS	E. coli - EHEC	17476	6
ESC_AA7829AA	FSIS1500794	SRR2126000;ILLUMINA;Paired;500;SRX1117316	Livestock	Bovine	Comminuted Beef	2012				North America	United States	Wisconsin			USDA-FSIS	Escherichia coli		PRJNA268206	SRP050539		SAMN03922113	SRS1010512	2015-08-27	2015-07-24	ESC_AA7829AA	11	ESC_BA0143AA_AS	E. coli - EHEC	17475	63
ESC_AA7830AA	FSIS1500783	SRR2125999;ILLUMINA;Paired;500;SRX1117315	Livestock	Bovine	Comminuted Beef	2012				North America	United States	South Carolina			USDA-FSIS	Escherichia coli		PRJNA268206	SRP050539		SAMN03922103	SRS1010513	2015-08-27	2015-07-24	ESC_AA7830AA	17	ESC_CA1812AA_AS	E. coli - EHEC	17474	3
ESC_AA7831AA	FSIS1500782	SRR2125998;ILLUMINA;Paired;500;SRX1117314	Livestock	Bovine	Product-Raw-Intact-Beef	2012				North America	United States	Pennsylvania			USDA-FSIS	Escherichia coli		PRJNA268206	SRP050539		SAMN03922102	SRS1010509	2015-08-27	2015-07-24	ESC_AA7831AA	17	ESC_CA6155AA_AS	E. coli - EHEC	17473	3
ESC_AA7832AA	FSIS1500785	SRR2125997;ILLUMINA;Paired;500;SRX1117313	Livestock	Bovine	Comminuted Beef	2012				North America	United States	California			USDA-FSIS	Escherichia coli		PRJNA268206	SRP050539		SAMN03922105	SRS1010510	2015-08-27	2015-07-24	ESC_AA7832AA	11	ESC_BA5163AA_AS	E. coli - EHEC	17472	63
ESC_AA7833AA	FSIS1500786	SRR2125996;ILLUMINA;Paired;500;SRX1117312	Livestock	Bovine	Comminuted Beef	2012				North America	United States	Idaho			USDA-FSIS	Escherichia coli		PRJNA268206	SRP050539		SAMN03922106	SRS1010508	2015-08-27	2015-07-24	ESC_AA7833AA	11	ESC_BA9474AA_AS	E. coli - EHEC	17471	63
ESC_AA7834AA	FSIS1500780	SRR2125995;ILLUMINA;Paired;500;SRX1117311	Livestock	Bovine	Comminuted Beef	2012				North America	United States	Oregon			USDA-FSIS	Escherichia coli		PRJNA268206	SRP050539		SAMN03922100	SRS1010506	2015-08-27	2015-07-24	ESC_AA7834AA	1967	ESC_BA8561AA_AS	E. coli - EHEC	17470	3
ESC_AA7835AA	FSIS1500792	SRR2125994;ILLUMINA;Paired;500;SRX1117310	Livestock	Bovine	Product-Raw-Intact-Beef	2012				North America	United States	New York		New York	USDA-FSIS	Escherichia coli		PRJNA268206	SRP050539		SAMN03922111	SRS1010505	2015-08-27	2015-07-24	ESC_AA7835AA	11	ESC_AA9138AA_AS	E. coli - EPEC	17469	63
ESC_AA7836AA	FSIS1500787	SRR2125993;ILLUMINA;Paired;500;SRX1117309	Livestock	Bovine	Comminuted Beef	2012				North America	United States	Idaho			USDA-FSIS	Escherichia coli		PRJNA268206	SRP050539		SAMN03922107	SRS1010507	2015-08-27	2015-07-24	ESC_AA7836AA	11	ESC_BA1121AA_AS	E. coli - EHEC	16563	63
ESC_AA7837AA	FSIS1500487	SRR2125941;ILLUMINA;Paired;500;SRX1117267	Livestock	Bovine	Animal-Cattle-Dairy Cow	2014				North America	United States	Washington			USDA-FSIS	Escherichia coli		PRJNA268206	SRP050539		SAMN03922007	SRS1010490	2015-08-27	2015-07-24	ESC_AA7837AA	29	ESC_BA9516AA_AS	E. coli - EHEC	17468	6
ESC_AA7838AA	FSIS1500486	SRR2125936;ILLUMINA;Paired;500;SRX1117262	Livestock	Bovine	Comminuted Beef	2014				North America	United States	Florida			USDA-FSIS	Escherichia coli		PRJNA268206	SRP050539		SAMN03922006	SRS1010458	2015-08-27	2015-07-24	ESC_AA7838AA	655	ESC_CA4071AA_AS	E. coli - EHEC	17467	71
ESC_AA7839AA	FSIS1500488	SRR2125934;ILLUMINA;Paired;500;SRX1117260	Livestock	Bovine	Animal-Cattle-Beef Cow	2014				North America	United States	Texas			USDA-FSIS	Escherichia coli		PRJNA268206	SRP050539		SAMN03922008	SRS1010495	2015-08-27	2015-07-24	ESC_AA7839AA	306	ESC_CA3725AA_AS	E. coli - EHEC	17466	999
ESC_AA7840AA	FSIS1500489	SRR2125932;ILLUMINA;Paired;500;SRX1117258	Livestock	Bovine	Animal-Cattle-Dairy Cow	2015				North America	United States	Idaho			USDA-FSIS	Escherichia coli		PRJNA268206	SRP050539		SAMN03922009	SRS1010497	2015-08-27	2015-07-24	ESC_AA7840AA	21	ESC_BA8722AA_AS	E. coli - EHEC	17465	6
ESC_AA7841AA	FSIS1500485	SRR2125930;ILLUMINA;Paired;500;SRX1117256	Livestock	Bovine	Comminuted Beef	2014				North America	United States	Florida			USDA-FSIS	Escherichia coli		PRJNA268206	SRP050539		SAMN03922005	SRS1010455	2015-08-27	2015-07-24	ESC_AA7841AA	17	ESC_CA4188AA_AS	E. coli - EHEC	112	3
ESC_AA7842AA	FSIS1500639	SRR2125883;ILLUMINA;Paired;500;SRX1117237	Livestock	Bovine	Animal-Calf-Bob Veal	2015				North America	United States	New York		New York	USDA-FSIS	Escherichia coli		PRJNA268206	SRP050539		SAMN03921979	SRS1010442	2015-08-27	2015-07-24	ESC_AA7842AA	21	ESC_AA9722AA_AS	E. coli - EHEC	15991	6
ESC_AA7843AA	FSIS1500640	SRR2125882;ILLUMINA;Paired;500;SRX1117236	Livestock	Bovine	Animal-Calf-Formula-fed Veal	2015				North America	United States	Pennsylvania			USDA-FSIS	Escherichia coli		PRJNA268206	SRP050539		SAMN03921980	SRS1010443	2015-08-27	2015-07-24	ESC_AA7843AA	17	ESC_CA0194AA_AS	E. coli - EHEC	17464	3
ESC_AA7844AA	FSIS1500632	SRR2125881;ILLUMINA;Paired;500;SRX1117235	Livestock	Bovine	Animal-Cattle-Heifer	2015				North America	United States	Idaho			USDA-FSIS	Escherichia coli		PRJNA268206	SRP050539		SAMN03921972	SRS1010445	2015-08-27	2015-07-24	ESC_AA7844AA	21	ESC_AA9968AA_AS	E. coli - EHEC	17463	6
ESC_AA7845AA	FSIS1500631	SRR2125880;ILLUMINA;Paired;500;SRX1117234	Livestock	Bovine	Animal-Cattle-Dairy Cow	2015				North America	United States	Michigan			USDA-FSIS	Escherichia coli		PRJNA268206	SRP050539		SAMN03921971	SRS1010434	2015-08-27	2015-07-24	ESC_AA7845AA	21	ESC_BA6386AA_AS	E. coli - EHEC	17462	6
ESC_AA7846AA	FSIS1500638	SRR2125879;ILLUMINA;Paired;500;SRX1117233	Livestock	Bovine	Animal-Cattle-Heifer	2015				North America	United States	Michigan			USDA-FSIS	Escherichia coli		PRJNA268206	SRP050539		SAMN03921978	SRS1010435	2015-08-27	2015-07-24	ESC_AA7846AA	29	ESC_CA0569AA_AS	E. coli - EHEC	17456	6
ESC_AA7847AA	FSIS1500642	SRR2125878;ILLUMINA;Paired;500;SRX1117231	Livestock	Bovine	Product-Raw-Intact-Beef	2015				North America	United States	Pennsylvania			USDA-FSIS	Escherichia coli		PRJNA268206	SRP050539		SAMN03921982	SRS1010433	2015-08-27	2015-07-24	ESC_AA7847AA	17	ESC_AA8870AA_AS	E. coli - EHEC	15756	3
ESC_AA7848AA	FSIS1500641	SRR2125877;ILLUMINA;Paired;500;SRX1117230	Livestock	Bovine	Animal-Calf-Bob Veal	2015				North America	United States	California			USDA-FSIS	Escherichia coli		PRJNA268206	SRP050539		SAMN03921981	SRS1010431	2015-08-27	2015-07-24	ESC_AA7848AA	21	ESC_CA4919AA_AS	E. coli - EHEC	17461	6
ESC_AA7849AA	FSIS1500636	SRR2125876;ILLUMINA;Paired;500;SRX1117229	Livestock	Bovine	Animal-Calf-Bob Veal	2015				North America	United States	New Jersey			USDA-FSIS	Escherichia coli		PRJNA268206	SRP050539		SAMN03921976	SRS1010432	2015-08-27	2015-07-24	ESC_AA7849AA	17	ESC_CA0463AA_AS	E. coli - EHEC	17457	3
ESC_AA7850AA	FSIS1500637	SRR2125875;ILLUMINA;Paired;500;SRX1117228	Livestock	Bovine	Animal-Cattle-Steer/Heifer Carcass Sponge	2015				North America	United States	Michigan			USDA-FSIS	Escherichia coli		PRJNA268206	SRP050539		SAMN03921977	SRS1010408	2015-08-27	2015-07-24	ESC_AA7850AA	29	ESC_BA7734AA_AS	E. coli - EHEC	17456	6
ESC_AA7851AA	FSIS1500635	SRR2125874;ILLUMINA;Paired;500;SRX1117227	Livestock	Bovine	Animal-Calf-Bob Veal	2015				North America	United States	California			USDA-FSIS	Escherichia coli		PRJNA268206	SRP050539		SAMN03921975	SRS1010407	2015-08-27	2015-07-24	ESC_AA7851AA	16	ESC_BA0229AA_AS	E. coli - EHEC	16104	2
ESC_AA7852AA	FSIS1500634	SRR2125867;ILLUMINA;Paired;500;SRX1117220	Livestock	Bovine	Animal-Calf-Bob Veal	2015				North America	United States	California			USDA-FSIS	Escherichia coli		PRJNA268206	SRP050539		SAMN03921974	SRS1010414	2015-08-27	2015-07-24	ESC_AA7852AA	17	ESC_BA4655AA_AS	E. coli - EHEC	17455	3
ESC_AA7853AA	FSIS1500633	SRR2125866;ILLUMINA;Paired;500;SRX1117219	Livestock	Bovine	Animal-Calf-Formula-fed Veal	2015				North America	United States	Wisconsin			USDA-FSIS	Escherichia coli		PRJNA268206	SRP050539		SAMN03921973	SRS1010417	2015-08-27	2015-07-24	ESC_AA7853AA	16	ESC_CA6071AA_AS	E. coli - EHEC	17454	2
ESC_AA7854AA	FSIS1500902	SRR2125836;ILLUMINA;Paired;500;SRX1117201	Livestock	Bovine	Animal-Calf-Bob Veal	2015				North America	United States	Ohio			USDA-FSIS	Escherichia coli		PRJNA268206	SRP050539		SAMN03921928	SRS1010401	2015-08-27	2015-07-24	ESC_AA7854AA	21	ESC_AA9454AA_AS	E. coli - EHEC	17449	6
ESC_AA7855AA	FSIS1500928	SRR2125835;ILLUMINA;Paired;500;SRX1117200	Livestock	Bovine	Product-Raw-Intact-Beef	2013				North America	United States	California			USDA-FSIS	Escherichia coli		PRJNA268206	SRP050539		SAMN03921934	SRS1010402	2015-08-27	2015-07-24	ESC_AA7855AA	21	ESC_CA1620AA_AS	E. coli - EHEC	17448	6
ESC_AA7856AA	FSIS1500920	SRR2125834;ILLUMINA;Paired;500;SRX1117199	Livestock	Bovine	Product-Raw-Intact-Beef	2013				North America	United States	New York		New York	USDA-FSIS	Escherichia coli		PRJNA268206	SRP050539		SAMN03921933	SRS1010403	2015-08-27	2015-07-24	ESC_AA7856AA	11	ESC_BA5478AA_AS	E. coli - EHEC	17447	63
ESC_AA7857AA	FSIS1501068	SRR2125833;ILLUMINA;Paired;500;SRX1117198	Livestock	Bovine	Animal-Calf-Formula-fed Veal	2015				North America	United States	New York		New York	USDA-FSIS	Escherichia coli		PRJNA268206	SRP050539		SAMN03921939	SRS1010404	2015-08-27	2015-07-24	ESC_AA7857AA	17	ESC_CA4940AA_AS	E. coli - EHEC	17446	3
ESC_AA7858AA	FSIS1501069	SRR2125832;ILLUMINA;Paired;500;SRX1117197	Livestock	Bovine	Product-Raw-Intact-Beef	2015				North America	United States	Michigan			USDA-FSIS	Escherichia coli		PRJNA268206	SRP050539		SAMN03921940	SRS1010398	2015-08-27	2015-07-24	ESC_AA7858AA	723	ESC_AA9657AA_AS	E. coli - EHEC	17442	6
ESC_AA7859AA	FSIS1500912	SRR2125831;ILLUMINA;Paired;500;SRX1117196	Livestock	Bovine	Animal-Cattle-Heifer	2015				North America	United States	Nebraska			USDA-FSIS	Escherichia coli		PRJNA268206	SRP050539		SAMN03921930	SRS1010400	2015-08-27	2015-07-24	ESC_AA7859AA	21	ESC_BA3037AA_AS	E. coli - EHEC	17441	6
ESC_AA7860AA	FSIS1500875	SRR2125830;ILLUMINA;Paired;500;SRX1117195	Livestock	Bovine	Comminuted Beef	2013				North America	United States	Kansas			USDA-FSIS	Escherichia coli		PRJNA268206	SRP050539		SAMN03921927	SRS1010399	2015-08-27	2015-07-24	ESC_AA7860AA	32	ESC_CA1039AA_AS	E. coli - EHEC	17440	560
ESC_AA7861AA	FSIS1500874	SRR2125829;ILLUMINA;Paired;500;SRX1117194	Livestock	Bovine	Comminuted Beef	2012				North America	United States	Florida			USDA-FSIS	Escherichia coli		PRJNA268206	SRP050539		SAMN03921926	SRS1010397	2015-08-27	2015-07-24	ESC_AA7861AA	21	ESC_BA5989AA_AS	E. coli - EHEC	17439	6
ESC_AA7862AA	FSIS1500971	SRR2125828;ILLUMINA;Paired;500;SRX1117193	Livestock	Bovine	Animal-Cattle-Bull	2015				North America	United States	Washington			USDA-FSIS	Escherichia coli		PRJNA268206	SRP050539		SAMN03921937	SRS1010396	2015-08-27	2015-07-24	ESC_AA7862AA	16	ESC_CA1899AA_AS	E. coli - EHEC	17438	2
ESC_AA7863AA	FSIS1500917	SRR2125827;ILLUMINA;Paired;500;SRX1117192	Livestock	Bovine	Animal-Calf-Formula-fed Veal	2015				North America	United States	Pennsylvania			USDA-FSIS	Escherichia coli		PRJNA268206	SRP050539		SAMN03921932	SRS1010393	2015-08-27	2015-07-24	ESC_AA7863AA	21	ESC_BA0095AA_AS	E. coli - EHEC	17437	6
ESC_AA7864AA	FSIS1500915	SRR2125826;ILLUMINA;Paired;500;SRX1117191	Livestock	Bovine	Animal-Calf-Bob Veal	2015				North America	United States	New York		New York	USDA-FSIS	Escherichia coli		PRJNA268206	SRP050539		SAMN03921931	SRS1010394	2015-08-27	2015-07-24	ESC_AA7864AA	16	ESC_BA0265AA_AS	E. coli - EHEC	17436	2
ESC_AA7865AA	FSIS1500970	SRR2125825;ILLUMINA;Paired;500;SRX1117189	Livestock	Bovine	Animal-Cattle-Bull	2015				North America	United States	Washington			USDA-FSIS	Escherichia coli		PRJNA268206	SRP050539		SAMN03921936	SRS1010390	2015-08-27	2015-07-24	ESC_AA7865AA	21	ESC_BA4400AA_AS	E. coli - EHEC	17435	6
ESC_AA7866AA	FSIS1500948	SRR2125824;ILLUMINA;Paired;500;SRX1117188	Livestock	Bovine	Product-Raw-Intact-Beef	2014				North America	United States	New York		New York	USDA-FSIS	Escherichia coli		PRJNA268206	SRP050539		SAMN03921935	SRS1010389	2015-08-27	2015-07-24	ESC_AA7866AA	21	ESC_CA2099AA_AS	E. coli - EHEC	17434	6
ESC_AA7867AA	FSIS1500903	SRR2125823;ILLUMINA;Paired;500;SRX1117187	Livestock	Bovine	Animal-Calf-Bob Veal	2015				North America	United States	New York		New York	USDA-FSIS	Escherichia coli		PRJNA268206	SRP050539		SAMN03921929	SRS1010391	2015-08-27	2015-07-24	ESC_AA7867AA	21	ESC_BA2091AA_AS	E. coli - EHEC	17433	6
ESC_AA7868AA	FSIS1500972	SRR2125822;ILLUMINA;Paired;500;SRX1117186	Livestock	Bovine	Animal-Cattle-Heifer	2015				North America	United States	Nebraska			USDA-FSIS	Escherichia coli		PRJNA268206	SRP050539		SAMN03921938	SRS1010392	2015-08-27	2015-07-24	ESC_AA7868AA	21	ESC_BA4565AA_AS	E. coli - EHEC	17432	6
ESC_AA7869AA	FSIS1500873	SRR2125821;ILLUMINA;Paired;500;SRX1117185	Livestock	Bovine	Product-Raw-Intact-Beef	2012				North America	United States	Utah			USDA-FSIS	Escherichia coli		PRJNA268206	SRP050539		SAMN03921925	SRS1010387	2015-08-27	2015-07-24	ESC_AA7869AA	21	ESC_CA1664AA_AS	E. coli - EHEC	17431	6
ESC_AA7870AA	FSIS1500772	SRR2125721;ILLUMINA;Paired;500;SRX1117090	Livestock	Bovine	Comminuted Beef	2012				North America	United States	Oregon			USDA-FSIS	Escherichia coli		PRJNA268206	SRP050539		SAMN03897507	SRS1010307	2015-08-27	2015-07-23	ESC_AA7870AA	1967	ESC_BA9995AA_AS	E. coli - EHEC	17430	3
ESC_AA7871AA	FSIS1500738	SRR2125697;ILLUMINA;Paired;500;SRX1117075	Livestock	Bovine	Animal-Calf-Formula-fed Veal	2015				North America	United States	Pennsylvania			USDA-FSIS	Escherichia coli		PRJNA268206	SRP050539		SAMN03897505	SRS1010304	2015-08-27	2015-07-23	ESC_AA7871AA	21	ESC_BA3837AA_AS	E. coli - EHEC	17429	6
ESC_AA7872AA	FSIS1500662	SRR2125696;ILLUMINA;Paired;500;SRX1117074	Livestock	Bovine	Comminuted Beef	2015				North America	United States	Washington			USDA-FSIS	Escherichia coli		PRJNA268206	SRP050539		SAMN03897499	SRS1010305	2015-08-27	2015-07-23	ESC_AA7872AA	11	ESC_CA2127AA_AS	E. coli - EHEC	17428	63
ESC_AA7873AA	FSIS1500771	SRR2125695;ILLUMINA;Paired;500;SRX1117073	Livestock	Bovine	Comminuted Beef	2012				North America	United States	Oregon			USDA-FSIS	Escherichia coli		PRJNA268206	SRP050539		SAMN03897506	SRS1010306	2015-08-27	2015-07-23	ESC_AA7873AA	1967	ESC_CA1717AA_AS	E. coli - EHEC	17427	3
ESC_AA7874AA	FSIS1500734	SRR2125694;ILLUMINA;Paired;500;SRX1117072	Livestock	Bovine	Animal-Cattle-Steer	2015				North America	United States	Wisconsin			USDA-FSIS	Escherichia coli		PRJNA268206	SRP050539		SAMN03897501	SRS1010302	2015-08-27	2015-07-23	ESC_AA7874AA	17	ESC_BA0713AA_AS	E. coli - EHEC	17271	3
ESC_AA7875AA	FSIS1500733	SRR2125693;ILLUMINA;Paired;500;SRX1117071	Livestock	Bovine	Product-Raw-Intact-Beef	2015				North America	United States	Wisconsin			USDA-FSIS	Escherichia coli		PRJNA268206	SRP050539		SAMN03897500	SRS1010303	2015-08-27	2015-07-23	ESC_AA7875AA	17	ESC_BA8265AA_AS	E. coli - EHEC	17426	3
ESC_AA7877AA	FSIS1500660	SRR2125692;ILLUMINA;Paired;500;SRX1117070	Livestock	Bovine	Comminuted Beef	2015				North America	United States	Wisconsin			USDA-FSIS	Escherichia coli		PRJNA268206	SRP050539		SAMN03897497	SRS1010299	2015-08-27	2015-07-23	ESC_AA7877AA	11	ESC_BA9207AA_AS	E. coli - EHEC	17425	63
ESC_AA7879AA	FSIS1500737	SRR2125691;ILLUMINA;Paired;500;SRX1117069	Livestock	Bovine	Animal-Cattle-Dairy Cow	2015				North America	United States	Washington			USDA-FSIS	Escherichia coli		PRJNA268206	SRP050539		SAMN03897504	SRS1010300	2015-08-27	2015-07-23	ESC_AA7879AA	21	ESC_BA5655AA_AS	E. coli - EHEC	17423	6
ESC_AA7881AA	FSIS1500736	SRR2125690;ILLUMINA;Paired;500;SRX1117068	Livestock	Bovine	Product-Raw-Intact-Beef	2015				North America	United States	California			USDA-FSIS	Escherichia coli		PRJNA268206	SRP050539		SAMN03897503	SRS1010301	2015-08-27	2015-07-23	ESC_AA7881AA	343	ESC_BA9454AA_AS	E. coli - EHEC	17421	60
ESC_AA7883AA	FSIS1500659	SRR2125689;ILLUMINA;Paired;500;SRX1117067	Livestock	Bovine	Product-Raw-Intact-Beef	2015				North America	United States	Illinois			USDA-FSIS	Escherichia coli		PRJNA268206	SRP050539		SAMN03897496	SRS1010296	2015-08-27	2015-07-23	ESC_AA7883AA	17	ESC_TB5809AA_AS	E. coli - EHEC	152694	3
ESC_AA7885AA	FSIS1500735	SRR2125688;ILLUMINA;Paired;500;SRX1117066	Livestock	Bovine	Product-Raw-Intact-Beef	2015				North America	United States	Illinois			USDA-FSIS	Escherichia coli		PRJNA268206	SRP050539		SAMN03897502	SRS1010297	2015-08-27	2015-07-23	ESC_AA7885AA	16	ESC_CA6253AA_AS	E. coli - EHEC	17418	2
ESC_AA7887AA	FSIS1500661	SRR2125687;ILLUMINA;Paired;500;SRX1117065	Livestock	Bovine	Comminuted Beef	2015				North America	United States	Wisconsin			USDA-FSIS	Escherichia coli		PRJNA268206	SRP050539		SAMN03897498	SRS1010298	2015-08-27	2015-07-23	ESC_AA7887AA	11	ESC_CA0152AA_AS	E. coli - EHEC	17417	63
ESC_AA7889AA	CFSAN032837	SRR2121689;ILLUMINA;Paired;500;SRX1114427	Livestock	Bovine	ground beef patty	2015	4			North America	United States	Colorado			FOOD AND DRUG ADMINISTRATION, CENTER FOR FOOD SAFETY AND APPLIED NUTRITION	Escherichia coli		PRJNA243331	SRP042343		SAMN03580930	SRS968965	2015-08-27	2015-07-21	ESC_AA7889AA	515	ESC_BA1248AA_AS	-	16629	2135
ESC_AA7971AA	FSIS1400384	SRR2107360;ILLUMINA;Paired;500;SRX1101144	Livestock	Bovine	Product-Raw-Intact-Beef	2014				North America	United States	Connecticut			USDA-FSIS	Escherichia coli		PRJNA268206	SRP050539		SAMN03863221	SRS995559	2015-08-27	2015-07-20	ESC_AA7971AA	11	ESC_CA2012AA_AS	E. coli - EHEC	17351	63
ESC_AA7972AA	FSIS1400390	SRR2107359;ILLUMINA;Paired;500;SRX1101142	Livestock	Bovine	Animal-Calf-Formula-fed Veal	2014				North America	United States	New Jersey			USDA-FSIS	Escherichia coli		PRJNA268206	SRP050539		SAMN03863227	SRS995561	2015-08-27	2015-07-20	ESC_AA7972AA	17	ESC_BA8124AA_AS	E. coli - EHEC	17347	3
ESC_AA7973AA	FSIS1400386	SRR2107358;ILLUMINA;Paired;500;SRX1101141	Livestock	Bovine	Comminuted Beef	2014				North America	United States	Missouri			USDA-FSIS	Escherichia coli		PRJNA268206	SRP050539		SAMN03863223	SRS995563	2015-08-27	2015-07-20	ESC_AA7973AA	1967	ESC_BA5488AA_AS	E. coli - EHEC	17350	3
ESC_AA7975AA	FSIS1400385	SRR2107355;ILLUMINA;Paired;500;SRX1101138	Livestock	Bovine	Product-Raw-Intact-Beef	2014				North America	United States	Wisconsin			USDA-FSIS	Escherichia coli		PRJNA268206	SRP050539		SAMN03863222	SRS995553	2015-08-27	2015-07-20	ESC_AA7975AA	17	ESC_BA8081AA_AS	E. coli - EHEC	17349	3
ESC_AA7977AA	FSIS1400392	SRR2107354;ILLUMINA;Paired;500;SRX1101137	Livestock	Bovine	Animal-Calf-Formula-fed Veal	2014				North America	United States	Pennsylvania			USDA-FSIS	Escherichia coli		PRJNA268206	SRP050539		SAMN03863229	SRS995552	2015-08-27	2015-07-20	ESC_AA7977AA	17	ESC_CA0741AA_AS	E. coli - EHEC	17346	3
ESC_AA7978AA	FSIS1400391	SRR2107353;ILLUMINA;Paired;500;SRX1101136	Livestock	Bovine	Animal-Calf-Formula-fed Veal	2014				North America	United States	New Jersey			USDA-FSIS	Escherichia coli		PRJNA268206	SRP050539		SAMN03863228	SRS995554	2015-08-27	2015-07-20	ESC_AA7978AA	17	ESC_BA8436AA_AS	E. coli - EHEC	17347	3
ESC_AA7982AA	FSIS1500876	SRR2103805;ILLUMINA;Paired;500;SRX1098317	Livestock	Bovine	Product-Raw-Intact-Beef	2013				North America	United States	California			USDA-FSIS	Escherichia coli		PRJNA268206	SRP050539		SAMN03862030	SRS993225	2015-08-27	2015-07-16	ESC_AA7982AA	11	ESC_BA3187AA_AS	E. coli - EHEC	17343	63
ESC_AA7984AA	FSIS1500871	SRR2103804;ILLUMINA;Paired;500;SRX1098316	Livestock	Bovine	Comminuted Beef	2012				North America	United States	California			USDA-FSIS	Escherichia coli		PRJNA268206	SRP050539		SAMN03862028	SRS993226	2015-08-27	2015-07-16	ESC_AA7984AA	11	ESC_CA3416AA_AS	E. coli - EHEC	17341	63
ESC_AA7986AA	FSIS1500878	SRR2103802;ILLUMINA;Paired;500;SRX1098314	Livestock	Bovine	Comminuted Beef	2013				North America	United States	California			USDA-FSIS	Escherichia coli		PRJNA268206	SRP050539		SAMN03862032	SRS993228	2015-08-27	2015-07-16	ESC_AA7986AA	11	ESC_BA9322AA_AS	E. coli - EHEC	17340	63
ESC_AA7987AA	FSIS1500872	SRR2103801;ILLUMINA;Paired;500;SRX1098313	Livestock	Bovine	Product-Raw-Intact-Beef	2013				North America	United States	Wisconsin			USDA-FSIS	Escherichia coli		PRJNA268206	SRP050539		SAMN03862029	SRS993229	2015-08-27	2015-07-16	ESC_AA7987AA	17	ESC_HA0374AA_AS	E. coli - EHEC	17339	3
ESC_AA7989AA	FSIS1500866	SRR2103800;ILLUMINA;Paired;500;SRX1098312	Livestock	Bovine	Comminuted Beef	2015				North America	United States	Wisconsin			USDA-FSIS	Escherichia coli		PRJNA268206	SRP050539		SAMN03862026	SRS993230	2015-08-27	2015-07-16	ESC_AA7989AA	11	ESC_CA1896AA_AS	E. coli - EHEC	17337	63
ESC_AA7991AA	FSIS1500883	SRR2103773;ILLUMINA;Paired;500;SRX1098285	Livestock	Bovine	Comminuted Beef	2013				North America	United States	California			USDA-FSIS	Escherichia coli		PRJNA268206	SRP050539		SAMN03862037	SRS993223	2015-08-27	2015-07-16	ESC_AA7991AA	11	ESC_CA2629AA_AS	E. coli - EHEC	17335	63
ESC_AA7993AA	FSIS1500870	SRR2103772;ILLUMINA;Paired;500;SRX1098284	Livestock	Bovine	Comminuted Beef	2013				North America	United States	Texas			USDA-FSIS	Escherichia coli		PRJNA268206	SRP050539		SAMN03862027	SRS993222	2015-08-27	2015-07-16	ESC_AA7993AA	11	ESC_BA4576AA_AS	E. coli - EHEC	17333	63
ESC_AA7995AA	FSIS1500879	SRR2103770;ILLUMINA;Paired;500;SRX1098282	Livestock	Bovine	Product-Raw-Intact-Beef	2013				North America	United States	California			USDA-FSIS	Escherichia coli		PRJNA268206	SRP050539		SAMN03862033	SRS993207	2015-08-27	2015-07-16	ESC_AA7995AA	11	ESC_BA1975AA_AS	E. coli - EHEC	17331	63
ESC_AA7997AA	FSIS1500882	SRR2103769;ILLUMINA;Paired;500;SRX1098281	Livestock	Bovine	Comminuted Beef	2013				North America	United States	California			USDA-FSIS	Escherichia coli		PRJNA268206	SRP050539		SAMN03862036	SRS993208	2015-08-27	2015-07-16	ESC_AA7997AA	11	ESC_CA3238AA_AS	E. coli - EHEC	17329	63
ESC_AA7998AA	FSIS1500880	SRR2103767;ILLUMINA;Paired;500;SRX1098279	Livestock	Bovine	Comminuted Beef	2012				North America	United States	Illinois			USDA-FSIS	Escherichia coli		PRJNA268206	SRP050539		SAMN03862034	SRS993203	2015-08-27	2015-07-16	ESC_AA7998AA	11	ESC_BA4450AA_AS	E. coli - EHEC	17328	63
ESC_AA8000AA	FSIS1500877	SRR2103765;ILLUMINA;Paired;500;SRX1098277	Livestock	Bovine	Comminuted Beef	2013				North America	United States	California			USDA-FSIS	Escherichia coli		PRJNA268206	SRP050539		SAMN03862031	SRS993205	2015-08-27	2015-07-16	ESC_AA8000AA	11	ESC_BA2115AA_AS	E. coli - EHEC	17326	63
ESC_AA8003AA	FSIS1500881	SRR2103764;ILLUMINA;Paired;500;SRX1098276	Livestock	Bovine	Comminuted Beef	2012				North America	United States	Texas			USDA-FSIS	Escherichia coli		PRJNA268206	SRP050539		SAMN03862035	SRS993206	2015-08-27	2015-07-16	ESC_AA8003AA	11	ESC_BA0988AA_AS	E. coli - EHEC	16513	63
ESC_AA8094AA	FSIS1502385	SRR2102297;ILLUMINA;Paired;500;SRX1096919	Livestock	Bovine	Comminuted Beef	2015				North America	United States	Texas			USDA FSIS	Escherichia coli		PRJNA268206	SRP050539		SAMN03853149	SRS992231	2015-08-27	2015-07-14	ESC_AA8094AA	11	ESC_BA4491AA_AS	E. coli - EHEC	17197	63
ESC_AA8096AA	FSIS1502384	SRR2102295;ILLUMINA;Paired;500;SRX1096916	Livestock	Bovine	Comminuted Beef	2015				North America	United States	Texas			USDA FSIS	Escherichia coli		PRJNA268206	SRP050539		SAMN03853148	SRS992226	2015-08-27	2015-07-14	ESC_AA8096AA	11	ESC_CA0768AA_AS	E. coli - EHEC	17197	63
ESC_AA8120AA	DMB SH20090	SRR7903074;ILLUMINA;Paired;;SRX4739550,SRR1811643;ILLUMINA;Paired;500;SRX884212	Food	Plant	vegetable row crops (leafy); lettuce	1988				North America	United States	Minnesota			FDA Center for Food Safety and Applied Nutrition	Shigella sonnei		PRJNA273284	SRP055205		SAMN03291481	SRS851231	2015-08-27	2015-02-20	ESC_AA8120AA	152	ESC_EB2186AA_AS	Shigella sonnei	106004	305
ESC_AA8178AA	AZ-TG71459	SRR2085793;ILLUMINA;Paired;500;SRX1079939	Poultry	Avian	packaged chicken	2009	12			North America	United States	Florida			FOOD AND DRUG ADMINISTRATION, CENTER FOR FOOD SAFETY AND APPLIED NUTRITION	Escherichia coli		PRJNA230968	SRP038995		SAMN02463287	SRS977798	2015-08-27	2015-07-06	ESC_AA8178AA	5323	ESC_AA8070AA_AS	-	15007	605
ESC_AA8180AA	AZ-TG71431	SRR2085789;ILLUMINA;Paired;500;SRX1079935	Poultry	Avian	packaged chicken	2009	12			North America	United States	Florida			FOOD AND DRUG ADMINISTRATION, CENTER FOR FOOD SAFETY AND APPLIED NUTRITION	Escherichia coli		PRJNA230968	SRP038995		SAMN02463280	SRS977800	2015-08-27	2015-07-06	ESC_AA8180AA	29	ESC_BA8626AA_AS	E. coli - EPEC	17314	17314
ESC_AA8182AA	AZ-TG71499	SRR2085772;ILLUMINA;Paired;500;SRX1079918	Livestock	Bovine	Ground Beef	2009	10			North America	United States	Illinois			FOOD AND DRUG ADMINISTRATION, CENTER FOR FOOD SAFETY AND APPLIED NUTRITION	Escherichia coli		PRJNA230968	SRP038995		SAMN02463297	SRS977891	2015-08-27	2015-07-06	ESC_AA8182AA	297	ESC_BA8457AA_AS	-	17312	1081
ESC_AA8185AA	AZ-TG71439	SRR2085746;ILLUMINA;Paired;500;SRX1079892	Livestock	Bovine	Ground Beef	2009	12			North America	United States	Florida			FOOD AND DRUG ADMINISTRATION, CENTER FOR FOOD SAFETY AND APPLIED NUTRITION	Escherichia coli		PRJNA230968	SRP038995		SAMN02463282	SRS977935	2015-08-27	2015-07-06	ESC_AA8185AA	399	ESC_BA8899AA_AS	-	17175	603
ESC_AA8187AA	AZ-TG71479	SRR2085737;ILLUMINA;Paired;500;SRX1079883	Livestock	Swine	Pork	2009	12			North America	United States	Florida			FOOD AND DRUG ADMINISTRATION, CENTER FOR FOOD SAFETY AND APPLIED NUTRITION	Escherichia coli		PRJNA230968	SRP038995		SAMN02463292	SRS977944	2015-08-27	2015-07-06	ESC_AA8187AA	10	ESC_CA6497AA_AS	-	17295	12587
ESC_AA8189AA	AZ-TG71463	SRR2085736;ILLUMINA;Paired;500;SRX1079882	Poultry	Avian	packaged turkey	2009	12			North America	United States	Florida			FOOD AND DRUG ADMINISTRATION, CENTER FOR FOOD SAFETY AND APPLIED NUTRITION	Escherichia coli		PRJNA230968	SRP038995		SAMN02463288	SRS977794	2015-08-27	2015-07-06	ESC_AA8189AA	10	ESC_BA3538AA_AS	-	17310	37
ESC_AA8191AA	AZ-TG71455	SRR2085734;ILLUMINA;Paired;500;SRX1079880	Livestock	Swine	Pork	2009	12			North America	United States	Florida			FOOD AND DRUG ADMINISTRATION, CENTER FOR FOOD SAFETY AND APPLIED NUTRITION	Escherichia coli		PRJNA230968	SRP038995		SAMN02463286	SRS977943	2015-08-27	2015-07-06	ESC_AA8191AA	877	ESC_CA4623AA_AS	-	17308	82
ESC_AA8193AA	AZ-TG71443	SRR2085733;ILLUMINA;Paired;500;SRX1079879	Livestock	Bovine	Ground Beef	2009	12			North America	United States	Florida			FDA/CFSAN	Escherichia coli		PRJNA230968	SRP038995		SAMN02463283	SRS977946	2015-08-27	2015-07-06	ESC_AA8193AA	5296	ESC_BA4922AA_AS	-	17306	17306
ESC_AA8195AA	AZ-TG71395	SRR2085732;ILLUMINA;Paired;500;SRX1079878	Poultry	Avian	packaged turkey	2009	10			North America	United States	District of Columbia	District of Columbia	Washington	FOOD AND DRUG ADMINISTRATION, CENTER FOR FOOD SAFETY AND APPLIED NUTRITION	Escherichia coli		PRJNA230968	SRP038995		SAMN02463271	SRS977948	2015-08-27	2015-07-06	ESC_AA8195AA	345	ESC_CA5195AA_AS	-	17304	168
ESC_AA8197AA	AZ-TG71483	SRR2085700;ILLUMINA;Paired;500;SRX1079846	Livestock	Swine	Pork	2009	12			North America	United States	Florida			FOOD AND DRUG ADMINISTRATION, CENTER FOR FOOD SAFETY AND APPLIED NUTRITION	Escherichia coli		PRJNA230968	SRP038995		SAMN02463293	SRS977963	2015-08-27	2015-07-06	ESC_AA8197AA	5610	ESC_CA1964AA_AS	-	17303	17303
ESC_AA8199AA	AZ-TG71435	SRR2085699;ILLUMINA;Paired;500;SRX1079845	Poultry	Avian	packaged chicken	2009	12			North America	United States	Florida			FOOD AND DRUG ADMINISTRATION, CENTER FOR FOOD SAFETY AND APPLIED NUTRITION	Escherichia coli		PRJNA230968	SRP038995		SAMN02463281	SRS977792	2015-08-27	2015-07-06	ESC_AA8199AA	10	ESC_CA6457AA_AS	-	17302	13
ESC_AA8201AA	AZ-TG71419	SRR2085697;ILLUMINA;Paired;500;SRX1079843	Poultry	Avian	packaged chicken	2009	12			North America	United States	Florida			FOOD AND DRUG ADMINISTRATION, CENTER FOR FOOD SAFETY AND APPLIED NUTRITION	Escherichia coli		PRJNA230968	SRP038995		SAMN02463277	SRS977968	2015-08-27	2015-07-06	ESC_AA8201AA	3107	ESC_BA7007AA_AS	-	17299	15097
ESC_AA8203AA	AZ-TG71399	SRR2085696;ILLUMINA;Paired;500;SRX1079842	Poultry	Avian	packaged chicken	2009	10			North America	United States	District of Columbia	District of Columbia	Washington	FOOD AND DRUG ADMINISTRATION, CENTER FOR FOOD SAFETY AND APPLIED NUTRITION	Escherichia coli		PRJNA230968	SRP038995		SAMN02463272	SRS977970	2015-08-27	2015-07-06	ESC_AA8203AA	23	ESC_CA2206AA_AS	-	17297	24
ESC_AA8205AA	AZ-TG71487	SRR2085684;ILLUMINA;Paired;500;SRX1079830	Livestock	Swine	Pork	2009	12			North America	United States	Florida			FOOD AND DRUG ADMINISTRATION, CENTER FOR FOOD SAFETY AND APPLIED NUTRITION	Escherichia coli		PRJNA230968	SRP038995		SAMN02463294	SRS977975	2015-08-27	2015-07-06	ESC_AA8205AA	86	ESC_BA0591AA_AS	-	16300	82
ESC_AA8207AA	AZ-TG71451	SRR2085683;ILLUMINA;Paired;500;SRX1079829	Livestock	Swine	Pork	2009	12			North America	United States	Florida			FOOD AND DRUG ADMINISTRATION, CENTER FOR FOOD SAFETY AND APPLIED NUTRITION	Escherichia coli		PRJNA230968	SRP038995		SAMN02463285	SRS977976	2015-08-27	2015-07-06	ESC_AA8207AA	10	ESC_CA6249AA_AS	-	17295	12587
ESC_AA8210AA	AZ-TG71387	SRR2085682;ILLUMINA;Paired;500;SRX1079828	Poultry	Avian	packaged chicken	2009	10			North America	United States	District of Columbia	District of Columbia	Washington	FOOD AND DRUG ADMINISTRATION, CENTER FOR FOOD SAFETY AND APPLIED NUTRITION	Escherichia coli		PRJNA230968	SRP038995		SAMN02463269	SRS977788	2015-08-27	2015-07-06	ESC_AA8210AA	4663	ESC_BA5702AA_AS	-	17294	152
ESC_AA8212AA	AZ-TG71375	SRR2085681;ILLUMINA;Paired;500;SRX1079827	Livestock	Swine	Pork	2009	10			North America	United States	District of Columbia	District of Columbia	Washington	FOOD AND DRUG ADMINISTRATION, CENTER FOR FOOD SAFETY AND APPLIED NUTRITION	Escherichia coli		PRJNA230968	SRP038995		SAMN02463266	SRS977786	2015-08-27	2015-07-06	ESC_AA8212AA	401	ESC_BA7233AA_AS	-	17292	9059
ESC_AA8214AA	AZ-TG71467	SRR2085678;ILLUMINA;Paired;500;SRX1079824	Poultry	Avian	packaged turkey	2009	12			North America	United States	Florida			FOOD AND DRUG ADMINISTRATION, CENTER FOR FOOD SAFETY AND APPLIED NUTRITION	Escherichia coli		PRJNA230968	SRP038995		SAMN02463289	SRS977780	2015-08-27	2015-07-06	ESC_AA8214AA	10	ESC_BA0634AA_AS	-	16327	37
ESC_AA8216AA	AZ-TG71427	SRR2085677;ILLUMINA;Paired;500;SRX1079823	Poultry	Poultry	packaged chicken	2009	12			North America	United States	Florida			Tim Johnson	Escherichia coli		PRJNA230968	SRP038995		SAMN02463279	SRS977783	2015-08-27	2015-07-06	ESC_AA8216AA	5424	ESC_BA2590AA_AS	-	17291	80
ESC_AA8218AA	AZ-TG71403	SRR2085676;ILLUMINA;Paired;500;SRX1079822	Livestock	Bovine	Ground Beef	2009	10			North America	United States	District of Columbia	District of Columbia	Washington	FOOD AND DRUG ADMINISTRATION, CENTER FOR FOOD SAFETY AND APPLIED NUTRITION	Escherichia coli		PRJNA230968	SRP038995		SAMN02463273	SRS977782	2015-08-27	2015-07-06	ESC_AA8218AA	278	ESC_CA3606AA_AS	-	17166	1084
ESC_AA8220AA	AZ-TG71411	SRR2085672;ILLUMINA;Paired;500;SRX1079817	Livestock	Bovine	Ground Beef	2009	10			North America	United States	District of Columbia	District of Columbia	Washington	FOOD AND DRUG ADMINISTRATION, CENTER FOR FOOD SAFETY AND APPLIED NUTRITION	Escherichia coli		PRJNA230968	SRP038995		SAMN02463275	SRS977775	2015-08-27	2015-07-06	ESC_AA8220AA	58	ESC_CA5301AA_AS	-	17168	106
ESC_AA8223AA	AZ-TG71475	SRR2085667;ILLUMINA;Paired;500;SRX1079812	Poultry	Poultry	packaged turkey	2009	12			North America	United States	Florida			Tim Johnson	Escherichia coli		PRJNA230968	SRP038995		SAMN02463291	SRS977752	2015-08-27	2015-07-06	ESC_AA8223AA	602	ESC_CA2527AA_AS	-	17167	80
ESC_AA8225AA	AZ-TG71503	SRR2085659;ILLUMINA;Paired;500;SRX1079804	Livestock	Bovine	Ground Beef	2009	10			North America	United States	Illinois			FOOD AND DRUG ADMINISTRATION, CENTER FOR FOOD SAFETY AND APPLIED NUTRITION	Escherichia coli		PRJNA230968	SRP038995		SAMN02463298	SRS977725	2015-08-27	2015-07-02	ESC_AA8225AA	5565	ESC_BA9627AA_AS	-	17165	106
ESC_AA8227AA	AZ-TG71495	SRR2085658;ILLUMINA;Paired;500;SRX1079803	Poultry	Poultry	packaged chicken	2009	10			North America	United States	Illinois			Tim Johnson	Escherichia coli		PRJNA230968	SRP038995		SAMN02463296	SRS977721	2015-08-27	2015-07-06	ESC_AA8227AA	5424	ESC_CA5118AA_AS	-	17164	80
ESC_AA8229AA	AZ-TG71491	SRR2085657;ILLUMINA;Paired;500;SRX1079802	Poultry	Avian	packaged chicken	2009	10			North America	United States	Illinois			FOOD AND DRUG ADMINISTRATION, CENTER FOR FOOD SAFETY AND APPLIED NUTRITION	Escherichia coli		PRJNA230968	SRP038995		SAMN02463295	SRS977720	2015-08-27	2015-07-06	ESC_AA8229AA	2967	ESC_BA1234AA_AS	-	17163	11939
ESC_AA8231AA	AZ-TG71371	SRR2085656;ILLUMINA;Paired;500;SRX1079801	Poultry	Avian	packaged turkey	2009	10			North America	United States	District of Columbia	District of Columbia	Washington	FOOD AND DRUG ADMINISTRATION, CENTER FOR FOOD SAFETY AND APPLIED NUTRITION	Escherichia coli		PRJNA230968	SRP038995		SAMN02463265	SRS977723	2015-08-27	2015-07-06	ESC_AA8231AA	3580	ESC_BA1933AA_AS	-	17162	910
ESC_AA8233AA	AZ-TG71447	SRR2085642;ILLUMINA;Paired;500;SRX1079787	Poultry	Avian	packaged turkey	2009	12			North America	United States	Florida			FOOD AND DRUG ADMINISTRATION, CENTER FOR FOOD SAFETY AND APPLIED NUTRITION	Escherichia coli		PRJNA230968	SRP038995		SAMN02463284	SRS977685	2015-08-27	2015-07-06	ESC_AA8233AA	540	ESC_CA6349AA_AS	-	17161	1320
ESC_AA8235AA	AZ-TG71471	SRR2085604;ILLUMINA;Paired;500;SRX1079749	Poultry	Avian	packaged chicken	2009	12			North America	United States	Florida			FOOD AND DRUG ADMINISTRATION, CENTER FOR FOOD SAFETY AND APPLIED NUTRITION	Escherichia coli		PRJNA230968	SRP038995		SAMN02463290	SRS977049	2015-08-27	2015-07-02	ESC_AA8235AA	10	ESC_AA9556AA_AS	-	17160	13
ESC_AA8237AA	AZ-TG71379	SRR2085603;ILLUMINA;Paired;500;SRX1079748	Poultry	Avian	packaged chicken	2009	10			North America	United States	District of Columbia	District of Columbia	Washington	FOOD AND DRUG ADMINISTRATION, CENTER FOR FOOD SAFETY AND APPLIED NUTRITION	Escherichia coli		PRJNA230968	SRP038995		SAMN02463267	SRS977050	2015-08-27	2015-07-02	ESC_AA8237AA	155	ESC_CA4409AA_AS	-	17156	106
ESC_AA8403AA	AZ-TG71323	SRR2054387;ILLUMINA;Paired;500;SRX1051857	Poultry	Avian	packaged chicken	2009	11			North America	United States	California			FOOD AND DRUG ADMINISTRATION, CENTER FOR FOOD SAFETY AND APPLIED NUTRITION	Escherichia coli		PRJNA230968	SRP038995		SAMN02463253	SRS955992	2015-08-27	2015-06-06	ESC_AA8403AA	187	ESC_BA5362AA_AS	-	17085	6027
ESC_AA8405AA	AZ-TG71299	SRR2054386;ILLUMINA;Paired;500;SRX1051856	Livestock	Bovine	Ground Beef	2009	11			North America	United States	California			FOOD AND DRUG ADMINISTRATION, CENTER FOR FOOD SAFETY AND APPLIED NUTRITION	Escherichia coli		PRJNA230968	SRP038995		SAMN02463247	SRS955993	2015-08-27	2015-06-06	ESC_AA8405AA	1148	ESC_CA1791AA_AS	-	17083	4519
ESC_AA8407AA	AZ-TG71303	SRR2054383;ILLUMINA;Paired;500;SRX1051853	Livestock	Swine	Pork	2009	11			North America	United States	California			FOOD AND DRUG ADMINISTRATION, CENTER FOR FOOD SAFETY AND APPLIED NUTRITION	Escherichia coli		PRJNA230968	SRP038995		SAMN02463248	SRS955990	2015-08-27	2015-06-06	ESC_AA8407AA	10	ESC_CA2470AA_AS	-	17081	1197
ESC_AA8409AA	AZ-TG71363	SRR2054382;ILLUMINA;Paired;500;SRX1051852	Poultry	Avian	packaged turkey	2009	10			North America	United States	District of Columbia	District of Columbia	Washington	FOOD AND DRUG ADMINISTRATION, CENTER FOR FOOD SAFETY AND APPLIED NUTRITION	Escherichia coli		PRJNA230968	SRP038995		SAMN02463263	SRS955983	2015-08-27	2015-06-06	ESC_AA8409AA	540	ESC_BA7251AA_AS	-	17079	1320
ESC_AA8411AA	AZ-TG71355	SRR2054381;ILLUMINA;Paired;500;SRX1051851	Livestock	Swine	Pork	2009	10			North America	United States	District of Columbia	District of Columbia	Washington	FOOD AND DRUG ADMINISTRATION, CENTER FOR FOOD SAFETY AND APPLIED NUTRITION	Escherichia coli		PRJNA230968	SRP038995		SAMN02463261	SRS955984	2015-08-27	2015-06-06	ESC_AA8411AA	399	ESC_BA9428AA_AS	-	17078	603
ESC_AA8413AA	AZ-TG71319	SRR2054380;ILLUMINA;Paired;500;SRX1051850	Poultry	Avian	packaged chicken	2009	11			North America	United States	California			FOOD AND DRUG ADMINISTRATION, CENTER FOR FOOD SAFETY AND APPLIED NUTRITION	Escherichia coli		PRJNA230968	SRP038995		SAMN02463252	SRS955985	2015-08-27	2015-06-06	ESC_AA8413AA	155	ESC_CA7074AA_AS	-	17076	106
ESC_AA8416AA	AZ-TG71359	SRR2054378;ILLUMINA;Paired;500;SRX1051848	Poultry	Avian	packaged turkey	2009	10			North America	United States	District of Columbia	District of Columbia	Washington	FOOD AND DRUG ADMINISTRATION, CENTER FOR FOOD SAFETY AND APPLIED NUTRITION	Escherichia coli		PRJNA230968	SRP038995		SAMN02463262	SRS955987	2015-08-27	2015-06-06	ESC_AA8416AA	399	ESC_BA5633AA_AS	-	17073	603
ESC_AA8418AA	AZ-TG71347	SRR2054377;ILLUMINA;Paired;500;SRX1051847	Poultry	Avian	packaged chicken	2009	10			North America	United States	District of Columbia	District of Columbia	Washington	FOOD AND DRUG ADMINISTRATION, CENTER FOR FOOD SAFETY AND APPLIED NUTRITION	Escherichia coli		PRJNA230968	SRP038995		SAMN02463259	SRS955982	2015-08-27	2015-06-06	ESC_AA8418AA	23	ESC_BA4278AA_AS	-	17071	24
ESC_AA8630AA	IEH-NGS-ECO-00002	SRR2035445;ILLUMINA;Paired;500;SRX1035616	Food	Food	ND	2015	4			North America	United States	Oregon			FOOD AND DRUG ADMINISTRATION, CENTER FOR FOOD SAFETY AND APPLIED NUTRITION	Escherichia coli		PRJNA230969	SRP058582		SAMN03581170	SRS942998	2015-08-27	2015-05-21	ESC_AA8630AA	11	ESC_BA0690AA_AS	E. coli - EHEC	16359	63
ESC_AA8632AA	IEH-NGS-ECO-00001	SRR2035435;ILLUMINA;Paired;500;SRX1035604	Food	Food	ND	2015	4			North America	United States	Oregon			FOOD AND DRUG ADMINISTRATION, CENTER FOR FOOD SAFETY AND APPLIED NUTRITION	Escherichia coli		PRJNA230969	SRP058582		SAMN03581169	SRS942970	2015-08-27	2015-05-21	ESC_AA8632AA	11	ESC_CA5636AA_AS	E. coli - EHEC	784	63
ESC_AA9018AA	CFSAN008338	SRR2033918;ILLUMINA;Paired;500;SRX1034127	Food	Plant	basil					North America	United States	California			FOOD AND DRUG ADMINISTRATION, CENTER FOR FOOD SAFETY AND APPLIED NUTRITION	Escherichia coli		PRJNA243331	SRP042343		SAMN03218215	SRS941644	2015-08-27	2015-05-20	ESC_AA9018AA	515	ESC_CA0439AA_AS	E. coli - STEC	16473	2135
ESC_AA9020AA	CFSAN008335	SRR2033917;ILLUMINA;Paired;500;SRX1034126	Food	Plant	romaine lettuce	2012	5			North America	United States	California			FOOD AND DRUG ADMINISTRATION, CENTER FOR FOOD SAFETY AND APPLIED NUTRITION	Escherichia coli		PRJNA243331	SRP042343		SAMN03218212	SRS941645	2015-08-27	2015-05-20	ESC_AA9020AA	718	ESC_CA6263AA_AS	E. coli - STEC	16482	1348
ESC_AA9022AA	CFSAN008337	SRR2033911;ILLUMINA;Paired;500;SRX1034120	Food	Plant	basil					North America	United States	California			FOOD AND DRUG ADMINISTRATION, CENTER FOR FOOD SAFETY AND APPLIED NUTRITION	Escherichia coli		PRJNA243331	SRP042343		SAMN03218214	SRS941633	2015-08-27	2015-05-20	ESC_AA9022AA	515	ESC_CA2138AA_AS	E. coli - STEC	16473	2135
ESC_AA9023AA	CFSAN008334	SRR2033910;ILLUMINA;Paired;500;SRX1034119	Food	Plant	spinach	2011	8			North America	United States	California			FOOD AND DRUG ADMINISTRATION, CENTER FOR FOOD SAFETY AND APPLIED NUTRITION	Escherichia coli		PRJNA243331	SRP042343		SAMN03218211	SRS941634	2015-08-27	2015-05-20	ESC_AA9023AA	2008	ESC_CA6510AA_AS	E. coli - STEC	119	118
ESC_AA9025AA	CFSAN008339	SRR2033908;ILLUMINA;Paired;500;SRX1034117	Food	Plant	basil					North America	United States	California			FOOD AND DRUG ADMINISTRATION, CENTER FOR FOOD SAFETY AND APPLIED NUTRITION	Escherichia coli		PRJNA243331	SRP042343		SAMN03218216	SRS941628	2015-08-27	2015-05-20	ESC_AA9025AA	515	ESC_CA1779AA_AS	E. coli - STEC	16473	2135
ESC_BA0283AA	ARIM-EXH831-14.5	SRR2015803;ILLUMINA;Paired;500;SRX1022947	Livestock	Bovine	Ground Beef	2014	12			South America	Argentina			Buenos Aires	FOOD AND DRUG ADMINISTRATION, CENTER FOR FOOD SAFETY AND APPLIED NUTRITION	Escherichia coli		PRJNA282762	SRP058154		SAMN03609969	SRS932722	2015-08-27	2015-05-11	ESC_BA0283AA	11	ESC_BA0557AA_AS	E. coli - EHEC	103299	63
ESC_BA0288AA	ARIM-EXH485-02	SRR2015685;ILLUMINA;Paired;500;SRX1022832	Livestock	Bovine	ground beef	2002	4			South America	Argentina	Buenos Aires Province			FOOD AND DRUG ADMINISTRATION, CENTER FOR FOOD SAFETY AND APPLIED NUTRITION	Escherichia coli		PRJNA282762	SRP058154		SAMN03609964	SRS932614	2015-08-27	2015-05-11	ESC_BA0288AA	11	ESC_BA4207AA_AS	E. coli - EHEC	15379	63
ESC_BA0290AA	ARIM-EXH668-08	SRR2015683;ILLUMINA;Paired;500;SRX1022830	Livestock	Bovine	Ground Beef	2008	8			South America	Argentina	La Pampa Province			FOOD AND DRUG ADMINISTRATION, CENTER FOR FOOD SAFETY AND APPLIED NUTRITION	Escherichia coli		PRJNA282762	SRP058154		SAMN03609976	SRS933325	2015-08-27	2015-05-11	ESC_BA0290AA	11	ESC_BA2140AA_AS	E. coli - EHEC	15376	63
ESC_BA0297AA	ARIM-EXH831-14.6	SRR2015665;ILLUMINA;Paired;500;SRX1022812	Livestock	Bovine	Ground Beef	2014	12			South America	Argentina			Buenos Aires	FOOD AND DRUG ADMINISTRATION, CENTER FOR FOOD SAFETY AND APPLIED NUTRITION	Escherichia coli		PRJNA282762	SRP058154		SAMN03609970	SRS932594	2015-08-27	2015-05-11	ESC_BA0297AA	11	ESC_TB5896AA_AS	E. coli - EHEC	150556	63
ESC_BA0686AA	KCh007	DRR033769;ILLUMINA;Paired;0;DRX030489	Poultry	Avian	Gallus gallus; feces					Asia	Japan				KYOTO_PREF	Escherichia coli		PRJDB3552	DRP002628		SAMD00029119	DRS019507	2015-08-27	2015-04-28	ESC_BA0686AA	155	ESC_CA1750AA_AS	-	15008	106
ESC_BA0688AA	KCh006	DRR033768;ILLUMINA;Paired;0;DRX030488	Poultry	Avian	Gallus gallus; feces					Asia	Japan				KYOTO_PREF	Escherichia coli		PRJDB3552	DRP002628		SAMD00029118	DRS019506	2015-08-27	2015-04-28	ESC_BA0688AA	155	ESC_CA6014AA_AS	-	15006	106
ESC_BA1093AA	AZ_TG77126	SRR1982228;ILLUMINA;Paired;500;SRX1001116	Poultry	Avian	chicken breast	2014	11			North America	United States	District of Columbia	District of Columbia	Washington	FOOD AND DRUG ADMINISTRATION, CENTER FOR FOOD SAFETY AND APPLIED NUTRITION	Escherichia coli		PRJNA230968	SRP038995		SAMN03295460	SRS915086	2015-08-27	2015-04-20	ESC_BA1093AA	2278	ESC_BA3311AA_AS	-	14591	7
ESC_BA1095AA	AZ-TG71251	SRR1982227;ILLUMINA;Paired;500;SRX1001115	Livestock	Bovine	Ground Beef	2009	11			North America	United States	California			FOOD AND DRUG ADMINISTRATION, CENTER FOR FOOD SAFETY AND APPLIED NUTRITION	Escherichia coli		PRJNA230968	SRP038995		SAMN02463235	SRS915087	2015-08-27	2015-04-20	ESC_BA1095AA	1665	ESC_CA4665AA_AS	-	14587	5146
ESC_BA1097AA	AZ-TG71259	SRR1982198;ILLUMINA;Paired;500;SRX1001086	Poultry	Avian	packaged turkey	2009	11			North America	United States	California			FOOD AND DRUG ADMINISTRATION, CENTER FOR FOOD SAFETY AND APPLIED NUTRITION	Escherichia coli		PRJNA230968	SRP038995		SAMN02463237	SRS915059	2015-08-27	2015-04-20	ESC_BA1097AA	2325	ESC_BA1014AA_AS	-	14586	1387
ESC_BA1099AA	AZ-TG71207	SRR1982178;ILLUMINA;Paired;500;SRX1001066	Livestock	Bovine	Ground Beef	2009	9			North America	United States	Arizona			FOOD AND DRUG ADMINISTRATION, CENTER FOR FOOD SAFETY AND APPLIED NUTRITION	Escherichia coli		PRJNA230968	SRP038995		SAMN02463224	SRS915042	2015-08-27	2015-04-20	ESC_BA1099AA	4995	ESC_AA9618AA_AS	-	14585	14585
ESC_BA1101AA	AZ-TG71291	SRR1982173;ILLUMINA;Paired;500;SRX1001061	Livestock	Bovine	Ground Beef	2009	11			North America	United States	California			FOOD AND DRUG ADMINISTRATION, CENTER FOR FOOD SAFETY AND APPLIED NUTRITION	Escherichia coli		PRJNA230968	SRP038995		SAMN02463245	SRS915026	2015-08-27	2015-04-20	ESC_BA1101AA	155	ESC_AA9323AA_AS	-	14583	106
ESC_BA1103AA	AZ-TG71191	SRR1544287;ILLUMINA;Paired;500;SRX675743,SRR1982172;ILLUMINA;Paired;500;SRX1001060	Livestock	Bovine	Ground Beef	2009	9			North America	United States	Arizona			FOOD AND DRUG ADMINISTRATION, CENTER FOR FOOD SAFETY AND APPLIED NUTRITION	Escherichia coli		PRJNA230968	SRP038995		SAMN02463220	SRS679391	2015-08-27	2015-04-20	ESC_BA1103AA	162	ESC_BA7155AA_AS	-	14582	1143
ESC_BA1105AA	AZ_TG77138	SRR1982167;ILLUMINA;Paired;500;SRX1001055	Poultry	Avian	boneless skinless chicken breast	2014	11			North America	United States	District of Columbia	District of Columbia	Washington	FOOD AND DRUG ADMINISTRATION, CENTER FOR FOOD SAFETY AND APPLIED NUTRITION	Escherichia coli		PRJNA230968	SRP038995		SAMN03295463	SRS915030	2015-08-27	2015-04-20	ESC_BA1105AA	2040	ESC_CA3886AA_AS	-	14179	147
ESC_BA1106AA	AZ-TG71163	SRR1982143;ILLUMINA;Paired;500;SRX1001030	Poultry	Avian	packaged turkey	2009	9			North America	United States	Arizona			FOOD AND DRUG ADMINISTRATION, CENTER FOR FOOD SAFETY AND APPLIED NUTRITION	Escherichia coli		PRJNA230968	SRP038995		SAMN02463213	SRS915007	2015-08-27	2015-04-20	ESC_BA1106AA	88	ESC_BA0980AA_AS	-	14579	5
ESC_BA1108AA	AZ-TG71255	SRR1982129;ILLUMINA;Paired;500;SRX1001016	Livestock	Swine	Pork	2009	11			North America	United States	California			FOOD AND DRUG ADMINISTRATION, CENTER FOR FOOD SAFETY AND APPLIED NUTRITION	Escherichia coli		PRJNA230968	SRP038995		SAMN02463236	SRS914991	2015-08-27	2015-04-20	ESC_BA1108AA	3322	ESC_AA8528AA_AS	-	14577	82
ESC_BA1110AA	AZ-TG71167	SRR1982121;ILLUMINA;Paired;500;SRX1001008	Poultry	Avian	packaged chicken	2009	9			North America	United States	Arizona			FOOD AND DRUG ADMINISTRATION, CENTER FOR FOOD SAFETY AND APPLIED NUTRITION	Escherichia coli		PRJNA230968	SRP038995		SAMN02463214	SRS914983	2015-08-27	2015-04-20	ESC_BA1110AA	174	ESC_CA4825AA_AS	-	14576	7631
ESC_BA1112AA	AZ_TG77130	SRR1982111;ILLUMINA;Paired;500;SRX1000998	Poultry	Avian	chicken breast	2014	11			North America	United States	District of Columbia	District of Columbia	Washington	FOOD AND DRUG ADMINISTRATION, CENTER FOR FOOD SAFETY AND APPLIED NUTRITION	Escherichia coli		PRJNA230968	SRP038995		SAMN03295461	SRS914970	2015-08-27	2015-04-20	ESC_BA1112AA	635	ESC_CA4555AA_AS	-	14573	603
ESC_BA1114AA	AZ_TG77122	SRR1980740;ILLUMINA;Paired;500;SRX999666	Poultry	Avian	lean ground turkey	2014	11			North America	United States	District of Columbia	District of Columbia	Washington	FOOD AND DRUG ADMINISTRATION, CENTER FOR FOOD SAFETY AND APPLIED NUTRITION	Escherichia coli		PRJNA230968	SRP038995		SAMN03295459	SRS913686	2015-08-27	2015-04-19	ESC_BA1114AA	5378	ESC_BA1064AA_AS	-	14569	2189
ESC_BA1116AA	AZ-TG71219	SRR1980735;ILLUMINA;Paired;500;SRX999661	Poultry	Avian	packaged chicken	2009	9			North America	United States	Arizona			FOOD AND DRUG ADMINISTRATION, CENTER FOR FOOD SAFETY AND APPLIED NUTRITION	Escherichia coli		PRJNA230968	SRP038995		SAMN02463227	SRS913682	2015-08-27	2015-04-19	ESC_BA1116AA	501	ESC_BA4849AA_AS	-	14571	1124
ESC_BA1118AA	AZ-TG71179	SRR1980734;ILLUMINA;Paired;500;SRX999660	Poultry	Avian	packaged chicken	2009	9			North America	United States	Arizona			FOOD AND DRUG ADMINISTRATION, CENTER FOR FOOD SAFETY AND APPLIED NUTRITION	Escherichia coli		PRJNA230968	SRP038995		SAMN02463217	SRS913684	2015-08-27	2015-04-19	ESC_BA1118AA	117	ESC_BA4192AA_AS	-	14568	50
ESC_BA1120AA	AZ-TG71175	SRR1980730;ILLUMINA;Paired;500;SRX999656	Livestock	Bovine	Ground Beef	2009	9			North America	United States	Arizona			FOOD AND DRUG ADMINISTRATION, CENTER FOR FOOD SAFETY AND APPLIED NUTRITION	Escherichia coli		PRJNA230968	SRP038995		SAMN02463216	SRS913685	2015-08-27	2015-04-19	ESC_BA1120AA	109	ESC_CA1805AA_AS	-	14566	4584
ESC_BA1129AA	AZ_TG77090	SRR1974085;ILLUMINA;Paired;500;SRX995428	Poultry	Avian	ground turkey	2014	11			North America	United States	District of Columbia	District of Columbia	Washington	FOOD AND DRUG ADMINISTRATION, CENTER FOR FOOD SAFETY AND APPLIED NUTRITION	Escherichia coli		PRJNA230968	SRP038995		SAMN03295453	SRS909752	2015-08-27	2015-04-14	ESC_BA1129AA	3202	ESC_BA2444AA_AS	-	14557	1449
ESC_BA1131AA	AZ_TG77078	SRR1974031;ILLUMINA;Paired;500;SRX995374	Food	Poultry	boneless skinless chicken breasts	2014	11			North America	United States	District of Columbia	District of Columbia	Washington	FOOD AND DRUG ADMINISTRATION, CENTER FOR FOOD SAFETY AND APPLIED NUTRITION	Escherichia coli		PRJNA230968	SRP038995		SAMN03295450	SRS909715	2015-08-27	2015-04-14	ESC_BA1131AA	101	ESC_BA4744AA_AS	-	14559	164
ESC_BA1133AA	AZ_TG77050	SRR1973915;ILLUMINA;Paired;500;SRX995251	Poultry	Avian	boneless skinless chicken thighs	2014	11			North America	United States	District of Columbia	District of Columbia	Washington	FOOD AND DRUG ADMINISTRATION, CENTER FOR FOOD SAFETY AND APPLIED NUTRITION	Escherichia coli		PRJNA230968	SRP038995		SAMN03295444	SRS909612	2015-08-27	2015-04-14	ESC_BA1133AA	569	ESC_CA5809AA_AS	-	14556	1371
ESC_BA1135AA	AZ_TG77082	SRR1973902;ILLUMINA;Paired;500;SRX995238	Poultry	Avian	ground turkey breast	2014	11			North America	United States	District of Columbia	District of Columbia	Washington	FOOD AND DRUG ADMINISTRATION, CENTER FOR FOOD SAFETY AND APPLIED NUTRITION	Escherichia coli		PRJNA230968	SRP038995		SAMN03295451	SRS909601	2015-08-27	2015-04-14	ESC_BA1135AA	3006	ESC_BA4552AA_AS	-	20504	3585
ESC_BA1137AA	AZ_TG76970	SRR1973882;ILLUMINA;Paired;500;SRX995218	Poultry	Avian	boneless skinless chicken breast	2014	11			North America	United States	District of Columbia	District of Columbia	Washington	FOOD AND DRUG ADMINISTRATION, CENTER FOR FOOD SAFETY AND APPLIED NUTRITION	Escherichia coli		PRJNA230968	SRP038995		SAMN03295426	SRS909590	2015-08-27	2015-04-14	ESC_BA1137AA	93	ESC_BA4062AA_AS	-	14551	3609
ESC_BA1139AA	AZ_TG77054	SRR1973872;ILLUMINA;Paired;500;SRX995208	Poultry	Avian	boneless skinless chicken breast	2014	11			North America	United States	District of Columbia	District of Columbia	Washington	FOOD AND DRUG ADMINISTRATION, CENTER FOR FOOD SAFETY AND APPLIED NUTRITION	Escherichia coli		PRJNA230968	SRP038995		SAMN03295445	SRS909561	2015-08-27	2015-04-14	ESC_BA1139AA	10	ESC_BA5630AA_AS	-	20503	13
ESC_BA1142AA	AZ_TG77094	SRR1973850;ILLUMINA;Paired;500;SRX995186	Poultry	Avian	ground turkey	2014	11			North America	United States	District of Columbia	District of Columbia	Washington	FOOD AND DRUG ADMINISTRATION, CENTER FOR FOOD SAFETY AND APPLIED NUTRITION	Escherichia coli		PRJNA230968	SRP038995		SAMN03295454	SRS909560	2015-08-27	2015-04-14	ESC_BA1142AA	155	ESC_BA8814AA_AS	-	14544	106
ESC_BA1144AA	AZ_TG77118	SRR1973803;ILLUMINA;Paired;500;SRX995141	Poultry	Avian	ground turkey (85% lean)	2014	11			North America	United States	District of Columbia	District of Columbia	Washington	FOOD AND DRUG ADMINISTRATION, CENTER FOR FOOD SAFETY AND APPLIED NUTRITION	Escherichia coli		PRJNA230968	SRP038995		SAMN03295458	SRS909521	2015-08-27	2015-04-14	ESC_BA1144AA	681	ESC_CA3628AA_AS	-	14545	14545
ESC_BA1146AA	AZ_TG77070	SRR1973790;ILLUMINA;Paired;500;SRX995127	Poultry	Avian	ground turkey (85% lean)	2014	11			North America	United States	District of Columbia	District of Columbia	Washington	FOOD AND DRUG ADMINISTRATION, CENTER FOR FOOD SAFETY AND APPLIED NUTRITION	Escherichia coli		PRJNA230968	SRP038995		SAMN03295448	SRS909503	2015-08-27	2015-04-14	ESC_BA1146AA	3594	ESC_BA6046AA_AS	-	20501	14541
ESC_BA1148AA	AZ_TG77046	SRR1973775;ILLUMINA;Paired;500;SRX995114	Poultry	Avian	boneless skinless chicken breast	2014	11			North America	United States	District of Columbia	District of Columbia	Washington	FOOD AND DRUG ADMINISTRATION, CENTER FOR FOOD SAFETY AND APPLIED NUTRITION	Escherichia coli		PRJNA230968	SRP038995		SAMN03295443	SRS909485	2015-08-27	2015-04-14	ESC_BA1148AA	1081	ESC_BA9346AA_AS	-	14543	152
ESC_BA1150AA	AZ_TG77074	SRR1973744;ILLUMINA;Paired;500;SRX995085	Poultry	Avian	ground turkey	2014	11			North America	United States	District of Columbia	District of Columbia	Washington	FOOD AND DRUG ADMINISTRATION, CENTER FOR FOOD SAFETY AND APPLIED NUTRITION	Escherichia coli		PRJNA230968	SRP038995		SAMN03295449	SRS909473	2015-08-27	2015-04-14	ESC_BA1150AA	540	ESC_BA2834AA_AS	-	14539	1320
ESC_BA1152AA	AZ_TG77066	SRR1973727;ILLUMINA;Paired;500;SRX995067	Poultry	Avian	lean ground turkey	2014	11			North America	United States	District of Columbia	District of Columbia	Washington	FOOD AND DRUG ADMINISTRATION, CENTER FOR FOOD SAFETY AND APPLIED NUTRITION	Escherichia coli		PRJNA230968	SRP038995		SAMN03295447	SRS909463	2015-08-27	2015-04-14	ESC_BA1152AA	2025	ESC_BA3562AA_AS	-	14537	106
ESC_BA1155AA	AZ_TG77106	SRR1973656;ILLUMINA;Paired;500;SRX995000	Poultry	Avian	lean ground turkey	2014	11			North America	United States	District of Columbia	District of Columbia	Washington	FOOD AND DRUG ADMINISTRATION, CENTER FOR FOOD SAFETY AND APPLIED NUTRITION	Escherichia coli		PRJNA230968	SRP038995		SAMN03295456	SRS909405	2015-08-27	2015-04-14	ESC_BA1155AA	1139	ESC_CA6414AA_AS	-	14535	14535
ESC_BA1157AA	AZ_TG77110	SRR1973611;ILLUMINA;Paired;500;SRX994955	Poultry	Avian	boneless skinless chicken breast	2014	11			North America	United States	District of Columbia	District of Columbia	Washington	FOOD AND DRUG ADMINISTRATION, CENTER FOR FOOD SAFETY AND APPLIED NUTRITION	Escherichia coli		PRJNA230968	SRP038995		SAMN03295457	SRS909364	2015-08-27	2015-04-14	ESC_BA1157AA	117	ESC_AA9905AA_AS	-	14533	50
ESC_BA1631AA	AZ_TG77102	SRR1952757;ILLUMINA;Paired;500;SRX978679	Poultry	Avian	lean ground turkey (93% lean)	2014	11			North America	United States	District of Columbia	District of Columbia	Washington	FOOD AND DRUG ADMINISTRATION, CENTER FOR FOOD SAFETY AND APPLIED NUTRITION	Escherichia coli		PRJNA230968	SRP038995		SAMN03295455	SRS893459	2015-08-27	2015-04-05	ESC_BA1631AA	362	ESC_BA2315AA_AS	-	14298	2200
ESC_BA1633AA	AZ_TG77086	SRR1952756;ILLUMINA;Paired;500;SRX978678	Poultry	Avian	ground turkey (94% lean)	2014	11			North America	United States	District of Columbia	District of Columbia	Washington	FOOD AND DRUG ADMINISTRATION, CENTER FOR FOOD SAFETY AND APPLIED NUTRITION	Escherichia coli		PRJNA230968	SRP038995		SAMN03295452	SRS893460	2015-08-27	2015-04-05	ESC_BA1633AA	540	ESC_AA8372AA_AS	-	14296	1320
ESC_BA1635AA	AZ_TG77058	SRR1952755;ILLUMINA;Paired;500;SRX978677	Poultry	Avian	lean ground turkey	2014	11			North America	United States	District of Columbia	District of Columbia	Washington	FOOD AND DRUG ADMINISTRATION, CENTER FOR FOOD SAFETY AND APPLIED NUTRITION	Escherichia coli		PRJNA230968	SRP038995		SAMN03295446	SRS893461	2015-08-27	2015-04-05	ESC_BA1635AA	2726	ESC_AA9882AA_AS	-	14292	1256
ESC_BA1749AA	E16	SRR1950298;ILLUMINA;Paired;718;SRX976573,SRR1950300;PACBIO_SMRT;Single;;SRX976571,SRR1950299;PACBIO_SMRT;Single;;SRX976570,SRR1950297;ILLUMINA;Paired;718;SRX976572	Livestock	Bovine	cow					North America	United States	California			University of Maryland Institute for Genome Sciences	Escherichia coli		PRJNA231221	SRP040661		SAMN03255436	SRS891671	2015-08-27	2015-05-12	ESC_BA1749AA	10	ESC_BA6486AA_AS	E. coli - STEC	14273	13
ESC_BA1752AA	VA-WGS-00433	SRR1946931;ILLUMINA;Paired;500;SRX973548	Livestock	Bovine	raw beef trimmings	2014	8			North America	United States	North Carolina			FOOD AND DRUG ADMINISTRATION, CENTER FOR FOOD SAFETY AND APPLIED NUTRITION	Escherichia coli		PRJNA251752	SRP049349		SAMN03431328	SRS888783	2015-08-27	2015-03-30	ESC_BA1752AA	11	ESC_CA1444AA_AS	E. coli - EHEC	14269	63
ESC_BA1800AA	AZ_TG77022	SRR1918972;ILLUMINA;Paired;500;SRX959246	Poultry	Avian	boneless skinless chicken breast	2014	11			North America	United States	District of Columbia	District of Columbia	Washington	FOOD AND DRUG ADMINISTRATION, CENTER FOR FOOD SAFETY AND APPLIED NUTRITION	Escherichia coli		PRJNA230968	SRP038995		SAMN03295437	SRS876484	2015-08-27	2015-03-19	ESC_BA1800AA	155	ESC_CA5785AA_AS	-	14226	106
ESC_BA1803AA	AZ_TG77018	SRR1918946;ILLUMINA;Paired;500;SRX959223	Poultry	Avian	lean ground turkey	2014	11			North America	United States	District of Columbia	District of Columbia	Washington	FOOD AND DRUG ADMINISTRATION, CENTER FOR FOOD SAFETY AND APPLIED NUTRITION	Escherichia coli		PRJNA230968	SRP038995		SAMN03295436	SRS876455	2015-08-27	2015-03-19	ESC_BA1803AA	362	ESC_BA3105AA_AS	-	14225	2200
ESC_BA1851AA	GTA-1504-5-RBA-P2	SRR1916750;ILLUMINA;Paired;334;SRX957539	Food	Plant	Chopped Kale	2014	12			North America	Canada	Ontario			Canadian Food Inspection Agency	Escherichia fergusonii		PRJNA277436	SRP056207		SAMN03400068	SRS874877	2015-08-27	2015-03-17	ESC_BA1851AA	5636	ESC_CA3566AA_AS	-	58590	14183
ESC_BA1853AA	GTA-294-5-RBA-P2	SRR1916749;ILLUMINA;Paired;278;SRX957538	Food	Bovine	Ground Beef	2014	6			North America	Canada	Ontario			Canadian Food Inspection Agency	Escherichia fergusonii		PRJNA254477	SRP048831		SAMN03389646	SRS874876	2015-08-27	2015-03-17	ESC_BA1853AA	5244	ESC_AA8400AA_AS	-	58594	14181
ESC_BA1855AA	AZ_TG76982	SRR1916395;ILLUMINA;Paired;500;SRX957284	Poultry	Avian	boneless skinless chicken breast	2014	11			North America	United States	District of Columbia	District of Columbia	Washington	FOOD AND DRUG ADMINISTRATION, CENTER FOR FOOD SAFETY AND APPLIED NUTRITION	Escherichia coli		PRJNA230968	SRP038995		SAMN03295429	SRS874687	2015-08-27	2015-03-16	ESC_BA1855AA	297	ESC_BA3453AA_AS	-	14182	1081
ESC_BA1857AA	AZ_TG77026	SRR1916392;ILLUMINA;Paired;500;SRX957281	Poultry	Avian	lean ground turkey	2014	11			North America	United States	District of Columbia	District of Columbia	Washington	FOOD AND DRUG ADMINISTRATION, CENTER FOR FOOD SAFETY AND APPLIED NUTRITION	Escherichia coli		PRJNA230968	SRP038995		SAMN03295438	SRS874688	2015-08-27	2015-03-16	ESC_BA1857AA	58	ESC_BA2703AA_AS	-	14180	106
ESC_BA1859AA	AZ_TG76990	SRR1916391;ILLUMINA;Paired;500;SRX957280	Poultry	Avian	boneless skinless chicken breast	2014	11			North America	United States	District of Columbia	District of Columbia	Washington	FOOD AND DRUG ADMINISTRATION, CENTER FOR FOOD SAFETY AND APPLIED NUTRITION	Escherichia coli		PRJNA230968	SRP038995		SAMN03295431	SRS874682	2015-08-27	2015-03-16	ESC_BA1859AA	399	ESC_BA2826AA_AS	-	12377	603
ESC_BA1861AA	AZ_TG76978	SRR1916390;ILLUMINA;Paired;500;SRX957279	Poultry	Avian	boneless skinless chicken breast	2014	11			North America	United States	District of Columbia	District of Columbia	Washington	FOOD AND DRUG ADMINISTRATION, CENTER FOR FOOD SAFETY AND APPLIED NUTRITION	Escherichia coli		PRJNA230968	SRP038995		SAMN03295428	SRS874681	2015-08-27	2015-03-16	ESC_BA1861AA	2040	ESC_BA2486AA_AS	-	14179	147
ESC_BA1863AA	AZ_TG77034	SRR1916383;ILLUMINA;Paired;500;SRX957272	Poultry	Avian	boneless skinless chicken breast	2014	11			North America	United States	District of Columbia	District of Columbia	Washington	FOOD AND DRUG ADMINISTRATION, CENTER FOR FOOD SAFETY AND APPLIED NUTRITION	Escherichia coli		PRJNA230968	SRP038995		SAMN03295440	SRS874675	2015-08-27	2015-03-16	ESC_BA1863AA	117	ESC_BA5806AA_AS	-	14178	50
ESC_BA1865AA	AZ_TG77038	SRR1916382;ILLUMINA;Paired;500;SRX957271	Poultry	Avian	boneless skinless chicken breast	2014	11			North America	United States	District of Columbia	District of Columbia	Washington	FOOD AND DRUG ADMINISTRATION, CENTER FOR FOOD SAFETY AND APPLIED NUTRITION	Escherichia coli		PRJNA230968	SRP038995		SAMN03295441	SRS874676	2015-08-27	2015-03-16	ESC_BA1865AA	3625	ESC_BA5308AA_AS	-	14176	168
ESC_BA1867AA	AZ_TG77030	SRR1916381;ILLUMINA;Paired;500;SRX957270	Poultry	Avian	boneless skinless chicken thighs	2014	11			North America	United States	District of Columbia	District of Columbia	Washington	FOOD AND DRUG ADMINISTRATION, CENTER FOR FOOD SAFETY AND APPLIED NUTRITION	Escherichia coli		PRJNA230968	SRP038995		SAMN03295439	SRS874677	2015-08-27	2015-03-16	ESC_BA1867AA	5506	ESC_BA6236AA_AS	-	14175	1397
ESC_BA1869AA	AZ_TG77014	SRR1916380;ILLUMINA;Paired;500;SRX957269	Poultry	Avian	ground turkey	2014	11			North America	United States	District of Columbia	District of Columbia	Washington	FOOD AND DRUG ADMINISTRATION, CENTER FOR FOOD SAFETY AND APPLIED NUTRITION	Escherichia coli		PRJNA230968	SRP038995		SAMN03295435	SRS874678	2015-08-27	2015-03-16	ESC_BA1869AA	540	ESC_BA2109AA_AS	-	14173	1320
ESC_BA1871AA	AZ_TG77006	SRR1916379;ILLUMINA;Paired;500;SRX957268	Poultry	Avian	boneless skinless chicken breast	2014	11			North America	United States	District of Columbia	District of Columbia	Washington	FOOD AND DRUG ADMINISTRATION, CENTER FOR FOOD SAFETY AND APPLIED NUTRITION	Escherichia coli		PRJNA230968	SRP038995		SAMN03295434	SRS874679	2015-08-27	2015-03-16	ESC_BA1871AA	349	ESC_CA0127AA_AS	-	14170	1155
ESC_BA1873AA	AZ_TG77002	SRR1916378;ILLUMINA;Paired;500;SRX957267	Poultry	Avian	boneless skinless chicken breast	2014	11			North America	United States	District of Columbia	District of Columbia	Washington	FOOD AND DRUG ADMINISTRATION, CENTER FOR FOOD SAFETY AND APPLIED NUTRITION	Escherichia coli		PRJNA230968	SRP038995		SAMN03295433	SRS874680	2015-08-27	2015-03-16	ESC_BA1873AA	4045	ESC_CA2218AA_AS	-	14171	50
ESC_BA1875AA	AZ_TG76986	SRR1916377;ILLUMINA;Paired;500;SRX957266	Poultry	Avian	boneless skinless chicken breast	2014	11			North America	United States	District of Columbia	District of Columbia	Washington	FOOD AND DRUG ADMINISTRATION, CENTER FOR FOOD SAFETY AND APPLIED NUTRITION	Escherichia coli		PRJNA230968	SRP038995		SAMN03295430	SRS874671	2015-08-27	2015-03-16	ESC_BA1875AA	215	ESC_BA0285AA_AS	-	14169	6215
ESC_BA1877AA	AZ_TG77042	SRR1916374;ILLUMINA;Paired;500;SRX957263	Poultry	Avian	boneless skinless chicken breast (w/ rib) - frozen	2014	11			North America	United States	District of Columbia	District of Columbia	Washington	FOOD AND DRUG ADMINISTRATION, CENTER FOR FOOD SAFETY AND APPLIED NUTRITION	Escherichia coli		PRJNA230968	SRP038995		SAMN03295442	SRS874666	2015-08-27	2015-03-16	ESC_BA1877AA	5308	ESC_BA0673AA_AS	-	14168	1182
ESC_BA1879AA	AZ_TG76998	SRR1916373;ILLUMINA;Paired;500;SRX957262	Poultry	Avian	boneless skinless chicken breast	2014	11			North America	United States	District of Columbia	District of Columbia	Washington	FOOD AND DRUG ADMINISTRATION, CENTER FOR FOOD SAFETY AND APPLIED NUTRITION	Escherichia coli		PRJNA230968	SRP038995		SAMN03295432	SRS874667	2015-08-27	2015-03-16	ESC_BA1879AA	135	ESC_AA8376AA_AS	-	14166	6945
ESC_BA1881AA	AZ_TG76974	SRR1916372;ILLUMINA;Paired;500;SRX957261	Poultry	Avian	ground turkey	2014	11			North America	United States	District of Columbia	District of Columbia	Washington	FOOD AND DRUG ADMINISTRATION, CENTER FOR FOOD SAFETY AND APPLIED NUTRITION	Escherichia coli		PRJNA230968	SRP038995		SAMN03295427	SRS874668	2015-08-27	2015-03-16	ESC_BA1881AA	48	ESC_AA8140AA_AS	-	14164	4605
ESC_BA1891AA	AZ_TG76958	SRR1914410;ILLUMINA;Paired;500;SRX955795	Poultry	Avian	boneless skinless chicken breast	2014	11			North America	United States	District of Columbia	District of Columbia	Washington	FOOD AND DRUG ADMINISTRATION, CENTER FOR FOOD SAFETY AND APPLIED NUTRITION	Escherichia coli		PRJNA230968	SRP038995		SAMN03295424	SRS873585	2015-08-27	2015-03-13	ESC_BA1891AA	491	ESC_AA8252AA_AS	-	14158	1979
ESC_BA1893AA	AZ_TG76950	SRR1914409;ILLUMINA;Paired;500;SRX955794	Poultry	Avian	lean ground turkey	2014	11			North America	United States	District of Columbia	District of Columbia	Washington	FOOD AND DRUG ADMINISTRATION, CENTER FOR FOOD SAFETY AND APPLIED NUTRITION	Escherichia coli		PRJNA230968	SRP038995		SAMN03295422	SRS873586	2015-08-27	2015-03-13	ESC_BA1893AA	1844	ESC_CA6015AA_AS	-	14156	1256
ESC_BA1895AA	AZ_TG76962	SRR1914402;ILLUMINA;Paired;500;SRX955786	Poultry	Avian	ground turkey (85% lean)	2014	11			North America	United States	District of Columbia	District of Columbia	Washington	FOOD AND DRUG ADMINISTRATION, CENTER FOR FOOD SAFETY AND APPLIED NUTRITION	Escherichia coli		PRJNA230968	SRP038995		SAMN03295425	SRS873580	2015-08-27	2015-03-13	ESC_BA1895AA	1304	ESC_CA0575AA_AS	-	14157	3307
ESC_BA1897AA	AZ_TG76954	SRR1914401;ILLUMINA;Paired;500;SRX955785	Poultry	Avian	boneless skinless chicken breast	2014	11			North America	United States	District of Columbia	District of Columbia	Washington	FOOD AND DRUG ADMINISTRATION, CENTER FOR FOOD SAFETY AND APPLIED NUTRITION	Escherichia coli		PRJNA230968	SRP038995		SAMN03295423	SRS873582	2015-08-27	2015-03-13	ESC_BA1897AA	10	ESC_CA5175AA_AS	-	14154	867
ESC_BA1899AA	AZ_TG76946	SRR1914400;ILLUMINA;Paired;500;SRX955783	Poultry	Avian	boneless chicken breast	2014	11			North America	United States	District of Columbia	District of Columbia	Washington	FOOD AND DRUG ADMINISTRATION, CENTER FOR FOOD SAFETY AND APPLIED NUTRITION	Escherichia coli		PRJNA230968	SRP038995		SAMN03295421	SRS873575	2015-08-27	2015-03-13	ESC_BA1899AA	3580	ESC_BA7091AA_AS	-	14152	910
ESC_BA1901AA	AZ-TG76942	SRR1914399;ILLUMINA;Paired;500;SRX955782	Poultry	Avian	lean ground turkey (93% lean)	2014	11			North America	United States	District of Columbia	District of Columbia	Washington	FOOD AND DRUG ADMINISTRATION, CENTER FOR FOOD SAFETY AND APPLIED NUTRITION	Escherichia coli		PRJNA230968	SRP038995		SAMN03295420	SRS873576	2015-08-27	2015-03-13	ESC_BA1901AA	48	ESC_BA3270AA_AS	-	14148	1150
ESC_BA2107AA	2011-70-220-3	ERR769198;ILLUMINA;Paired;200;ERX712497	Livestock	Swine	Sus scrofa domesticus; Faeces	2011	1			Europe	Denmark				Justus Liebig University Giessen	Escherichia coli		PRJEB8647	ERP009669		SAMEA3268861	ERS664793	2015-08-27	2015-02-26	ESC_BA2107AA	453	ESC_CA6186AA_AS	-	14018	82
ESC_BA2109AA	2011-70-220-2	ERR769197;ILLUMINA;Paired;200;ERX712496	Livestock	Swine	Sus scrofa domesticus; Faeces	2011	1			Europe	Denmark				Justus Liebig University Giessen	Escherichia coli		PRJEB8647	ERP009669		SAMEA3268860	ERS664792	2015-08-27	2015-02-26	ESC_BA2109AA	156	ESC_BA4980AA_AS	-	14017	1131
ESC_BA2111AA	2011-70-219-9	ERR769196;ILLUMINA;Paired;200;ERX712495	Livestock	Swine	Sus scrofa domesticus; Faeces	2011	1			Europe	Denmark				Justus Liebig University Giessen	Escherichia coli		PRJEB8647	ERP009669		SAMEA3268859	ERS664791	2015-08-27	2015-02-26	ESC_BA2111AA	117	ESC_BA2800AA_AS	-	14015	50
ESC_BA2113AA	2011-70-219-7	ERR769195;ILLUMINA;Paired;200;ERX712494	Livestock	Swine	Sus scrofa domesticus; Faeces	2011	1			Europe	Denmark				Justus Liebig University Giessen	Escherichia coli		PRJEB8647	ERP009669		SAMEA3268858	ERS664790	2015-08-27	2015-02-26	ESC_BA2113AA	117	ESC_CA5453AA_AS	-	14014	50
ESC_BA2117AA	2011-70-219-4	ERR769193;ILLUMINA;Paired;200;ERX712492	Livestock	Swine	Sus scrofa domesticus; Faeces	2011	1			Europe	Denmark				Justus Liebig University Giessen	Escherichia coli		PRJEB8647	ERP009669		SAMEA3268856	ERS664788	2015-08-27	2015-02-26	ESC_BA2117AA	206	ESC_HA0483AA_AS	-	22371	8706
ESC_BA2119AA	2011-70-219-2	ERR769192;ILLUMINA;Paired;200;ERX712491	Livestock	Swine	Sus scrofa domesticus; Faeces	2011	1			Europe	Denmark				Justus Liebig University Giessen	Escherichia coli		PRJEB8647	ERP009669		SAMEA3268855	ERS664787	2015-08-27	2015-02-26	ESC_BA2119AA	10	ESC_BA2730AA_AS	-	14011	4483
ESC_BA2125AA	2011-70-217-4	ERR769189;ILLUMINA;Paired;200;ERX712488	Livestock	Swine	Sus scrofa domesticus; Faeces	2011	1			Europe	Denmark				Justus Liebig University Giessen	Escherichia coli		PRJEB8647	ERP009669		SAMEA3268852	ERS664784	2015-08-27	2015-02-26	ESC_BA2125AA	1112	ESC_AA8549AA_AS	-	14009	13992
ESC_BA2129AA	2011-70-216-7	ERR769187;ILLUMINA;Paired;200;ERX712486	Livestock	Swine	Sus scrofa domesticus; Faeces	2011	1			Europe	Denmark				Justus Liebig University Giessen	Escherichia coli		PRJEB8647	ERP009669		SAMEA3268850	ERS664782	2015-08-27	2015-02-26	ESC_BA2129AA	453	ESC_BA0175AA_AS	-	14005	82
ESC_BA2131AA	2011-70-216-4	ERR769186;ILLUMINA;Paired;200;ERX712485	Livestock	Swine	Sus scrofa domesticus; Faeces	2011	1			Europe	Denmark				Justus Liebig University Giessen	Escherichia coli		PRJEB8647	ERP009669		SAMEA3268849	ERS664781	2015-08-27	2015-02-26	ESC_BA2131AA	5327	ESC_CA3686AA_AS	-	14006	6698
ESC_BA2136AA	2011-70-215-2	ERR769183;ILLUMINA;Paired;200;ERX712482	Livestock	Swine	Sus scrofa domesticus; Faeces	2011	1			Europe	Denmark				Justus Liebig University Giessen	Escherichia coli		PRJEB8647	ERP009669		SAMEA3268846	ERS664778	2015-08-27	2015-02-26	ESC_BA2136AA	117	ESC_BA0958AA_AS	-	14001	50
ESC_BA2138AA	2011-70-214-10	ERR769182;ILLUMINA;Paired;200;ERX712481	Livestock	Swine	Sus scrofa domesticus; Faeces	2011	1			Europe	Denmark				Justus Liebig University Giessen	Escherichia coli		PRJEB8647	ERP009669		SAMEA3268845	ERS664777	2015-08-27	2015-02-26	ESC_BA2138AA	88	ESC_BA2759AA_AS	E. coli - ETEC	14000	136
ESC_BA2145AA	2011-70-214-2	ERR769179;ILLUMINA;Paired;200;ERX712478	Livestock	Swine	Sus scrofa domesticus; Faeces	2011	1			Europe	Denmark				Justus Liebig University Giessen	Escherichia coli		PRJEB8647	ERP009669		SAMEA3268842	ERS664774	2015-08-27	2015-02-26	ESC_BA2145AA	5482	ESC_BA4868AA_AS	-	13993	651
ESC_BA2147AA	2011-70-43-1	ERR769178;ILLUMINA;Paired;200;ERX712477	Livestock	Swine	Sus scrofa domesticus; Faeces	2011	1			Europe	Denmark				Justus Liebig University Giessen	Escherichia coli		PRJEB8647	ERP009669		SAMEA3268841	ERS664773	2015-08-27	2015-02-26	ESC_BA2147AA	1112	ESC_CA4465AA_AS	-	13992	13992
ESC_BA2151AA	2011-70-42-3	ERR769176;ILLUMINA;Paired;200;ERX712475	Livestock	Swine	Sus scrofa domesticus; Faeces	2011	1			Europe	Denmark				Justus Liebig University Giessen	Escherichia coli		PRJEB8647	ERP009669		SAMEA3268839	ERS664771	2015-08-27	2015-02-26	ESC_BA2151AA	847	ESC_BA0512AA_AS	-	13988	1453
ESC_BA2153AA	2011-70-42-2	ERR769175;ILLUMINA;Paired;200;ERX712474	Livestock	Swine	Sus scrofa domesticus; Faeces	2011	1			Europe	Denmark				Justus Liebig University Giessen	Escherichia coli		PRJEB8647	ERP009669		SAMEA3268838	ERS664770	2015-08-27	2015-02-26	ESC_BA2153AA	10	ESC_CA4356AA_AS	-	13987	13
ESC_BA2155AA	2011-70-42-1	ERR769174;ILLUMINA;Paired;200;ERX712473	Livestock	Swine	Sus scrofa domesticus; Faeces	2011	1			Europe	Denmark				Justus Liebig University Giessen	Escherichia coli		PRJEB8647	ERP009669		SAMEA3268837	ERS664769	2015-08-27	2015-02-26	ESC_BA2155AA	1308	ESC_CA3215AA_AS	-	13985	4609
ESC_BA2157AA	2011-70-41-11	ERR769173;ILLUMINA;Paired;200;ERX712472	Livestock	Swine	Sus scrofa domesticus; Faeces	2011	1			Europe	Denmark				Justus Liebig University Giessen	Escherichia coli		PRJEB8647	ERP009669		SAMEA3268836	ERS664768	2015-08-27	2015-02-26	ESC_BA2157AA	1800	ESC_BA0921AA_AS	-	13983	13983
ESC_BA2161AA	2011-70-41-4	ERR769171;ILLUMINA;Paired;200;ERX712470	Livestock	Swine	Sus scrofa domesticus; Faeces	2011	1			Europe	Denmark				Justus Liebig University Giessen	Escherichia coli		PRJEB8647	ERP009669		SAMEA3268834	ERS664766	2015-08-27	2015-02-26	ESC_BA2161AA	1034	ESC_CA0130AA_AS	E. coli - EPEC	13981	8333
ESC_BA2163AA	2011-70-41-2	ERR769170;ILLUMINA;Paired;200;ERX712469	Livestock	Swine	Sus scrofa domesticus; Faeces	2011	1			Europe	Denmark				Justus Liebig University Giessen	Escherichia coli		PRJEB8647	ERP009669		SAMEA3268833	ERS664765	2015-08-27	2015-02-26	ESC_BA2163AA	10	ESC_BA0371AA_AS	-	13977	13
ESC_BA2165AA	2011-70-40-9	ERR769169;ILLUMINA;Paired;200;ERX712468	Livestock	Swine	Sus scrofa domesticus; Faeces	2011	1			Europe	Denmark				Justus Liebig University Giessen	Escherichia coli		PRJEB8647	ERP009669		SAMEA3268832	ERS664764	2015-08-27	2015-02-26	ESC_BA2165AA	117	ESC_AA8826AA_AS	-	13975	50
ESC_BA2167AA	2011-70-40-6	ERR769168;ILLUMINA;Paired;200;ERX712467	Livestock	Swine	Sus scrofa domesticus; Faeces	2011	1			Europe	Denmark				Justus Liebig University Giessen	Escherichia coli		PRJEB8647	ERP009669		SAMEA3268831	ERS664763	2015-08-27	2015-02-26	ESC_BA2167AA	154	ESC_AA7856AA_AS	-	13974	176
ESC_BA2169AA	2011-70-39-10	ERR769167;ILLUMINA;Paired;200;ERX712466	Livestock	Swine	Sus scrofa domesticus; Faeces	2011	1			Europe	Denmark				Justus Liebig University Giessen	Escherichia coli		PRJEB8647	ERP009669		SAMEA3268830	ERS664762	2015-08-27	2015-02-26	ESC_BA2169AA	5271	ESC_AA9088AA_AS	-	15919	5
ESC_BA2175AA	2011-70-39-3	ERR769164;ILLUMINA;Paired;200;ERX712463	Livestock	Swine	Sus scrofa domesticus; Faeces	2011	1			Europe	Denmark				Justus Liebig University Giessen	Escherichia coli		PRJEB8647	ERP009669		SAMEA3268827	ERS664759	2015-08-27	2015-02-26	ESC_BA2175AA	131	ESC_AA8741AA_AS	-	13969	7
ESC_BA2178AA	2011-70-39-2	ERR769163;ILLUMINA;Paired;200;ERX712462	Livestock	Swine	Sus scrofa domesticus; Faeces	2011	1			Europe	Denmark				Justus Liebig University Giessen	Escherichia coli		PRJEB8647	ERP009669		SAMEA3268826	ERS664758	2015-08-27	2015-02-26	ESC_BA2178AA	5327	ESC_AA8312AA_AS	-	13965	6698
ESC_BA2182AA	2011-70-37-3	ERR769161;ILLUMINA;Paired;200;ERX712460	Livestock	Swine	Sus scrofa domesticus; Faeces	2011	1			Europe	Denmark				Justus Liebig University Giessen	Escherichia coli		PRJEB8647	ERP009669		SAMEA3268824	ERS664756	2015-08-27	2015-02-26	ESC_BA2182AA	540	ESC_CA4498AA_AS	-	20436	1320
ESC_BA2183AA	2011-70-37-1	ERR769160;ILLUMINA;Paired;200;ERX712459	Livestock	Swine	Sus scrofa domesticus; Faeces	2011	1			Europe	Denmark				Justus Liebig University Giessen	Escherichia coli		PRJEB8647	ERP009669		SAMEA3268823	ERS664755	2015-08-27	2015-02-26	ESC_BA2183AA	367	ESC_BA1275AA_AS	-	13961	136
ESC_BA2185AA	2011-70-36-9	ERR769159;ILLUMINA;Paired;200;ERX712458	Livestock	Swine	Sus scrofa domesticus; Faeces	2011	1			Europe	Denmark				Justus Liebig University Giessen	Escherichia coli		PRJEB8647	ERP009669		SAMEA3268822	ERS664754	2015-08-27	2015-02-26	ESC_BA2185AA	29	ESC_CA3843AA_AS	E. coli - EPEC	13958	13958
ESC_BA2187AA	2011-70-36-8	ERR769158;ILLUMINA;Paired;200;ERX712457	Livestock	Swine	Sus scrofa domesticus; Faeces	2011	1			Europe	Denmark				Justus Liebig University Giessen	Escherichia coli		PRJEB8647	ERP009669		SAMEA3268821	ERS664753	2015-08-27	2015-02-26	ESC_BA2187AA	1665	ESC_CA3677AA_AS	-	13956	5146
ESC_BA2189AA	2011-70-36-6	ERR769157;ILLUMINA;Paired;200;ERX712456	Livestock	Swine	Sus scrofa domesticus; Faeces	2011	1			Europe	Denmark				Justus Liebig University Giessen	Escherichia coli		PRJEB8647	ERP009669		SAMEA3268820	ERS664752	2015-08-27	2015-02-26	ESC_BA2189AA	301	ESC_AA8155AA_AS	E. coli - EPEC	13954	1952
ESC_BA2191AA	2011-70-36-4	ERR769156;ILLUMINA;Paired;200;ERX712455	Livestock	Swine	Sus scrofa domesticus; Faeces	2011	1			Europe	Denmark				Justus Liebig University Giessen	Escherichia coli		PRJEB8647	ERP009669		SAMEA3268819	ERS664751	2015-08-27	2015-02-26	ESC_BA2191AA	206	ESC_CA3050AA_AS	E. coli - EPEC	13952	1168
ESC_BA2192AA	2011-70-36-1	ERR769155;ILLUMINA;Paired;200;ERX712454	Livestock	Swine	Sus scrofa domesticus; Faeces	2011	1			Europe	Denmark				Justus Liebig University Giessen	Escherichia coli		PRJEB8647	ERP009669		SAMEA3268818	ERS664750	2015-08-27	2015-02-26	ESC_BA2192AA	1721	ESC_HA0486AA_AS	E. coli - ETEC	22370	3760
ESC_BA2196AA	2011-70-34-8	ERR769153;ILLUMINA;Paired;200;ERX712452	Livestock	Swine	Sus scrofa domesticus; Faeces	2011	1			Europe	Denmark				Justus Liebig University Giessen	Escherichia coli		PRJEB8647	ERP009669		SAMEA3268816	ERS664748	2015-08-27	2015-02-26	ESC_BA2196AA	118	ESC_CA5076AA_AS	-	13951	13951
ESC_BA2198AA	2011-70-34-6	ERR769152;ILLUMINA;Paired;200;ERX712451	Livestock	Swine	Sus scrofa domesticus; Faeces	2011	1			Europe	Denmark				Justus Liebig University Giessen	Escherichia coli		PRJEB8647	ERP009669		SAMEA3268815	ERS664747	2015-08-27	2015-02-26	ESC_BA2198AA	5030	ESC_CA1546AA_AS	E. coli - ETEC	4873	4873
ESC_BA2201AA	2011-70-34-3	ERR769150;ILLUMINA;Paired;200;ERX712449	Livestock	Swine	Sus scrofa domesticus; Faeces	2011	1			Europe	Denmark				Justus Liebig University Giessen	Escherichia coli		PRJEB8647	ERP009669		SAMEA3268813	ERS664745	2015-08-27	2015-02-26	ESC_BA2201AA	58	ESC_CA4253AA_AS	-	13946	106
ESC_BA2203AA	2011-70-34-2	ERR769149;ILLUMINA;Paired;200;ERX712448	Livestock	Swine	Sus scrofa domesticus; Faeces	2011	1			Europe	Denmark				Justus Liebig University Giessen	Escherichia coli		PRJEB8647	ERP009669		SAMEA3268812	ERS664744	2015-08-27	2015-02-26	ESC_BA2203AA	641	ESC_CA4864AA_AS	-	20433	82
ESC_BA3242AA	ewgs1019	SRR1658081;ILLUMINA;Paired;500;SRX764434	Livestock	Bovine	3 ground beef patties	2003	3			North America	United States	New York		New York	FOOD AND DRUG ADMINISTRATION, CENTER FOR FOOD SAFETY AND APPLIED NUTRITION	Escherichia coli		PRJNA232925	SRP041719		SAMN02597291	SRS810238	2015-08-27	2014-11-20	ESC_BA3242AA	5560	ESC_BA9413AA_AS	E. coli - EHEC	13305	63
ESC_BA3310AA	FSIS1400368	SRR1695615;ILLUMINA;Paired;500;SRX798312	Livestock	Bovine	comminuted beef	2014				North America	United States	California			FOOD AND DRUG ADMINISTRATION, CENTER FOR FOOD SAFETY AND APPLIED NUTRITION	Escherichia coli		PRJNA268206	SRP050539		SAMN03216750	SRS781607	2015-08-27	2014-12-06	ESC_BA3310AA	11	ESC_AA9463AA_AS	E. coli - EHEC	13238	63
ESC_BA3314AA	FSIS1400369	SRR1693413;ILLUMINA;Paired;500;SRX796237	Livestock	Bovine	animal-cattle-heifer	2014				North America	United States	Illinois			FOOD AND DRUG ADMINISTRATION, CENTER FOR FOOD SAFETY AND APPLIED NUTRITION	Escherichia coli		PRJNA268206	SRP050539		SAMN03216751	SRS779694	2015-08-27	2014-12-04	ESC_BA3314AA	32	ESC_BA0103AA_AS	E. coli - EHEC	13230	560
ESC_BA3315AA	FSIS1400372	SRR1693410;ILLUMINA;Paired;500;SRX796234	Livestock	Bovine	animal-calf-bob veal	2014				North America	United States	Washington			FOOD AND DRUG ADMINISTRATION, CENTER FOR FOOD SAFETY AND APPLIED NUTRITION	Escherichia coli		PRJNA268206	SRP050539		SAMN03216754	SRS779692	2015-08-27	2014-12-04	ESC_BA3315AA	17	ESC_BA1043AA_AS	E. coli - EHEC	13231	3
ESC_BA3316AA	FSIS1400370	SRR1693395;ILLUMINA;Paired;500;SRX796219	Livestock	Bovine	animal-calf-formula-fed veal	2014				North America	United States	New Jersey			FOOD AND DRUG ADMINISTRATION, CENTER FOR FOOD SAFETY AND APPLIED NUTRITION	Escherichia coli		PRJNA268206	SRP050539		SAMN03216752	SRS779679	2015-08-27	2014-12-04	ESC_BA3316AA	17	ESC_BA0134AA_AS	E. coli - EHEC	13233	3
ESC_BA3317AA	FSIS1400373	SRR1693391;ILLUMINA;Paired;500;SRX796215	Livestock	Bovine	animal-cattle-steer	2014				North America	United States	Maryland			FOOD AND DRUG ADMINISTRATION, CENTER FOR FOOD SAFETY AND APPLIED NUTRITION	Escherichia coli		PRJNA268206	SRP050539		SAMN03216755	SRS779677	2015-08-27	2014-12-04	ESC_BA3317AA	17	ESC_BA8431AA_AS	E. coli - EHEC	13229	3
ESC_BA3319AA	FSIS1400371	SRR1693303;ILLUMINA;Paired;500;SRX796127	Livestock	Bovine	animal-calf-bob veal	2014				North America	United States	Washington			FOOD AND DRUG ADMINISTRATION, CENTER FOR FOOD SAFETY AND APPLIED NUTRITION	Escherichia coli		PRJNA268206	SRP050539		SAMN03216753	SRS779592	2015-08-27	2014-12-04	ESC_BA3319AA	21	ESC_BA2763AA_AS	E. coli - EHEC	13232	6
ESC_BA3394AA	ewgs1018	SRR1658098;ILLUMINA;Paired;500;SRX764451	Livestock	Bovine	Ground Beef	2002	10			North America	United States	New York		New York	FOOD AND DRUG ADMINISTRATION, CENTER FOR FOOD SAFETY AND APPLIED NUTRITION	Escherichia coli		PRJNA232925	SRP041719		SAMN02597290	SRS748812	2015-08-27	2014-11-20	ESC_BA3394AA	11	ESC_BA9731AA_AS	E. coli - EHEC	13172	63
ESC_BA3395AA	ewgs1017	SRR1658097;ILLUMINA;Paired;500;SRX764450	Livestock	Bovine	Ground Beef	2002	9			North America	United States	New York		New York	FOOD AND DRUG ADMINISTRATION, CENTER FOR FOOD SAFETY AND APPLIED NUTRITION	Escherichia coli		PRJNA232925	SRP041719		SAMN02597289	SRS748811	2015-08-27	2014-11-20	ESC_BA3395AA	11	ESC_BA2779AA_AS	E. coli - EHEC	13171	63
ESC_BA3398AA	ewgs1016	SRR1658096;ILLUMINA;Paired;500;SRX764449	Food	Bovine	raw frozen ground meat patties	2002	8			North America	United States	New York		New York	FOOD AND DRUG ADMINISTRATION, CENTER FOR FOOD SAFETY AND APPLIED NUTRITION	Escherichia coli		PRJNA232925	SRP041719		SAMN02597288	SRS748810	2015-08-27	2014-11-20	ESC_BA3398AA	11	ESC_AA8101AA_AS	E. coli - EHEC	13170	63
ESC_BA3399AA	ewgs1014	SRR1658075;ILLUMINA;Paired;500;SRX764428	Livestock	Bovine	90% lean ground beef	2002	7			North America	United States	New York		New York	FOOD AND DRUG ADMINISTRATION, CENTER FOR FOOD SAFETY AND APPLIED NUTRITION	Escherichia coli		PRJNA232925	SRP041719		SAMN02597286	SRS748789	2015-08-27	2014-11-20	ESC_BA3399AA	11	ESC_BA9769AA_AS	E. coli - EHEC	13167	63
ESC_BA3626AA	VA-WGS-00286	SRR1633544;ILLUMINA;Paired;500;SRX745475	Livestock	Bovine	Raw Beef	2013	9			North America	United States	North Carolina			FOOD AND DRUG ADMINISTRATION, CENTER FOR FOOD SAFETY AND APPLIED NUTRITION	Escherichia coli		PRJNA251752	SRP049349		SAMN02887164	SRS732450	2015-08-27	2014-10-28	ESC_BA3626AA	11	ESC_BA6905AA_AS	E. coli - EHEC	13022	63
ESC_BA3628AA	VA-WGS-00283	SRR1633543;ILLUMINA;Paired;500;SRX745474	Food	Dairy	Cheese	2013	7			North America	United States	Virginia			FOOD AND DRUG ADMINISTRATION, CENTER FOR FOOD SAFETY AND APPLIED NUTRITION	Escherichia coli		PRJNA251752	SRP049349		SAMN02887161	SRS732449	2015-08-27	2014-10-28	ESC_BA3628AA	11	ESC_CA0124AA_AS	E. coli - EHEC	13017	63
ESC_BA3630AA	VA-WGS-00282	SRR1633542;ILLUMINA;Paired;500;SRX745473	Food	Bovine	Hamburger	2008	7			North America	United States	Virginia			FOOD AND DRUG ADMINISTRATION, CENTER FOR FOOD SAFETY AND APPLIED NUTRITION	Escherichia coli		PRJNA251752	SRP049349		SAMN02887160	SRS732448	2015-08-27	2014-10-28	ESC_BA3630AA	11	ESC_CA3533AA_AS	E. coli - EHEC	13015	63
ESC_BA4198AA	AZ-TG59925	SRR1544409;ILLUMINA;Paired;500;SRX675866,SRR1181545;ILLUMINA;Paired;500;SRX480382	Poultry	Avian	packaged whole turkey	2013	3			North America	United States	Arizona	Coconino County	Flagstaff	FOOD AND DRUG ADMINISTRATION, CENTER FOR FOOD SAFETY AND APPLIED NUTRITION	Escherichia coli		PRJNA230968	SRP038995		SAMN02442834	SRS565320	2015-08-27	2014-08-12	ESC_BA4198AA	88	ESC_HA0633AA_AS	-	9030	136
ESC_BA4518AA	AZ-TG71415	SRR1505490;ILLUMINA;Paired;500;SRX645012	Livestock	Swine	Pork	2009	12			North America	United States	Florida			FOOD AND DRUG ADMINISTRATION, CENTER FOR FOOD SAFETY AND APPLIED NUTRITION	Escherichia coli		PRJNA230968	SRP038995		SAMN02463276	SRS653197	2015-08-27	2014-07-02	ESC_BA4518AA	607	ESC_BA1208AA_AS	-	12392	149
ESC_BA4520AA	AZ-TG71239	SRR1505489;ILLUMINA;Paired;500;SRX645011	Livestock	Swine	Pork	2009	11			North America	United States	California			FOOD AND DRUG ADMINISTRATION, CENTER FOR FOOD SAFETY AND APPLIED NUTRITION	Escherichia coli		PRJNA230968	SRP038995		SAMN02463232	SRS653196	2015-08-27	2014-07-02	ESC_BA4520AA	5542	ESC_BA8098AA_AS	-	12389	2777
ESC_BA4522AA	AZ-TG73767	SRR1505486;ILLUMINA;Paired;500;SRX645008	Poultry	Avian	Skinless Boneless Chicken Breast	2013	7			North America	United States	Alabama			FOOD AND DRUG ADMINISTRATION, CENTER FOR FOOD SAFETY AND APPLIED NUTRITION	Escherichia coli		PRJNA230968	SRP038995		SAMN02628695	SRS653193	2015-08-27	2014-07-02	ESC_BA4522AA	399	ESC_CA4994AA_AS	-	12390	603
ESC_BA4524AA	AZ-TG71247	SRR1505485;ILLUMINA;Paired;500;SRX645007	Livestock	Bovine	Ground Beef	2009	11			North America	United States	California			FOOD AND DRUG ADMINISTRATION, CENTER FOR FOOD SAFETY AND APPLIED NUTRITION	Escherichia coli		PRJNA230968	SRP038995		SAMN02463234	SRS653192	2015-08-27	2014-07-02	ESC_BA4524AA	1432	ESC_CA2020AA_AS	-	12388	12388
ESC_BA4526AA	AZ-TG71243	SRR1505484;ILLUMINA;Paired;500;SRX645006	Poultry	Avian	packaged chicken	2009	11			North America	United States	California			FOOD AND DRUG ADMINISTRATION, CENTER FOR FOOD SAFETY AND APPLIED NUTRITION	Escherichia coli		PRJNA230968	SRP038995		SAMN02463233	SRS653191	2015-08-27	2014-07-02	ESC_BA4526AA	86	ESC_CA5281AA_AS	-	20244	82
ESC_BA4530AA	AZ-TG73771	SRR1505480;ILLUMINA;Paired;500;SRX645004	Poultry	Avian	Whole Chicken Breast	2013	7			North America	United States	Colorado			FOOD AND DRUG ADMINISTRATION, CENTER FOR FOOD SAFETY AND APPLIED NUTRITION	Escherichia coli		PRJNA230968	SRP038995		SAMN02628696	SRS653189	2015-08-27	2014-07-02	ESC_BA4530AA	10	ESC_BA8483AA_AS	-	12385	1098
ESC_BA4532AA	AZ-TG71423	SRR1505479;ILLUMINA;Paired;500;SRX645003	Poultry	Avian	packaged turkey	2009	12			North America	United States	Florida			FOOD AND DRUG ADMINISTRATION, CENTER FOR FOOD SAFETY AND APPLIED NUTRITION	Escherichia coli		PRJNA230968	SRP038995		SAMN02463278	SRS653188	2015-08-27	2014-07-02	ESC_BA4532AA	162	ESC_BA3807AA_AS	-	12383	138
ESC_BA4534AA	AZ-TG71183	SRR1505478;ILLUMINA;Paired;500;SRX645002	Livestock	Swine	Pork	2009	9			North America	United States	Arizona			FOOD AND DRUG ADMINISTRATION, CENTER FOR FOOD SAFETY AND APPLIED NUTRITION	Escherichia coli		PRJNA230968	SRP038995		SAMN02463218	SRS653187	2015-08-27	2014-07-02	ESC_BA4534AA	5308	ESC_BA3211AA_AS	-	12382	1182
ESC_BA4536AA	AZ-TG73731	SRR1505474;ILLUMINA;Paired;500;SRX644999	Poultry	Avian	Whole Chicken Breast	2013	7			North America	United States	Maine			FOOD AND DRUG ADMINISTRATION, CENTER FOR FOOD SAFETY AND APPLIED NUTRITION	Escherichia coli		PRJNA230968	SRP038995		SAMN02628686	SRS653185	2015-08-27	2014-07-02	ESC_BA4536AA	5521	ESC_CA1765AA_AS	-	12380	106
ESC_BA4538AA	AZ-TG73727	SRR1505473;ILLUMINA;Paired;500;SRX644998	Poultry	Avian	Thin Sliced Chicken Breast	2013	7			North America	United States	Pennsylvania			FOOD AND DRUG ADMINISTRATION, CENTER FOR FOOD SAFETY AND APPLIED NUTRITION	Escherichia coli		PRJNA230968	SRP038995		SAMN02628685	SRS653184	2015-08-27	2014-07-02	ESC_BA4538AA	399	ESC_BA0853AA_AS	-	12377	603
ESC_BA4540AA	AZ-TG73703	SRR1505472;ILLUMINA;Paired;500;SRX644997	Poultry	Avian	Chicken Breast Tenderloins	2013	7			North America	United States	Kentucky			FOOD AND DRUG ADMINISTRATION, CENTER FOR FOOD SAFETY AND APPLIED NUTRITION	Escherichia coli		PRJNA230968	SRP038995		SAMN02628679	SRS653183	2015-08-27	2014-07-02	ESC_BA4540AA	399	ESC_BA4652AA_AS	-	12376	603
ESC_BA4542AA	AZ-TG71351	SRR1505470;ILLUMINA;Paired;500;SRX644995	Livestock	Swine	Pork	2009	10			North America	United States	District of Columbia	District of Columbia	Washington	FOOD AND DRUG ADMINISTRATION, CENTER FOR FOOD SAFETY AND APPLIED NUTRITION	Escherichia coli		PRJNA230968	SRP038995		SAMN02463260	SRS653181	2015-08-27	2014-07-02	ESC_BA4542AA	401	ESC_AA8033AA_AS	-	12374	9059
ESC_BA4544AA	AZ-TG71295	SRR1505468;ILLUMINA;Paired;500;SRX644993	Livestock	Bovine	Ground Beef	2009	11			North America	United States	California			FOOD AND DRUG ADMINISTRATION, CENTER FOR FOOD SAFETY AND APPLIED NUTRITION	Escherichia coli		PRJNA230968	SRP038995		SAMN02463246	SRS653179	2015-08-27	2014-07-02	ESC_BA4544AA	164	ESC_BA4122AA_AS	-	12372	4474
ESC_BA4546AA	AZ-TG71287	SRR1505467;ILLUMINA;Paired;500;SRX644992	Poultry	Avian	packaged turkey	2009	11			North America	United States	California			FOOD AND DRUG ADMINISTRATION, CENTER FOR FOOD SAFETY AND APPLIED NUTRITION	Escherichia coli		PRJNA230968	SRP038995		SAMN02463244	SRS653178	2015-08-27	2014-07-02	ESC_BA4546AA	2040	ESC_BA5663AA_AS	-	12370	147
ESC_BA4548AA	AZ-TG73747	SRR1505466;ILLUMINA;Paired;500;SRX644991	Poultry	Avian	Skinless Boneless Chicken Breast	2013	7			North America	United States	Alabama			FOOD AND DRUG ADMINISTRATION, CENTER FOR FOOD SAFETY AND APPLIED NUTRITION	Escherichia coli		PRJNA230968	SRP038995		SAMN02628690	SRS653177	2015-08-27	2014-07-02	ESC_BA4548AA	10	ESC_CA2404AA_AS	-	12371	605
ESC_BA4550AA	AZ-TG73735	SRR1505465;ILLUMINA;Paired;500;SRX644990	Poultry	Avian	Whole Chicken Breast	2013	7			North America	United States	Alabama			FOOD AND DRUG ADMINISTRATION, CENTER FOR FOOD SAFETY AND APPLIED NUTRITION	Escherichia coli		PRJNA230968	SRP038995		SAMN02628687	SRS653176	2015-08-27	2014-07-02	ESC_BA4550AA	1286	ESC_BA4728AA_AS	-	12352	9083
ESC_BA4552AA	AZ-TG73679	SRR1505463;ILLUMINA;Paired;500;SRX644989	Poultry	Avian	Skinless Boneless Chicken Breast	2013	7			North America	United States	Michigan			FOOD AND DRUG ADMINISTRATION, CENTER FOR FOOD SAFETY AND APPLIED NUTRITION	Escherichia coli		PRJNA230968	SRP038995		SAMN02628673	SRS653175	2015-08-27	2014-07-02	ESC_BA4552AA	5599	ESC_CA1363AA_AS	-	58447	2749
ESC_BA4554AA	AZ-TG71203	SRR1505462;ILLUMINA;Paired;500;SRX644988	Poultry	Avian	packaged chicken	2009	9			North America	United States	Arizona			FOOD AND DRUG ADMINISTRATION, CENTER FOR FOOD SAFETY AND APPLIED NUTRITION	Escherichia coli		PRJNA230968	SRP038995		SAMN02463223	SRS653174	2015-08-27	2014-07-02	ESC_BA4554AA	23	ESC_CA4889AA_AS	-	12348	24
ESC_BA4703AA	AZ-TG71171	SRR1505461;ILLUMINA;Paired;500;SRX644987	Livestock	Bovine	Ground Beef	2009	9			North America	United States	Arizona			FDA/CFSAN	Escherichia coli		PRJNA230968	SRP038995		SAMN02463215	SRS653173	2015-08-27	2014-07-02	ESC_BA4703AA	2165	ESC_CA2632AA_AS	-	12281	3981
ESC_BA4705AA	AZ-TG73775	SRR1505459;ILLUMINA;Paired;500;SRX644985	Poultry	Avian	Whole Chicken Breast	2013	7			North America	United States	New York		New York	FOOD AND DRUG ADMINISTRATION, CENTER FOR FOOD SAFETY AND APPLIED NUTRITION	Escherichia coli		PRJNA230968	SRP038995		SAMN02628697	SRS653170	2015-08-27	2014-07-02	ESC_BA4705AA	1286	ESC_CA4527AA_AS	-	12279	158
ESC_BA4706AA	AZ-TG73675	SRR1505458;ILLUMINA;Paired;500;SRX644984	Poultry	Avian	Skinless Boneless Chicken Breast	2013	7			North America	United States	Michigan			FOOD AND DRUG ADMINISTRATION, CENTER FOR FOOD SAFETY AND APPLIED NUTRITION	Escherichia coli		PRJNA230968	SRP038995		SAMN02628672	SRS653171	2015-08-27	2014-07-02	ESC_BA4706AA	541	ESC_CA1785AA_AS	-	12278	4950
ESC_BA4708AA	AZ-TG71195	SRR1505457;ILLUMINA;Paired;500;SRX644983	Livestock	Bovine	Ground Beef	2009	9			North America	United States	Arizona			FOOD AND DRUG ADMINISTRATION, CENTER FOR FOOD SAFETY AND APPLIED NUTRITION	Escherichia coli		PRJNA230968	SRP038995		SAMN02463221	SRS653169	2015-08-27	2014-07-02	ESC_BA4708AA	388	ESC_BA8782AA_AS	-	12277	1307
ESC_BA4710AA	AZ-TG73671	SRR1505455;ILLUMINA;Paired;500;SRX644980	Poultry	Avian	Skinless Boneless Chicken Breast	2013	7			North America	United States	Michigan			FOOD AND DRUG ADMINISTRATION, CENTER FOR FOOD SAFETY AND APPLIED NUTRITION	Escherichia coli		PRJNA230968	SRP038995		SAMN02628671	SRS653167	2015-08-27	2014-07-02	ESC_BA4710AA	5583	ESC_CA0608AA_AS	-	12274	106
ESC_BA4712AA	AZ-TG71327	SRR1505454;ILLUMINA;Paired;500;SRX644979	Poultry	Avian	packaged chicken	2009	10			North America	United States	District of Columbia	District of Columbia	Washington	FOOD AND DRUG ADMINISTRATION, CENTER FOR FOOD SAFETY AND APPLIED NUTRITION	Escherichia coli		PRJNA230968	SRP038995		SAMN02463254	SRS653166	2015-08-27	2014-07-02	ESC_BA4712AA	155	ESC_BA5406AA_AS	-	12272	106
ESC_BA4714AA	AZ-TG71223	SRR1505453;ILLUMINA;Paired;500;SRX644978	Livestock	Bovine	Ground Beef	2009	11			North America	United States	California			FOOD AND DRUG ADMINISTRATION, CENTER FOR FOOD SAFETY AND APPLIED NUTRITION	Escherichia coli		PRJNA230968	SRP038995		SAMN02463228	SRS653165	2015-08-27	2014-07-02	ESC_BA4714AA	399	ESC_CA2288AA_AS	-	12270	603
ESC_BA4716AA	AZ-TG71391	SRR1505449;ILLUMINA;Paired;500;SRX644975	Poultry	Avian	packaged chicken	2009	10			North America	United States	District of Columbia	District of Columbia	Washington	FOOD AND DRUG ADMINISTRATION, CENTER FOR FOOD SAFETY AND APPLIED NUTRITION	Escherichia coli		PRJNA230968	SRP038995		SAMN02463270	SRS653162	2015-08-27	2014-07-02	ESC_BA4716AA	117	ESC_BA1644AA_AS	-	12269	50
ESC_BA4718AA	AZ-TG71227	SRR1505447;ILLUMINA;Paired;500;SRX644973	Poultry	Avian	packaged chicken	2009	11			North America	United States	California			FOOD AND DRUG ADMINISTRATION, CENTER FOR FOOD SAFETY AND APPLIED NUTRITION	Escherichia coli		PRJNA230968	SRP038995		SAMN02463229	SRS653160	2015-08-27	2014-07-02	ESC_BA4718AA	1286	ESC_BA9882AA_AS	-	12268	158
ESC_BA4719AA	AZ-TG73795	SRR1505446;ILLUMINA;Paired;500;SRX644972	Poultry	Avian	Skinless Boneless Chicken Breast	2013	7			North America	United States	Michigan			FOOD AND DRUG ADMINISTRATION, CENTER FOR FOOD SAFETY AND APPLIED NUTRITION	Escherichia coli		PRJNA230968	SRP038995		SAMN02628702	SRS653159	2015-08-27	2014-07-02	ESC_BA4719AA	212	ESC_CA3771AA_AS	-	12266	2302
ESC_BA4721AA	AZ-TG73755	SRR1505445;ILLUMINA;Paired;500;SRX644971	Poultry	Avian	Chicken Breast Tenderloins	2013	7			North America	United States	Arizona			FOOD AND DRUG ADMINISTRATION, CENTER FOR FOOD SAFETY AND APPLIED NUTRITION	Escherichia coli		PRJNA230968	SRP038995		SAMN02628692	SRS653158	2015-08-27	2014-07-02	ESC_BA4721AA	176	ESC_BA0538AA_AS	-	12260	1384
ESC_BA4723AA	AZ-TG73711	SRR1505444;ILLUMINA;Paired;500;SRX644970	Poultry	Avian	Thin Sliced Chicken Breast	2013	7			North America	United States	Illinois			FOOD AND DRUG ADMINISTRATION, CENTER FOR FOOD SAFETY AND APPLIED NUTRITION	Escherichia coli		PRJNA230968	SRP038995		SAMN02628681	SRS653157	2015-08-27	2014-07-02	ESC_BA4723AA	95	ESC_CA6119AA_AS	-	12264	44
ESC_BA4725AA	AZ-TG73707	SRR1505443;ILLUMINA;Paired;500;SRX644969	Poultry	Avian	Whole Chicken Breast	2013	7			North America	United States	New Jersey			FOOD AND DRUG ADMINISTRATION, CENTER FOR FOOD SAFETY AND APPLIED NUTRITION	Escherichia coli		PRJNA230968	SRP038995		SAMN02628680	SRS653156	2015-08-27	2014-07-02	ESC_BA4725AA	4243	ESC_BA8744AA_AS	-	12263	4466
ESC_BA4727AA	AZ-TG73751	SRR1505434;ILLUMINA;Paired;500;SRX644964	Poultry	Avian	Whole Chicken Breast	2013	7			North America	United States	Idaho			FOOD AND DRUG ADMINISTRATION, CENTER FOR FOOD SAFETY AND APPLIED NUTRITION	Escherichia coli		PRJNA230968	SRP038995		SAMN02628691	SRS653151	2015-08-27	2014-07-02	ESC_BA4727AA	2542	ESC_BA0246AA_AS	-	12257	12257
ESC_BA4729AA	AZ-TG73739	SRR1505433;ILLUMINA;Paired;500;SRX644963	Poultry	Avian	Thin Sliced Chicken Breast	2013	7			North America	United States	Louisiana			FOOD AND DRUG ADMINISTRATION, CENTER FOR FOOD SAFETY AND APPLIED NUTRITION	Escherichia coli		PRJNA230968	SRP038995		SAMN02628688	SRS653150	2015-08-27	2014-07-02	ESC_BA4729AA	1141	ESC_AA8447AA_AS	-	12256	37
ESC_BA4731AA	AZ-TG73687	SRR1505432;ILLUMINA;Paired;500;SRX644962	Poultry	Avian	Skinless Boneless Chicken Breast	2013	7			North America	United States	Arizona			FOOD AND DRUG ADMINISTRATION, CENTER FOR FOOD SAFETY AND APPLIED NUTRITION	Escherichia coli		PRJNA230968	SRP038995		SAMN02628675	SRS653149	2015-08-27	2014-07-02	ESC_BA4731AA	5359	ESC_BA0589AA_AS	-	12254	12254
ESC_BA4733AA	AZ-TG71279	SRR1505431;ILLUMINA;Paired;500;SRX644961	Poultry	Avian	packaged chicken	2009	11			North America	United States	California			FOOD AND DRUG ADMINISTRATION, CENTER FOR FOOD SAFETY AND APPLIED NUTRITION	Escherichia coli		PRJNA230968	SRP038995		SAMN02463242	SRS653148	2015-08-27	2014-07-02	ESC_BA4733AA	297	ESC_BA9414AA_AS	-	12252	1081
ESC_BA4735AA	AZ-TG71383	SRR1505429;ILLUMINA;Paired;500;SRX644960	Poultry	Avian	packaged turkey	2009	10			North America	United States	District of Columbia	District of Columbia	Washington	FOOD AND DRUG ADMINISTRATION, CENTER FOR FOOD SAFETY AND APPLIED NUTRITION	Escherichia coli		PRJNA230968	SRP038995		SAMN02463268	SRS653147	2015-08-27	2014-07-02	ESC_BA4735AA	540	ESC_AA8601AA_AS	-	12251	1320
ESC_BA4737AA	AZ-TG71275	SRR1505428;ILLUMINA;Paired;500;SRX644959	Poultry	Avian	packaged turkey	2009	11			North America	United States	California			FOOD AND DRUG ADMINISTRATION, CENTER FOR FOOD SAFETY AND APPLIED NUTRITION	Escherichia coli		PRJNA230968	SRP038995		SAMN02463241	SRS653146	2015-08-27	2014-07-02	ESC_BA4737AA	5572	ESC_CA0172AA_AS	-	12250	12250
ESC_BA4739AA	AZ-TG71271	SRR1505427;ILLUMINA;Paired;500;SRX644958	Poultry	Avian	packaged chicken	2009	11			North America	United States	California			FOOD AND DRUG ADMINISTRATION, CENTER FOR FOOD SAFETY AND APPLIED NUTRITION	Escherichia coli		PRJNA230968	SRP038995		SAMN02463240	SRS653145	2015-08-27	2014-07-02	ESC_BA4739AA	117	ESC_CA5921AA_AS	-	12247	50
ESC_BA4741AA	AZ-TG73759	SRR1505425;ILLUMINA;Paired;500;SRX644956	Poultry	Avian	Chicken Breast Tenderloins	2013	7			North America	United States	North Carolina			FOOD AND DRUG ADMINISTRATION, CENTER FOR FOOD SAFETY AND APPLIED NUTRITION	Escherichia coli		PRJNA230968	SRP038995		SAMN02628693	SRS653143	2015-08-27	2014-07-02	ESC_BA4741AA	501	ESC_CA3023AA_AS	-	12243	1124
ESC_BA4744AA	AZ-TG73699	SRR1505424;ILLUMINA;Paired;500;SRX644955	Poultry	Avian	Skinless Boneless Chicken Breast	2013	7			North America	United States	Idaho			FOOD AND DRUG ADMINISTRATION, CENTER FOR FOOD SAFETY AND APPLIED NUTRITION	Escherichia coli		PRJNA230968	SRP038995		SAMN02628678	SRS653142	2015-08-27	2014-07-02	ESC_BA4744AA	86	ESC_AA8760AA_AS	-	12242	82
ESC_BA4746AA	AZ-TG71231	SRR1505418;ILLUMINA;Paired;500;SRX644949	Livestock	Bovine	Ground Beef	2009	11			North America	United States	California			FOOD AND DRUG ADMINISTRATION, CENTER FOR FOOD SAFETY AND APPLIED NUTRITION	Escherichia coli		PRJNA230968	SRP038995		SAMN02463230	SRS653136	2015-08-27	2014-07-02	ESC_BA4746AA	187	ESC_BA9943AA_AS	-	12241	6027
ESC_BA4748AA	AZ-TG73791	SRR1505414;ILLUMINA;Paired;500;SRX644945	Poultry	Avian	Thin Sliced Breast	2013	7			North America	United States	Michigan			FOOD AND DRUG ADMINISTRATION, CENTER FOR FOOD SAFETY AND APPLIED NUTRITION	Escherichia coli		PRJNA230968	SRP038995		SAMN02628701	SRS653133	2015-08-27	2014-07-02	ESC_BA4748AA	399	ESC_BA9866AA_AS	-	12240	603
ESC_BA4749AA	AZ-TG71235	SRR1505413;ILLUMINA;Paired;500;SRX644944	Poultry	Avian	packaged chicken	2009	11			North America	United States	California			FOOD AND DRUG ADMINISTRATION, CENTER FOR FOOD SAFETY AND APPLIED NUTRITION	Escherichia coli		PRJNA230968	SRP038995		SAMN02463231	SRS653132	2015-08-27	2014-07-02	ESC_BA4749AA	23	ESC_AA9370AA_AS	-	12239	24
ESC_BA4752AA	AZ-TG73719	SRR1505412;ILLUMINA;Paired;500;SRX644943	Poultry	Avian	Whole Chicken Breast	2013	7			North America	United States	Texas			FOOD AND DRUG ADMINISTRATION, CENTER FOR FOOD SAFETY AND APPLIED NUTRITION	Escherichia coli		PRJNA230968	SRP038995		SAMN02628683	SRS653130	2015-08-27	2014-07-02	ESC_BA4752AA	720	ESC_AA9741AA_AS	-	12237	1183
ESC_BA4754AA	AZ-TG73715	SRR1505411;ILLUMINA;Paired;500;SRX644942	Poultry	Avian	Skinless Boneless Chicken Breast	2013	7			North America	United States	California			FOOD AND DRUG ADMINISTRATION, CENTER FOR FOOD SAFETY AND APPLIED NUTRITION	Escherichia coli		PRJNA230968	SRP038995		SAMN02628682	SRS653131	2015-08-27	2014-07-02	ESC_BA4754AA	1141	ESC_CA2244AA_AS	-	12235	37
ESC_BA4756AA	AZ-TG73695	SRR1505410;ILLUMINA;Paired;500;SRX644941	Poultry	Avian	Chicken Breast Tenderloins	2013	7			North America	United States	North Carolina			FOOD AND DRUG ADMINISTRATION, CENTER FOR FOOD SAFETY AND APPLIED NUTRITION	Escherichia coli		PRJNA230968	SRP038995		SAMN02628677	SRS653129	2015-08-27	2014-07-02	ESC_BA4756AA	1286	ESC_BA9797AA_AS	-	12236	158
ESC_BA4758AA	AZ-TG73723	SRR1505406;ILLUMINA;Paired;500;SRX644940	Poultry	Avian	Thin Sliced Chicken Breast	2013	7			North America	United States	Arizona			FOOD AND DRUG ADMINISTRATION, CENTER FOR FOOD SAFETY AND APPLIED NUTRITION	Escherichia coli		PRJNA230968	SRP038995		SAMN02628684	SRS653128	2015-08-27	2014-07-02	ESC_BA4758AA	48	ESC_CA2451AA_AS	-	12233	3611
ESC_BA4760AA	AZ-TG71267	SRR1505405;ILLUMINA;Paired;500;SRX644939	Poultry	Avian	packaged turkey	2009	11			North America	United States	California			FOOD AND DRUG ADMINISTRATION, CENTER FOR FOOD SAFETY AND APPLIED NUTRITION	Escherichia coli		PRJNA230968	SRP038995		SAMN02463239	SRS653127	2015-08-27	2014-07-02	ESC_BA4760AA	978	ESC_CA1368AA_AS	-	12232	29
ESC_BA4762AA	AZ-TG71211	SRR1505404;ILLUMINA;Paired;500;SRX644938	Livestock	Bovine	Ground Beef	2009	9			North America	United States	Arizona			FOOD AND DRUG ADMINISTRATION, CENTER FOR FOOD SAFETY AND APPLIED NUTRITION	Escherichia coli		PRJNA230968	SRP038995		SAMN02463225	SRS653126	2015-08-27	2014-07-02	ESC_BA4762AA	10	ESC_BA0852AA_AS	-	12230	13
ESC_BA4764AA	AZ-TG73787	SRR1505392;ILLUMINA;Paired;500;SRX644926	Poultry	Avian	Whole Chicken Breast	2013	7			North America	United States	Colorado			FOOD AND DRUG ADMINISTRATION, CENTER FOR FOOD SAFETY AND APPLIED NUTRITION	Escherichia coli		PRJNA230968	SRP038995		SAMN02628700	SRS653114	2015-08-27	2014-07-02	ESC_BA4764AA	10	ESC_CA3201AA_AS	-	12229	1098
ESC_BA4767AA	AZ-TG71335	SRR1505390;ILLUMINA;Paired;500;SRX644923	Livestock	Bovine	Ground Beef	2009	10			North America	United States	District of Columbia	District of Columbia	Washington	FOOD AND DRUG ADMINISTRATION, CENTER FOR FOOD SAFETY AND APPLIED NUTRITION	Escherichia coli		PRJNA230968	SRP038995		SAMN02463256	SRS653111	2015-08-27	2014-07-02	ESC_BA4767AA	963	ESC_CA4249AA_AS	-	12227	1175
ESC_BA4769AA	AZ-TG71215	SRR1505389;ILLUMINA;Paired;500;SRX644922	Livestock	Bovine	Ground Beef	2009	9			North America	United States	Arizona			FOOD AND DRUG ADMINISTRATION, CENTER FOR FOOD SAFETY AND APPLIED NUTRITION	Escherichia coli		PRJNA230968	SRP038995		SAMN02463226	SRS653110	2015-08-27	2014-07-02	ESC_BA4769AA	5622	ESC_CA2742AA_AS	-	12225	7409
ESC_BA4772AA	AZ-TG71187	SRR1505388;ILLUMINA;Paired;500;SRX644921	Poultry	Avian	packaged chicken	2009	9			North America	United States	Arizona			FOOD AND DRUG ADMINISTRATION, CENTER FOR FOOD SAFETY AND APPLIED NUTRITION	Escherichia coli		PRJNA230968	SRP038995		SAMN02463219	SRS653109	2015-08-27	2014-07-02	ESC_BA4772AA	117	ESC_BA5204AA_AS	-	12226	50
ESC_BA4773AA	AZ-TG73783	SRR1505386;ILLUMINA;Paired;500;SRX644920	Poultry	Avian	Thin Sliced Chicken Breast	2013	7			North America	United States	Colorado			FOOD AND DRUG ADMINISTRATION, CENTER FOR FOOD SAFETY AND APPLIED NUTRITION	Escherichia coli		PRJNA230968	SRP038995		SAMN02628699	SRS653107	2015-08-27	2014-07-02	ESC_BA4773AA	5583	ESC_CA7081AA_AS	-	12223	106
ESC_BA4775AA	AZ-TG73743	SRR1505384;ILLUMINA;Paired;500;SRX644919	Poultry	Avian	Skinless Boneless Chicken Breast	2013	7			North America	United States	Ohio			FOOD AND DRUG ADMINISTRATION, CENTER FOR FOOD SAFETY AND APPLIED NUTRITION	Escherichia coli		PRJNA230968	SRP038995		SAMN02628689	SRS653106	2015-08-27	2014-07-02	ESC_BA4775AA	355	ESC_AA9324AA_AS	-	12220	1416
ESC_BA4777AA	AZ-TG73691	SRR1505383;ILLUMINA;Paired;500;SRX644918	Poultry	Avian	Whole Chicken Breast	2013	7			North America	United States	Texas			FOOD AND DRUG ADMINISTRATION, CENTER FOR FOOD SAFETY AND APPLIED NUTRITION	Escherichia coli		PRJNA230968	SRP038995		SAMN02628676	SRS653108	2015-08-27	2014-07-02	ESC_BA4777AA	399	ESC_BA0511AA_AS	-	12219	603
ESC_BA4779AA	AZ-TG73683	SRR1505382;ILLUMINA;Paired;500;SRX644917	Poultry	Avian	Chicken Breast Tenderloins	2013	7			North America	United States	Arizona			FOOD AND DRUG ADMINISTRATION, CENTER FOR FOOD SAFETY AND APPLIED NUTRITION	Escherichia coli		PRJNA230968	SRP038995		SAMN02628674	SRS653105	2015-08-27	2014-07-02	ESC_BA4779AA	401	ESC_BA9234AA_AS	-	12216	1346
ESC_BA5499AA	AZ-TG73483	SRR1301202;ILLUMINA;Paired;;SRX554848	Poultry	Avian	Skinless Boneless Chicken Breast	2013	7			North America	United States	Louisiana			BaseSpace	Escherichia coli		PRJNA230968	SRP038995		SAMN02628625	SRS622152	2015-08-27	2014-06-07	ESC_BA5499AA	58	ESC_BA9873AA_AS	-	11664	106
ESC_BA5502AA	AZ-TG73479	SRR1301201;ILLUMINA;Paired;;SRX554847	Poultry	Avian	Thin Sliced Chicken Breast	2013	7			North America	United States	Louisiana			BaseSpace	Escherichia coli		PRJNA230968	SRP038995		SAMN02628624	SRS622151	2015-08-27	2014-06-07	ESC_BA5502AA	2248	ESC_BA6613AA_AS	-	11666	11666
ESC_BA5503AA	AZ-TG73475	SRR1301200;ILLUMINA;Paired;;SRX554846	Poultry	Avian	Chicken Breast Tenderloins	2013	7			North America	United States	Iowa			BaseSpace	Escherichia coli		PRJNA230968	SRP038995		SAMN02628623	SRS622149	2015-08-27	2014-06-07	ESC_BA5503AA	4110	ESC_BA8235AA_AS	-	11663	1392
ESC_BA5883AA	28938 PC	ERR200329;ILLUMINA;Paired;250;ERX175032	Livestock	Ovine/Goat (Caprinae)	Sheep English Zoo	1989				Europe	United Kingdom	England			The Wellcome Trust Sanger Institute	Escherichia coli		PRJEB2846	ERP001161		SAMEA1569889	ERS157606	2015-08-27	2012-12-11	ESC_BA5883AA	5246	ESC_CB9582AA_AS	E. coli - EIEC	104985	11465
ESC_BA6367AA	ewgs1006	SRR1272910;ILLUMINA;Paired;500;SRX534289	Food	Plant	Fresh Spinach	2010	9			North America	United States	New York		New York	FOOD AND DRUG ADMINISTRATION, CENTER FOR FOOD SAFETY AND APPLIED NUTRITION	Escherichia coli		PRJNA232925	SRP041719		SAMN02566900	SRS603015	2015-08-27	2014-05-06	ESC_BA6367AA	173	ESC_CA0455AA_AS	E. coli - STEC	11085	2042
ESC_BA6369AA	ewgs1010	SRR1272900;ILLUMINA;Paired;500;SRX534279	Food	Plant	cilantro	2011	11			North America	United States	New York		New York	FOOD AND DRUG ADMINISTRATION, CENTER FOR FOOD SAFETY AND APPLIED NUTRITION	Escherichia coli		PRJNA232925	SRP041719		SAMN02566904	SRS603005	2015-08-27	2014-05-06	ESC_BA6369AA	4496	ESC_CA2524AA_AS	E. coli - STEC	11084	1943
ESC_BA6371AA	ewgs1008	SRR1272883;ILLUMINA;Paired;500;SRX534262	Food	Plant	fresh roma tomatoes	2010	12			North America	United States	New York		New York	FOOD AND DRUG ADMINISTRATION, CENTER FOR FOOD SAFETY AND APPLIED NUTRITION	Escherichia coli		PRJNA232925	SRP041719		SAMN02566902	SRS602988	2015-08-27	2014-05-06	ESC_BA6371AA	1727	ESC_BA5189AA_AS	E. coli - STEC	11083	1942
ESC_BA6376AA	ewgs1004	SRR1272875;ILLUMINA;Paired;500;SRX534254	Food	Composite Food	Meat Sauce	2010	6			North America	United States	New York		New York	FOOD AND DRUG ADMINISTRATION, CENTER FOR FOOD SAFETY AND APPLIED NUTRITION	Escherichia coli		PRJNA232925	SRP041719		SAMN02566898	SRS602980	2015-08-27	2014-05-06	ESC_BA6376AA	993	ESC_CA5006AA_AS	E. coli - ETEC/STEC	11080	6003
ESC_BA6615AA	ewgs1005	SRR1272859;ILLUMINA;Paired;500;SRX534238	Livestock	Bovine	Ground Beef-Frozen	2010	8			North America	United States	New York		New York	FOOD AND DRUG ADMINISTRATION, CENTER FOR FOOD SAFETY AND APPLIED NUTRITION	Escherichia coli		PRJNA232925	SRP041719		SAMN02566899	SRS602964	2015-08-27	2014-05-06	ESC_BA6615AA	21	ESC_BA4857AA_AS	E. coli - EHEC	10882	6
ESC_BA6616AA	ewgs1009	SRR1272846;ILLUMINA;Paired;500;SRX534225	Food	Plant	fresh cilantro	2010	12			North America	United States	New York		New York	FOOD AND DRUG ADMINISTRATION, CENTER FOR FOOD SAFETY AND APPLIED NUTRITION	Escherichia coli		PRJNA232925	SRP041719		SAMN02566903	SRS602951	2015-08-27	2014-05-06	ESC_BA6616AA	5435	ESC_BA3131AA_AS	E. coli - STEC	10881	10881
ESC_BA6617AA	ewgs1002	SRR1272843;ILLUMINA;Paired;500;SRX534222	Food	Plant	Cilantro	2010	2			North America	United States	New York		New York	FOOD AND DRUG ADMINISTRATION, CENTER FOR FOOD SAFETY AND APPLIED NUTRITION	Escherichia coli		PRJNA232925	SRP041719		SAMN02566896	SRS602948	2015-08-27	2014-05-06	ESC_BA6617AA	1727	ESC_BA3237AA_AS	E. coli - STEC	10880	1942
ESC_BA8132AA	ewgs1003	SRR1272534;ILLUMINA;Paired;500;SRX534175	Food	Plant	Shredded Romaine Lettuce	2010	4			North America	United States	New York		New York	FOOD AND DRUG ADMINISTRATION, CENTER FOR FOOD SAFETY AND APPLIED NUTRITION	Escherichia coli		PRJNA232925	SRP041719		SAMN02566897	SRS602901	2015-08-27	2014-05-06	ESC_BA8132AA	32	ESC_AA8923AA_AS	E. coli - EHEC	9405	560
ESC_BA8133AA	ewgs1001	SRR1272522;ILLUMINA;Paired;500;SRX534164	Food	Plant	fresh spinach	2009	11			North America	United States	New York		New York	FOOD AND DRUG ADMINISTRATION, CENTER FOR FOOD SAFETY AND APPLIED NUTRITION	Escherichia coli		PRJNA232925	SRP041719		SAMN02566895	SRS602890	2015-08-27	2014-05-06	ESC_BA8133AA	5530	ESC_BA7268AA_AS	E. coli - STEC	19861	106
ESC_BA8134AA	ewgs1011	SRR1272511;ILLUMINA;Paired;500;SRX534153	Food	Plant	bagged spinach	2012	1			North America	United States	New York		New York	FOOD AND DRUG ADMINISTRATION, CENTER FOR FOOD SAFETY AND APPLIED NUTRITION	Escherichia coli		PRJNA232925	SRP041719		SAMN02566905	SRS602879	2015-08-27	2014-05-06	ESC_BA8134AA	5395	ESC_BA1793AA_AS	E. coli - STEC	9403	122
ESC_BA8136AA	Bacteria; Proteobacteria; Gammaproteobacteria; Enterobacteriales; Enterobacteriaceae; Escherichia	SRR1270113;ILLUMINA;Paired;500;SRX510747,SRR1270115;ILLUMINA;Paired;2000;SRX510829	Poultry	Avian	Age: one month; female; liver; duck	2012	9			Asia	China				South China Agricultural University	Escherichia coli		PRJNA243101	SRP040952		SAMN02712508	SRS589005	2015-08-27	2015-07-22	ESC_BA8136AA	10	ESC_HA0667AA_AS	-	22578	605
ESC_BA8137AA	AZ-TG73563	SRR1269417;ILLUMINA;Paired;500;SRX532327	Poultry	Avian	Skinless Boneless Chicken Breast	2013	7			North America	United States	California			FOOD AND DRUG ADMINISTRATION, CENTER FOR FOOD SAFETY AND APPLIED NUTRITION	Escherichia coli		PRJNA230968	SRP038995		SAMN02628645	SRS601298	2015-08-27	2014-05-02	ESC_BA8137AA	58	ESC_BA9458AA_AS	-	9402	106
ESC_BA8138AA	AZ-TG73587	SRR1269412;ILLUMINA;Paired;500;SRX532322	Poultry	Avian	Skinless Boneless Chicken Breast with rib meat	2013	7			North America	United States	Louisiana			FOOD AND DRUG ADMINISTRATION, CENTER FOR FOOD SAFETY AND APPLIED NUTRITION	Escherichia coli		PRJNA230968	SRP038995		SAMN02628651	SRS601293	2015-08-27	2014-05-02	ESC_BA8138AA	88	ESC_BA1382AA_AS	-	9401	5
ESC_BA8139AA	AZ-TG73575	SRR1269411;ILLUMINA;Paired;500;SRX532321	Poultry	Poultry	Chicken Breast Tenderloins	2013	7			North America	United States	Louisiana			FOOD AND DRUG ADMINISTRATION, CENTER FOR FOOD SAFETY AND APPLIED NUTRITION	Escherichia coli		PRJNA230968	SRP038995		SAMN02628648	SRS601292	2015-08-27	2014-05-02	ESC_BA8139AA	101	ESC_FA1573AA_AS	-	9400	164
ESC_BA8140AA	AZ-TG73543	SRR1269409;ILLUMINA;Paired;500;SRX532319	Poultry	Avian	Whole Chicken Breast	2013	7			North America	United States	Arkansas			FOOD AND DRUG ADMINISTRATION, CENTER FOR FOOD SAFETY AND APPLIED NUTRITION	Escherichia coli		PRJNA230968	SRP038995		SAMN02628640	SRS601290	2015-08-27	2014-05-02	ESC_BA8140AA	1850	ESC_AA9849AA_AS	-	9399	9399
ESC_BA8141AA	AZ-TG73583	SRR1269405;ILLUMINA;Paired;500;SRX532315	Poultry	Avian	Split chicken breast	2013	7			North America	United States	Louisiana			FOOD AND DRUG ADMINISTRATION, CENTER FOR FOOD SAFETY AND APPLIED NUTRITION	Escherichia coli		PRJNA230968	SRP038995		SAMN02628650	SRS601286	2015-08-27	2014-05-02	ESC_BA8141AA	2040	ESC_BA6416AA_AS	-	9398	147
ESC_BA8142AA	AZ-TG73647	SRR1269404;ILLUMINA;Paired;500;SRX532314	Poultry	Avian	Thin Sliced Chicken Breast	2013	7			North America	United States	Colorado			FOOD AND DRUG ADMINISTRATION, CENTER FOR FOOD SAFETY AND APPLIED NUTRITION	Escherichia coli		PRJNA230968	SRP038995		SAMN02628665	SRS601285	2015-08-27	2014-05-02	ESC_BA8142AA	5366	ESC_BA0894AA_AS	-	9396	149
ESC_BA8143AA	AZ-TG73579	SRR1269403;ILLUMINA;Paired;500;SRX532313	Poultry	Avian	Chicken Breast Tenderloins	2013	7			North America	United States	Louisiana			FOOD AND DRUG ADMINISTRATION, CENTER FOR FOOD SAFETY AND APPLIED NUTRITION	Escherichia coli		PRJNA230968	SRP038995		SAMN02628649	SRS601284	2015-08-27	2014-05-02	ESC_BA8143AA	5660	ESC_CA4827AA_AS	-	9395	9395
ESC_BA8144AA	AZ-TG73551	SRR1269402;ILLUMINA;Paired;500;SRX532312	Poultry	Avian	Chicken Breast Tenderloins	2013	7			North America	United States	Kentucky			FOOD AND DRUG ADMINISTRATION, CENTER FOR FOOD SAFETY AND APPLIED NUTRITION	Escherichia coli		PRJNA230968	SRP038995		SAMN02628642	SRS601283	2015-08-27	2014-05-02	ESC_BA8144AA	3258	ESC_CA3920AA_AS	-	9397	50
ESC_BA8145AA	AZ-TG73655	SRR1269399;ILLUMINA;Paired;500;SRX532309	Poultry	Avian	Whole Chicken Breast	2013	7			North America	United States	Colorado			FOOD AND DRUG ADMINISTRATION, CENTER FOR FOOD SAFETY AND APPLIED NUTRITION	Escherichia coli		PRJNA230968	SRP038995		SAMN02628667	SRS601280	2015-08-27	2014-05-02	ESC_BA8145AA	3580	ESC_CA6195AA_AS	-	9392	910
ESC_BA8146AA	AZ-TG73639	SRR1269395;ILLUMINA;Paired;500;SRX532305	Poultry	Avian	Skinless Bonless Chicken Thin Sliced Breast	2013	7			North America	United States	Colorado			FOOD AND DRUG ADMINISTRATION, CENTER FOR FOOD SAFETY AND APPLIED NUTRITION	Escherichia coli		PRJNA230968	SRP038995		SAMN02628663	SRS601276	2015-08-27	2014-05-02	ESC_BA8146AA	117	ESC_CA6656AA_AS	-	9393	50
ESC_BA8147AA	AZ-TG73567	SRR1269394;ILLUMINA;Paired;500;SRX532304	Poultry	Avian	Skinless Boneless Chicken Breast	2013	7			North America	United States	California			FOOD AND DRUG ADMINISTRATION, CENTER FOR FOOD SAFETY AND APPLIED NUTRITION	Escherichia coli		PRJNA230968	SRP038995		SAMN02628646	SRS601275	2015-08-27	2014-05-02	ESC_BA8147AA	212	ESC_BA0578AA_AS	-	9394	2302
ESC_BA8148AA	AZ-TG73559	SRR1269391;ILLUMINA;Paired;500;SRX532301	Poultry	Avian	Skinless Boneless Chicken Breast	2013	7			North America	United States	California			FOOD AND DRUG ADMINISTRATION, CENTER FOR FOOD SAFETY AND APPLIED NUTRITION	Escherichia coli		PRJNA230968	SRP038995		SAMN02628644	SRS601272	2015-08-27	2014-05-02	ESC_BA8148AA	117	ESC_BA2795AA_AS	-	9391	50
ESC_BA8150AA	AZ-TG73599	SRR1269382;ILLUMINA;Paired;500;SRX532292	Poultry	Poultry	Chicken Breast Tenderloins	2013	7			North America	United States	Kansas			FOOD AND DRUG ADMINISTRATION, CENTER FOR FOOD SAFETY AND APPLIED NUTRITION	Escherichia coli		PRJNA230968	SRP038995		SAMN02628654	SRS601264	2015-08-27	2014-05-02	ESC_BA8150AA	602	ESC_BA4064AA_AS	-	19856	80
ESC_BA8151AA	AZ-TG73615	SRR1269378;ILLUMINA;Paired;500;SRX532288	Poultry	Avian	Chicken Breast Tenderloins	2013	7			North America	United States	Alabama			FOOD AND DRUG ADMINISTRATION, CENTER FOR FOOD SAFETY AND APPLIED NUTRITION	Escherichia coli		PRJNA230968	SRP038995		SAMN02628658	SRS601261	2015-08-27	2014-05-02	ESC_BA8151AA	2973	ESC_BA0729AA_AS	-	9389	9389
ESC_BA8152AA	AZ-TG73619	SRR1269375;ILLUMINA;Paired;500;SRX532285	Poultry	Avian	Skinless Boneless Chicken Breast	2013	7			North America	United States	Alabama			FOOD AND DRUG ADMINISTRATION, CENTER FOR FOOD SAFETY AND APPLIED NUTRITION	Escherichia coli		PRJNA230968	SRP038995		SAMN02628659	SRS601258	2015-08-27	2014-05-02	ESC_BA8152AA	117	ESC_BA3856AA_AS	-	9388	50
ESC_BA8153AA	AZ-TG73643	SRR1269369;ILLUMINA;Paired;500;SRX532279	Poultry	Avian	Skinless Bonless Chicken Breast	2013	7			North America	United States	New York		New York	FOOD AND DRUG ADMINISTRATION, CENTER FOR FOOD SAFETY AND APPLIED NUTRITION	Escherichia coli		PRJNA230968	SRP038995		SAMN02628664	SRS601252	2015-08-27	2014-05-02	ESC_BA8153AA	420	ESC_AA9640AA_AS	-	9387	1371
ESC_BA8154AA	AZ-TG73651	SRR1269364;ILLUMINA;Paired;500;SRX532274	Poultry	Avian	Thin Sliced Chicken Breast	2013	7			North America	United States	Colorado			FOOD AND DRUG ADMINISTRATION, CENTER FOR FOOD SAFETY AND APPLIED NUTRITION	Escherichia coli		PRJNA230968	SRP038995		SAMN02628666	SRS601247	2015-08-27	2014-05-02	ESC_BA8154AA	155	ESC_CA1325AA_AS	-	9386	106
ESC_BA8155AA	AZ-TG73611	SRR1269363;ILLUMINA;Paired;500;SRX532273	Poultry	Avian	Whole Chicken Breast	2013	7			North America	United States	Florida			FOOD AND DRUG ADMINISTRATION, CENTER FOR FOOD SAFETY AND APPLIED NUTRITION	Escherichia coli		PRJNA230968	SRP038995		SAMN02628657	SRS601246	2015-08-27	2014-05-02	ESC_BA8155AA	349	ESC_CA4043AA_AS	-	9385	1155
ESC_BA8156AA	AZ-TG73547	SRR1269357;ILLUMINA;Paired;500;SRX532267	Poultry	Avian	Whole Chicken Breast	2013	7			North America	United States	Arkansas			FOOD AND DRUG ADMINISTRATION, CENTER FOR FOOD SAFETY AND APPLIED NUTRITION	Escherichia coli		PRJNA230968	SRP038995		SAMN02628641	SRS601240	2015-08-27	2014-05-02	ESC_BA8156AA	720	ESC_CA5685AA_AS	-	9384	1183
ESC_BA8157AA	AZ-TG73659	SRR1269355;ILLUMINA;Paired;500;SRX532265	Poultry	Avian	Thin Sliced Breast	2013	7			North America	United States	Michigan			FOOD AND DRUG ADMINISTRATION, CENTER FOR FOOD SAFETY AND APPLIED NUTRITION	Escherichia coli		PRJNA230968	SRP038995		SAMN02628668	SRS601238	2015-08-27	2014-05-02	ESC_BA8157AA	355	ESC_AA9296AA_AS	-	9382	1416
ESC_BA8158AA	AZ-TG73631	SRR1269354;ILLUMINA;Paired;500;SRX532264	Poultry	Avian	Skinless Boneless Chicken Breast	2013	7			North America	United States	Maine			FOOD AND DRUG ADMINISTRATION, CENTER FOR FOOD SAFETY AND APPLIED NUTRITION	Escherichia coli		PRJNA230968	SRP038995		SAMN02628661	SRS601236	2015-08-27	2014-05-02	ESC_BA8158AA	1638	ESC_BA4919AA_AS	-	19851	9383
ESC_BA8159AA	AZ-TG73627	SRR1269348;ILLUMINA;Paired;500;SRX532258	Poultry	Avian	Skinless Boneless Chicken Breast	2013	7			North America	United States	Alabama			FOOD AND DRUG ADMINISTRATION, CENTER FOR FOOD SAFETY AND APPLIED NUTRITION	Escherichia coli		PRJNA230968	SRP038995		SAMN02628660	SRS601232	2015-08-27	2014-05-02	ESC_BA8159AA	95	ESC_BA4108AA_AS	-	9381	44
ESC_BA8160AA	AZ-TG73603	SRR1269344;ILLUMINA;Paired;500;SRX532254	Poultry	Avian	Thin Sliced Chicken Breast	2013	7			North America	United States	Kansas			FOOD AND DRUG ADMINISTRATION, CENTER FOR FOOD SAFETY AND APPLIED NUTRITION	Escherichia coli		PRJNA230968	SRP038995		SAMN02628655	SRS601227	2015-08-27	2014-05-02	ESC_BA8160AA	117	ESC_BA3958AA_AS	-	9377	50
ESC_BA8162AA	AZ-TG73635	SRR1269338;ILLUMINA;Paired;500;SRX532248	Poultry	Avian	Skinless Boneless Chicken Breast	2013	7			North America	United States	Michigan			FOOD AND DRUG ADMINISTRATION, CENTER FOR FOOD SAFETY AND APPLIED NUTRITION	Escherichia coli		PRJNA230968	SRP038995		SAMN02628662	SRS601221	2015-08-27	2014-05-02	ESC_BA8162AA	297	ESC_CA3519AA_AS	-	9379	1081
ESC_BA8163AA	AZ-TG73539	SRR1269335;ILLUMINA;Paired;500;SRX532245	Poultry	Avian	Whole Chicken Breast	2013	7			North America	United States	Kentucky			FOOD AND DRUG ADMINISTRATION, CENTER FOR FOOD SAFETY AND APPLIED NUTRITION	Escherichia coli		PRJNA230968	SRP038995		SAMN02628639	SRS601218	2015-08-27	2014-05-02	ESC_BA8163AA	501	ESC_BA2031AA_AS	-	9380	1124
ESC_BA8164AA	AZ-TG73663	SRR1269332;ILLUMINA;Paired;500;SRX532242	Poultry	Avian	Thin Sliced Breast	2013	7			North America	United States	Michigan			FOOD AND DRUG ADMINISTRATION, CENTER FOR FOOD SAFETY AND APPLIED NUTRITION	Escherichia coli		PRJNA230968	SRP038995		SAMN02628669	SRS601215	2015-08-27	2014-05-02	ESC_BA8164AA	355	ESC_BA2316AA_AS	-	9378	1416
ESC_BA8165AA	AZ-TG73571	SRR1269331;ILLUMINA;Paired;500;SRX532241	Poultry	Avian	Thin Sliced Chicken Breast	2013	7			North America	United States	Iowa			FOOD AND DRUG ADMINISTRATION, CENTER FOR FOOD SAFETY AND APPLIED NUTRITION	Escherichia coli		PRJNA230968	SRP038995		SAMN02628647	SRS601214	2015-08-27	2014-05-02	ESC_BA8165AA	409	ESC_BA8672AA_AS	-	19849	1380
ESC_BA8166AA	AZ-TG73607	SRR1269329;ILLUMINA;Paired;500;SRX532239	Poultry	Avian	Chicken Breast Tenderloins	2013	7			North America	United States	Florida			FOOD AND DRUG ADMINISTRATION, CENTER FOR FOOD SAFETY AND APPLIED NUTRITION	Escherichia coli		PRJNA230968	SRP038995		SAMN02628656	SRS601212	2015-08-27	2014-05-02	ESC_BA8166AA	5410	ESC_BA2186AA_AS	-	9374	24
ESC_BA8168AA	AZ-TG73487	SRR1264997;ILLUMINA;Paired;500;SRX528716	Poultry	Avian	Whole Chicken Breast	2013	7			North America	United States	Kansas			FOOD AND DRUG ADMINISTRATION, CENTER FOR FOOD SAFETY AND APPLIED NUTRITION	Escherichia coli		PRJNA230968	SRP038995		SAMN02628626	SRS598451	2015-08-27	2014-04-28	ESC_BA8168AA	155	ESC_CA5868AA_AS	-	9375	106
ESC_BA8169AA	AZ-TG73519	SRR1264974;ILLUMINA;Paired;500;SRX528692	Poultry	Avian	Skinless Boneless Chicken Breast	2013	7			North America	United States	Maryland			FOOD AND DRUG ADMINISTRATION, CENTER FOR FOOD SAFETY AND APPLIED NUTRITION	Escherichia coli		PRJNA230968	SRP038995		SAMN02628634	SRS598427	2015-08-27	2014-04-28	ESC_BA8169AA	10	ESC_BA4223AA_AS	-	9373	605
ESC_BA8170AA	AZ-TG73499	SRR1264973;ILLUMINA;Paired;500;SRX528691	Poultry	Avian	Skinless Boneless Chicken Breast	2013	7			North America	United States	Idaho			FOOD AND DRUG ADMINISTRATION, CENTER FOR FOOD SAFETY AND APPLIED NUTRITION	Escherichia coli		PRJNA230968	SRP038995		SAMN02628629	SRS598426	2015-08-27	2014-04-28	ESC_BA8170AA	117	ESC_AA8582AA_AS	-	9372	50
ESC_BA8171AA	AZ-TG73491	SRR1264971;ILLUMINA;Paired;500;SRX528689	Poultry	Avian	Skinless Boneless Chicken Breast	2013	7			North America	United States	Idaho			FOOD AND DRUG ADMINISTRATION, CENTER FOR FOOD SAFETY AND APPLIED NUTRITION	Escherichia coli		PRJNA230968	SRP038995		SAMN02628627	SRS598424	2015-08-27	2014-04-28	ESC_BA8171AA	155	ESC_BA3840AA_AS	-	19847	106
ESC_BA8172AA	AZ-TG73515	SRR1264959;ILLUMINA;Paired;500;SRX528678	Poultry	Avian	Chicken Breast Tenderloins	2013	7			North America	United States	Maryland			FOOD AND DRUG ADMINISTRATION, CENTER FOR FOOD SAFETY AND APPLIED NUTRITION	Escherichia coli		PRJNA230968	SRP038995		SAMN02628633	SRS598413	2015-08-27	2014-04-28	ESC_BA8172AA	665	ESC_BA3732AA_AS	-	19846	9370
ESC_BA8173AA	AZ-TG73507	SRR1264954;ILLUMINA;Paired;500;SRX528673	Poultry	Avian	Skinless Boneless Chicken Breast	2013	7			North America	United States	Texas			FOOD AND DRUG ADMINISTRATION, CENTER FOR FOOD SAFETY AND APPLIED NUTRITION	Escherichia coli		PRJNA230968	SRP038995		SAMN02628631	SRS598408	2015-08-27	2014-04-28	ESC_BA8173AA	2607	ESC_BA1578AA_AS	-	9369	9369
ESC_BA8174AA	AZ-TG73503	SRR1264953;ILLUMINA;Paired;500;SRX528672	Poultry	Avian	Skinless Boneless Chicken Breast	2013	7			North America	United States	Illinois			FOOD AND DRUG ADMINISTRATION, CENTER FOR FOOD SAFETY AND APPLIED NUTRITION	Escherichia coli		PRJNA230968	SRP038995		SAMN02628630	SRS598407	2015-08-27	2014-04-28	ESC_BA8174AA	5378	ESC_BA7521AA_AS	-	9366	2189
ESC_BA8175AA	AZ-TG73535	SRR1264946;ILLUMINA;Paired;500;SRX528665	Poultry	Avian	Whole Chicken Breast	2013	7			North America	United States	Kentucky			FOOD AND DRUG ADMINISTRATION, CENTER FOR FOOD SAFETY AND APPLIED NUTRITION	Escherichia coli		PRJNA230968	SRP038995		SAMN02628638	SRS598400	2015-08-27	2014-04-28	ESC_BA8175AA	1673	ESC_BA3337AA_AS	-	9367	9269
ESC_BA8176AA	AZ-TG73495	SRR1264945;ILLUMINA;Paired;500;SRX528664	Poultry	Poultry	Whole Chicken Breast	2013	7			North America	United States	Idaho			Department of Microbiology, Institute of Biomedical Sciences, University of Sao Paulo, Sao Paulo, Brazil.	Escherichia coli		PRJNA230968	SRP038995		SAMN02628628	SRS598399	2015-08-27	2014-04-28	ESC_BA8176AA	602	ESC_CA5822AA_AS	-	9368	80
ESC_BA8177AA	AZ-TG73531	SRR1264942;ILLUMINA;Paired;500;SRX528661	Poultry	Poultry	Chicken Breast Tenderloins	2013	7			North America	United States	Kentucky			FOOD AND DRUG ADMINISTRATION, CENTER FOR FOOD SAFETY AND APPLIED NUTRITION	Escherichia coli		PRJNA230968	SRP038995		SAMN02628637	SRS598396	2015-08-27	2014-04-28	ESC_BA8177AA	101	ESC_CA6107AA_AS	-	9364	164
ESC_BA8178AA	AZ-TG73511	SRR1264935;ILLUMINA;Paired;500;SRX528654	Poultry	Avian	Thin Sliced Chicken Breast	2013	7			North America	United States	Arkansas			FOOD AND DRUG ADMINISTRATION, CENTER FOR FOOD SAFETY AND APPLIED NUTRITION	Escherichia coli		PRJNA230968	SRP038995		SAMN02628632	SRS598389	2015-08-27	2014-04-28	ESC_BA8178AA	5280	ESC_BA4567AA_AS	-	9365	152
ESC_BA8179AA	AZ-TG73527	SRR1264932;ILLUMINA;Paired;500;SRX528651	Poultry	Avian	Skinless Boneless Chicken Breast	2013	7			North America	United States	Maryland			FOOD AND DRUG ADMINISTRATION, CENTER FOR FOOD SAFETY AND APPLIED NUTRITION	Escherichia coli		PRJNA230968	SRP038995		SAMN02628636	SRS598386	2015-08-27	2014-04-28	ESC_BA8179AA	3764	ESC_CA2956AA_AS	-	9362	6550
ESC_BA8180AA	AZ-TG73523	SRR1264925;ILLUMINA;Paired;500;SRX528644	Poultry	Avian	Skinless Boneless Chicken Breast	2013	7			North America	United States	Maryland			FOOD AND DRUG ADMINISTRATION, CENTER FOR FOOD SAFETY AND APPLIED NUTRITION	Escherichia coli		PRJNA230968	SRP038995		SAMN02628635	SRS598379	2015-08-27	2014-04-28	ESC_BA8180AA	117	ESC_BA5874AA_AS	-	9363	50
ESC_BA8181AA	AZ-TG73435	SRR1263927;ILLUMINA;Paired;500;SRX528128	Poultry	Avian	Whole Chicken Breast	2013	7			North America	United States	Washington			FOOD AND DRUG ADMINISTRATION, CENTER FOR FOOD SAFETY AND APPLIED NUTRITION	Escherichia coli		PRJNA230968	SRP038995		SAMN02628613	SRS598043	2015-08-27	2014-04-25	ESC_BA8181AA	2040	ESC_CA0295AA_AS	-	9361	147
ESC_BA8182AA	AZ-TG73427	SRR1263926;ILLUMINA;Paired;500;SRX528127	Poultry	Avian	Skinless Boneless Chickeb Breast	2013	7			North America	United States	Arizona			FOOD AND DRUG ADMINISTRATION, CENTER FOR FOOD SAFETY AND APPLIED NUTRITION	Escherichia coli		PRJNA230968	SRP038995		SAMN02628611	SRS598042	2015-08-27	2014-04-25	ESC_BA8182AA	3202	ESC_CA2454AA_AS	-	9360	1449
ESC_BA8183AA	AZ-TG73415	SRR1263925;ILLUMINA;Paired;500;SRX528126	Poultry	Avian	Chicken Breast Tenderloins	2013	7			North America	United States	Texas			FOOD AND DRUG ADMINISTRATION, CENTER FOR FOOD SAFETY AND APPLIED NUTRITION	Escherichia coli		PRJNA230968	SRP038995		SAMN02628608	SRS598041	2015-08-27	2014-04-25	ESC_BA8183AA	5273	ESC_BA2192AA_AS	-	9359	9359
ESC_BA8184AA	AZ-TG73447	SRR1263919;ILLUMINA;Paired;500;SRX528120	Poultry	Avian	Whole Chicken Breast	2013	7			North America	United States	Pennsylvania			FOOD AND DRUG ADMINISTRATION, CENTER FOR FOOD SAFETY AND APPLIED NUTRITION	Escherichia coli		PRJNA230968	SRP038995		SAMN02628616	SRS598035	2015-08-27	2014-04-25	ESC_BA8184AA	155	ESC_BA5252AA_AS	-	9358	106
ESC_BA8185AA	AZ-TG73439	SRR1263918;ILLUMINA;Paired;500;SRX528119	Poultry	Poultry	Thin Sliced Chicken Breast	2013	7			North America	United States	Pennsylvania			FOOD AND DRUG ADMINISTRATION, CENTER FOR FOOD SAFETY AND APPLIED NUTRITION	Escherichia coli		PRJNA230968	SRP038995		SAMN02628614	SRS598034	2015-08-27	2014-04-25	ESC_BA8185AA	101	ESC_BA4463AA_AS	-	9286	164
ESC_BA8186AA	AZ-TG73411	SRR1263443;ILLUMINA;Paired;500;SRX528073	Poultry	Avian	Whole Chicken Breast	2013	7			North America	United States	Texas			FOOD AND DRUG ADMINISTRATION, CENTER FOR FOOD SAFETY AND APPLIED NUTRITION	Escherichia coli		PRJNA230968	SRP038995		SAMN02628607	SRS597988	2015-08-27	2014-04-25	ESC_BA8186AA	10	ESC_CA4426AA_AS	-	9357	605
ESC_BA8187AA	AZ-TG73443	SRR1263435;ILLUMINA;Paired;500;SRX528065	Poultry	Avian	Skinless Boneless Chicken Breast	2013	7			North America	United States	Washington			FOOD AND DRUG ADMINISTRATION, CENTER FOR FOOD SAFETY AND APPLIED NUTRITION	Escherichia coli		PRJNA230968	SRP038995		SAMN02628615	SRS597980	2015-08-27	2014-04-25	ESC_BA8187AA	10	ESC_AA8536AA_AS	-	9356	605
ESC_BA8188AA	AZ-TG73423	SRR1263434;ILLUMINA;Paired;500;SRX528064	Poultry	Avian	Whole Chicken Breast	2013	7			North America	United States	Arizona			FOOD AND DRUG ADMINISTRATION, CENTER FOR FOOD SAFETY AND APPLIED NUTRITION	Escherichia coli		PRJNA230968	SRP038995		SAMN02628610	SRS597979	2015-08-27	2014-04-25	ESC_BA8188AA	1246	ESC_CA3402AA_AS	-	9355	162
ESC_BA8189AA	AZ-TG73455	SRR1263428;ILLUMINA;Paired;500;SRX528058	Poultry	Avian	Skinless Boneless Chicken Breast	2013	7			North America	United States	Washington			FOOD AND DRUG ADMINISTRATION, CENTER FOR FOOD SAFETY AND APPLIED NUTRITION	Escherichia coli		PRJNA230968	SRP038995		SAMN02628618	SRS597973	2015-08-27	2014-04-25	ESC_BA8189AA	23	ESC_BA3849AA_AS	-	9354	24
ESC_BA8190AA	AZ-TG73431	SRR1263427;ILLUMINA;Paired;500;SRX528057	Poultry	Avian	Skinless Boneless Chicken Breast	2013	7			North America	United States	Michigan			FOOD AND DRUG ADMINISTRATION, CENTER FOR FOOD SAFETY AND APPLIED NUTRITION	Escherichia coli		PRJNA230968	SRP038995		SAMN02628612	SRS597972	2015-08-27	2014-04-25	ESC_BA8190AA	69	ESC_BA4713AA_AS	-	9353	5246
ESC_BA8191AA	AZ-TG73419	SRR1263426;ILLUMINA;Paired;500;SRX528056	Poultry	Poultry	Chicken Breast Tenderloins	2013	7			North America	United States	Arizona			Dr. Nicol?ï¿½s Galarce	Escherichia coli		PRJNA230968	SRP038995		SAMN02628609	SRS597971	2015-08-27	2014-04-25	ESC_BA8191AA	101	ESC_CA1043AA_AS	-	9352	164
ESC_BA8192AA	AZ-TG73459	SRR1263413;ILLUMINA;Paired;500;SRX528043	Poultry	Avian	Thin Sliced Chicken Breast	2013	7			North America	United States	California			FOOD AND DRUG ADMINISTRATION, CENTER FOR FOOD SAFETY AND APPLIED NUTRITION	Escherichia coli		PRJNA230968	SRP038995		SAMN02628619	SRS597958	2015-08-27	2014-04-25	ESC_BA8192AA	2040	ESC_BA4367AA_AS	-	9351	147
ESC_BA8193AA	AZ-TG73451	SRR1263412;ILLUMINA;Paired;500;SRX528042	Poultry	Avian	Skinless Boneless Chicken Breast	2013	7			North America	United States	California			FOOD AND DRUG ADMINISTRATION, CENTER FOR FOOD SAFETY AND APPLIED NUTRITION	Escherichia coli		PRJNA230968	SRP038995		SAMN02628617	SRS597957	2015-08-27	2014-04-25	ESC_BA8193AA	117	ESC_BA1414AA_AS	-	9350	50
ESC_BA8202AA	AZ-TG73407	SRR1220805;ILLUMINA;Paired;500;SRX512491	Poultry	Avian	Skinless Boneless Chicken Breast	2013	7			North America	United States	California			FOOD AND DRUG ADMINISTRATION, CENTER FOR FOOD SAFETY AND APPLIED NUTRITION	Escherichia coli		PRJNA230968	SRP038995		SAMN02628606	SRS589814	2015-08-27	2014-04-12	ESC_BA8202AA	355	ESC_BA2670AA_AS	-	9341	1416
ESC_BA8203AA	AZ-TG73379	SRR1220804;ILLUMINA;Paired;500;SRX512490	Poultry	Avian	Skinless Boneless Chicken Breast	2013	7			North America	United States	Arkansas			FOOD AND DRUG ADMINISTRATION, CENTER FOR FOOD SAFETY AND APPLIED NUTRITION	Escherichia coli		PRJNA230968	SRP038995		SAMN02628599	SRS589812	2015-08-27	2014-04-12	ESC_BA8203AA	10	ESC_BA1898AA_AS	-	9340	13
ESC_BA8204AA	AZ-TG73355	SRR1220803;ILLUMINA;Paired;500;SRX512489	Poultry	Avian	Whole Chicken Breast	2013	7			North America	United States	Idaho			FOOD AND DRUG ADMINISTRATION, CENTER FOR FOOD SAFETY AND APPLIED NUTRITION	Escherichia coli		PRJNA230968	SRP038995		SAMN02628593	SRS589813	2015-08-27	2014-04-12	ESC_BA8204AA	453	ESC_AA9489AA_AS	-	9339	82
ESC_BA8205AA	AZ-TG73347	SRR1220799;ILLUMINA;Paired;500;SRX512485	Poultry	Poultry	Chicken Breast Tenderloins	2013	7			North America	United States	New Jersey			Dr. Nicol?ï¿½s Galarce	Escherichia coli		PRJNA230968	SRP038995		SAMN02628591	SRS589807	2015-08-27	2014-04-12	ESC_BA8205AA	101	ESC_AA9042AA_AS	-	9337	164
ESC_BA8206AA	AZ-TG73391	SRR1220791;ILLUMINA;Paired;500;SRX512478	Food	Poultry	Skinless Boneless Chicken Breast	2013	7			North America	United States	Maryland			FOOD AND DRUG ADMINISTRATION, CENTER FOR FOOD SAFETY AND APPLIED NUTRITION	Escherichia coli		PRJNA230968	SRP038995		SAMN02628602	SRS589800	2015-08-27	2014-04-12	ESC_BA8206AA	131	ESC_BA9078AA_AS	-	9338	7
ESC_BA8207AA	AZ-TG73399	SRR1220787;ILLUMINA;Paired;500;SRX512474	Poultry	Avian	Skinless Boneless Chicken Breast	2013	7			North America	United States	Minnesota			FOOD AND DRUG ADMINISTRATION, CENTER FOR FOOD SAFETY AND APPLIED NUTRITION	Escherichia coli		PRJNA230968	SRP038995		SAMN02628604	SRS589796	2015-08-27	2014-04-12	ESC_BA8207AA	4663	ESC_AA8205AA_AS	-	9334	152
ESC_BA8208AA	AZ-TG73371	SRR1220786;ILLUMINA;Paired;500;SRX512473	Poultry	Avian	Chicken Breast Tenderloins	2013	7			North America	United States	Idaho			FOOD AND DRUG ADMINISTRATION, CENTER FOR FOOD SAFETY AND APPLIED NUTRITION	Escherichia coli		PRJNA230968	SRP038995		SAMN02628597	SRS589795	2015-08-27	2014-04-12	ESC_BA8208AA	345	ESC_BA2344AA_AS	-	9333	168
ESC_BA8209AA	AZ-TG73363	SRR1220769;ILLUMINA;Paired;500;SRX512456	Poultry	Avian	Skinless Boneless Chicken Breast	2013	7			North America	United States	Kentucky			FOOD AND DRUG ADMINISTRATION, CENTER FOR FOOD SAFETY AND APPLIED NUTRITION	Escherichia coli		PRJNA230968	SRP038995		SAMN02628595	SRS589778	2015-08-27	2014-04-12	ESC_BA8209AA	297	ESC_BA9288AA_AS	-	9336	1081
ESC_BA8210AA	AZ-TG73395	SRR1220765;ILLUMINA;Paired;500;SRX512452	Poultry	Avian	Thin Sliced Chicken Breast	2013	7			North America	United States	Maryland			FOOD AND DRUG ADMINISTRATION, CENTER FOR FOOD SAFETY AND APPLIED NUTRITION	Escherichia coli		PRJNA230968	SRP038995		SAMN02628603	SRS589774	2015-08-27	2014-04-12	ESC_BA8210AA	5340	ESC_BA9892AA_AS	-	9335	9235
ESC_BA8211AA	AZ-TG73387	SRR1220764;ILLUMINA;Paired;500;SRX512451	Poultry	Avian	Whole Chicken Breast	2013	7			North America	United States	Arkansas			FOOD AND DRUG ADMINISTRATION, CENTER FOR FOOD SAFETY AND APPLIED NUTRITION	Escherichia coli		PRJNA230968	SRP038995		SAMN02628601	SRS589773	2015-08-27	2014-04-12	ESC_BA8211AA	5657	ESC_CA4661AA_AS	-	9331	9331
ESC_BA8212AA	AZ-TG73367	SRR1220756;ILLUMINA;Paired;500;SRX512443	Poultry	Avian	Whole Chicken Breast	2013	7			North America	United States	Idaho			FOOD AND DRUG ADMINISTRATION, CENTER FOR FOOD SAFETY AND APPLIED NUTRITION	Escherichia coli		PRJNA230968	SRP038995		SAMN02628596	SRS589765	2015-08-27	2014-04-12	ESC_BA8212AA	117	ESC_CA0829AA_AS	-	9332	50
ESC_BA8213AA	AZ-TG73343	SRR1220738;ILLUMINA;Paired;500;SRX512425	Poultry	Avian	Chicken Breast Tenderloins	2013	7			North America	United States	Iowa			FOOD AND DRUG ADMINISTRATION, CENTER FOR FOOD SAFETY AND APPLIED NUTRITION	Escherichia coli		PRJNA230968	SRP038995		SAMN02628590	SRS589748	2015-08-27	2014-04-12	ESC_BA8213AA	224	ESC_CA1165AA_AS	-	9330	1423
ESC_BA8214AA	AZ-TG73375	SRR1220726;ILLUMINA;Paired;500;SRX512413	Poultry	Avian	Skinless Boneless Chicken Breast	2013	7			North America	United States	Arkansas			FOOD AND DRUG ADMINISTRATION, CENTER FOR FOOD SAFETY AND APPLIED NUTRITION	Escherichia coli		PRJNA230968	SRP038995		SAMN02628598	SRS589736	2015-08-27	2014-04-12	ESC_BA8214AA	5402	ESC_BA1818AA_AS	-	9329	50
ESC_BA8215AA	AZ-TG73403	SRR1220720;ILLUMINA;Paired;500;SRX512408	Poultry	Avian	Chicken Breast Tenderloins	2013	7			North America	United States	Texas			FOOD AND DRUG ADMINISTRATION, CENTER FOR FOOD SAFETY AND APPLIED NUTRITION	Escherichia coli		PRJNA230968	SRP038995		SAMN02628605	SRS589731	2015-08-27	2014-04-12	ESC_BA8215AA	5538	ESC_BA7901AA_AS	-	19829	605
ESC_BA8216AA	AZ-TG73359	SRR1220719;ILLUMINA;Paired;500;SRX512407	Poultry	Avian	Chicken Breast Tenderloins	2013	7			North America	United States	Kentucky			FOOD AND DRUG ADMINISTRATION, CENTER FOR FOOD SAFETY AND APPLIED NUTRITION	Escherichia coli		PRJNA230968	SRP038995		SAMN02628594	SRS589730	2015-08-27	2014-04-12	ESC_BA8216AA	117	ESC_BA9587AA_AS	-	9327	50
ESC_BA8217AA	AZ-TG73383	SRR1220712;ILLUMINA;Paired;500;SRX512400	Food	Poultry	Thin Sliced Chicken Breast	2013	7			North America	United States	Arkansas			FOOD AND DRUG ADMINISTRATION, CENTER FOR FOOD SAFETY AND APPLIED NUTRITION	Escherichia coli		PRJNA230968	SRP038995		SAMN02628600	SRS589723	2015-08-27	2014-04-12	ESC_BA8217AA	131	ESC_CA5288AA_AS	-	9326	7
ESC_BA8218AA	Bacteria; Proteobacteria; Gammaproteobacteria; Enterobacteriales; Enterobacteriaceae; Escherichia.	SRR1270118;ILLUMINA;Paired;2000;SRX510859,SRR1270117;ILLUMINA;Paired;500;SRX510858	Livestock	Swine	pig	2012	7			Asia	China	Guangdong			South China Agricultural University	Escherichia coli		PRJNA243101	SRP040952		SAMN02712509	SRS589026	2015-08-27	2015-07-22	ESC_BA8218AA	10	ESC_CA7277AA_AS	-	9323	605
ESC_BA8219AA	AZ-TG73287	SRR1212394;ILLUMINA;Paired;500;SRX506670	Poultry	Avian	Skinless Boneless Chicken Breast	2013	7			North America	United States	Kentucky			FOOD AND DRUG ADMINISTRATION, CENTER FOR FOOD SAFETY AND APPLIED NUTRITION	Escherichia coli		PRJNA230968	SRP038995		SAMN02628576	SRS585753	2015-08-27	2014-04-01	ESC_BA8219AA	117	ESC_BA1711AA_AS	-	9319	50
ESC_BA8220AA	AZ-TG73311	SRR1212388;ILLUMINA;Paired;500;SRX506664	Poultry	Avian	Skinless Boneless Chicken Breast	2013	7			North America	United States	Washington			FOOD AND DRUG ADMINISTRATION, CENTER FOR FOOD SAFETY AND APPLIED NUTRITION	Escherichia coli		PRJNA230968	SRP038995		SAMN02628582	SRS585747	2015-08-27	2014-04-01	ESC_BA8220AA	155	ESC_FA7322AA_AS	-	9325	106
ESC_BA8221AA	AZ-TG73327	SRR1212383;ILLUMINA;Paired;500;SRX506659	Poultry	Avian	Chicken Breast Tenderloins	2013	7			North America	United States	Minnesota			FOOD AND DRUG ADMINISTRATION, CENTER FOR FOOD SAFETY AND APPLIED NUTRITION	Escherichia coli		PRJNA230968	SRP038995		SAMN02628586	SRS585742	2015-08-27	2014-04-01	ESC_BA8221AA	191	ESC_AA8820AA_AS	-	15750	147
ESC_BA8222AA	AZ-TG73315	SRR1212362;ILLUMINA;Paired;500;SRX506638	Poultry	Avian	Whole Chicken Breast	2013	7			North America	United States	Texas			FOOD AND DRUG ADMINISTRATION, CENTER FOR FOOD SAFETY AND APPLIED NUTRITION	Escherichia coli		PRJNA230968	SRP038995		SAMN02628583	SRS585722	2015-08-27	2014-04-01	ESC_BA8222AA	1170	ESC_CA2325AA_AS	-	9321	1851
ESC_BA8223AA	AZ-TG73295	SRR1212356;ILLUMINA;Paired;500;SRX506632	Poultry	Avian	Skinless Boneless Chicken Breast	2013	7			North America	United States	Kentucky			FOOD AND DRUG ADMINISTRATION, CENTER FOR FOOD SAFETY AND APPLIED NUTRITION	Escherichia coli		PRJNA230968	SRP038995		SAMN02628578	SRS585716	2015-08-27	2014-04-01	ESC_BA8223AA	117	ESC_BA7242AA_AS	-	9319	50
ESC_BA8224AA	AZ-TG73307	SRR1212336;ILLUMINA;Paired;500;SRX506611	Poultry	Poultry	Thin Sliced Chicken Breast	2013	7			North America	United States	Ohio			Beijing Advanced Innovation Center for Food Nutrition and Human Health, College of Veterinary Medicine, China Agricultural University, Beijing, P. R. China	Escherichia coli		PRJNA230968	SRP038995		SAMN02628581	SRS585695	2015-08-27	2014-04-01	ESC_BA8224AA	101	ESC_EA6181AA_AS	-	9318	164
ESC_BA8225AA	AZ-TG73319	SRR1212329;ILLUMINA;Paired;500;SRX506604	Poultry	Avian	Whole Chicken Breast	2013	7			North America	United States	Arizona			FOOD AND DRUG ADMINISTRATION, CENTER FOR FOOD SAFETY AND APPLIED NUTRITION	Escherichia coli		PRJNA230968	SRP038995		SAMN02628584	SRS585688	2015-08-27	2014-04-01	ESC_BA8225AA	162	ESC_AA9991AA_AS	-	9320	138
ESC_BA8226AA	AZ-TG73303	SRR1212323;ILLUMINA;Paired;500;SRX506598	Poultry	Avian	Thin Sliced Chicken Breast	2013	7			North America	United States	Ohio			FOOD AND DRUG ADMINISTRATION, CENTER FOR FOOD SAFETY AND APPLIED NUTRITION	Escherichia coli		PRJNA230968	SRP038995		SAMN02628580	SRS585682	2015-08-27	2014-04-01	ESC_BA8226AA	2473	ESC_BA7335AA_AS	-	9317	1748
ESC_BA8227AA	AZ-TG73291	SRR1212299;ILLUMINA;Paired;500;SRX506584	Poultry	Avian	Whole Chicken Breast	2013	7			North America	United States	Kentucky			FOOD AND DRUG ADMINISTRATION, CENTER FOR FOOD SAFETY AND APPLIED NUTRITION	Escherichia coli		PRJNA230968	SRP038995		SAMN02628577	SRS585669	2015-08-27	2014-04-01	ESC_BA8227AA	5794	ESC_FA7285AA_AS	-	9316	3590
ESC_BA8228AA	AZ-TG73339	SRR1212283;ILLUMINA;Paired;500;SRX506572	Poultry	Avian	Thin Sliced Chicken Breast	2013	7			North America	United States	Arkansas			FOOD AND DRUG ADMINISTRATION, CENTER FOR FOOD SAFETY AND APPLIED NUTRITION	Escherichia coli		PRJNA230968	SRP038995		SAMN02628589	SRS585659	2015-08-27	2014-04-01	ESC_BA8228AA	3625	ESC_BA1178AA_AS	-	16592	168
ESC_BA8229AA	AZ-TG73283	SRR1212276;ILLUMINA;Paired;500;SRX506566	Poultry	Avian	Skinless Boneless Chicken Breast	2013	7			North America	United States	Louisiana			FOOD AND DRUG ADMINISTRATION, CENTER FOR FOOD SAFETY AND APPLIED NUTRITION	Escherichia coli		PRJNA230968	SRP038995		SAMN02628575	SRS585654	2015-08-27	2014-04-01	ESC_BA8229AA	38	ESC_CA5942AA_AS	-	9315	59
ESC_BA8230AA	AZ-TG73331	SRR1212265;ILLUMINA;Paired;500;SRX506560	Poultry	Avian	Skinless Boneless Chicken Breast	2013	7			North America	United States	Maryland			FOOD AND DRUG ADMINISTRATION, CENTER FOR FOOD SAFETY AND APPLIED NUTRITION	Escherichia coli		PRJNA230968	SRP038995		SAMN02628587	SRS585648	2015-08-27	2014-04-01	ESC_BA8230AA	155	ESC_FA7220AA_AS	-	9314	106
ESC_BA8231AA	AZ-TG73299	SRR1212260;ILLUMINA;Paired;500;SRX506557	Poultry	Poultry	Skinless Boneless Chicken Breast	2013	7			North America	United States	Ohio			FOOD AND DRUG ADMINISTRATION, CENTER FOR FOOD SAFETY AND APPLIED NUTRITION	Escherichia coli		PRJNA230968	SRP038995		SAMN02628579	SRS585645	2015-08-27	2014-04-01	ESC_BA8231AA	101	ESC_BA9570AA_AS	-	9311	164
ESC_BA8232AA	AZ-TG73279	SRR1212247;ILLUMINA;Paired;500;SRX506547	Poultry	Avian	Skinless Boneless Chicken Breast	2013	7			North America	United States	Louisiana			FOOD AND DRUG ADMINISTRATION, CENTER FOR FOOD SAFETY AND APPLIED NUTRITION	Escherichia coli		PRJNA230968	SRP038995		SAMN02628574	SRS585636	2015-08-27	2014-04-01	ESC_BA8232AA	1844	ESC_AA8534AA_AS	-	9312	1256
ESC_BA8233AA	AZ-TG73323	SRR1212224;ILLUMINA;Paired;500;SRX506530	Poultry	Avian	Chicken Breast Tenderloins	2013	7			North America	United States	California			FOOD AND DRUG ADMINISTRATION, CENTER FOR FOOD SAFETY AND APPLIED NUTRITION	Escherichia coli		PRJNA230968	SRP038995		SAMN02628585	SRS585619	2015-08-27	2014-04-01	ESC_BA8233AA	5626	ESC_CA3114AA_AS	-	9308	166
ESC_BA8234AA	AZ-TG73231	SRR1207554;ILLUMINA;Paired;500;SRX503085	Poultry	Avian	Skinless Boneless Chicken Breast	2013	7			North America	United States	Alabama			FOOD AND DRUG ADMINISTRATION, CENTER FOR FOOD SAFETY AND APPLIED NUTRITION	Escherichia coli		PRJNA230968	SRP038995		SAMN02628562	SRS583901	2015-08-27	2014-03-29	ESC_BA8234AA	2732	ESC_FA7313AA_AS	-	9310	9310
ESC_BA8235AA	AZ-TG73239	SRR1207550;ILLUMINA;Paired;500;SRX503081	Poultry	Avian	Chicken Breast Tenderloins	2013	7			North America	United States	Pennsylvania			FOOD AND DRUG ADMINISTRATION, CENTER FOR FOOD SAFETY AND APPLIED NUTRITION	Escherichia coli		PRJNA230968	SRP038995		SAMN02628564	SRS583898	2015-08-27	2014-03-29	ESC_BA8235AA	369	ESC_CA5418AA_AS	-	9309	24
ESC_BA8236AA	AZ-TG73251	SRR1207544;ILLUMINA;Paired;500;SRX503075	Poultry	Avian	Chicken Breast Tenderloins	2013	7			North America	United States	Kansas			FOOD AND DRUG ADMINISTRATION, CENTER FOR FOOD SAFETY AND APPLIED NUTRITION	Escherichia coli		PRJNA230968	SRP038995		SAMN02628567	SRS583892	2015-08-27	2014-03-29	ESC_BA8236AA	135	ESC_BA9496AA_AS	-	9306	6945
ESC_BA8237AA	AZ-TG73223	SRR1207541;ILLUMINA;Paired;500;SRX503072	Poultry	Avian	Whole Chicken Breast	2013	7			North America	United States	Maine			FOOD AND DRUG ADMINISTRATION, CENTER FOR FOOD SAFETY AND APPLIED NUTRITION	Escherichia coli		PRJNA230968	SRP038995		SAMN02628560	SRS583889	2015-08-27	2014-03-29	ESC_BA8237AA	10	ESC_BA4987AA_AS	-	9307	37
ESC_BA8238AA	AZ-TG73243	SRR1207525;ILLUMINA;Paired;500;SRX503056	Poultry	Avian	Skinless Boneless Chicken Breast	2013	7			North America	United States	Pennsylvania			FOOD AND DRUG ADMINISTRATION, CENTER FOR FOOD SAFETY AND APPLIED NUTRITION	Escherichia coli		PRJNA230968	SRP038995		SAMN02628565	SRS583872	2015-08-27	2014-03-29	ESC_BA8238AA	23	ESC_FA7208AA_AS	-	9305	24
ESC_BA8239AA	AZ-TG73227	SRR1207524;ILLUMINA;Paired;500;SRX503055	Poultry	Avian	Chicken Breast Tenderloins	2013	7			North America	United States	Virginia			FOOD AND DRUG ADMINISTRATION, CENTER FOR FOOD SAFETY AND APPLIED NUTRITION	Escherichia coli		PRJNA230968	SRP038995		SAMN02628561	SRS583873	2015-08-27	2014-03-29	ESC_BA8239AA	155	ESC_FA7267AA_AS	-	9304	106
ESC_BA8240AA	AZ-TG73235	SRR1207520;ILLUMINA;Paired;500;SRX503051	Poultry	Avian	Skinless Boneless Chicken Breast	2013	7			North America	United States	Alabama			FOOD AND DRUG ADMINISTRATION, CENTER FOR FOOD SAFETY AND APPLIED NUTRITION	Escherichia coli		PRJNA230968	SRP038995		SAMN02628563	SRS583868	2015-08-27	2014-03-29	ESC_BA8240AA	2040	ESC_BA5377AA_AS	-	9303	147
ESC_BA8241AA	AZ-TG73247	SRR1207510;ILLUMINA;Paired;500;SRX503041	Poultry	Poultry	Chicken Breast Tenderloins	2013	7			North America	United States	Michigan			FOOD AND DRUG ADMINISTRATION, CENTER FOR FOOD SAFETY AND APPLIED NUTRITION	Escherichia coli		PRJNA230968	SRP038995		SAMN02628566	SRS583858	2015-08-27	2014-03-29	ESC_BA8241AA	602	ESC_BA9757AA_AS	-	19820	80
ESC_BA8242AA	AZ-TG73219	SRR1207494;ILLUMINA;Paired;500;SRX503025	Poultry	Avian	Skinless Boneless Chicken Breast	2013	7			North America	United States	Alabama			FOOD AND DRUG ADMINISTRATION, CENTER FOR FOOD SAFETY AND APPLIED NUTRITION	Escherichia coli		PRJNA230968	SRP038995		SAMN02628559	SRS583842	2015-08-27	2014-03-29	ESC_BA8242AA	58	ESC_AA9789AA_AS	-	9301	106
ESC_BA8243AA	AZ-TG73267	SRR1207481;ILLUMINA;Paired;500;SRX503012	Poultry	Avian	Chicken Breast Tenderloins	2013	7			North America	United States	Kansas			FOOD AND DRUG ADMINISTRATION, CENTER FOR FOOD SAFETY AND APPLIED NUTRITION	Escherichia coli		PRJNA230968	SRP038995		SAMN02628571	SRS583828	2015-08-27	2014-03-29	ESC_BA8243AA	57	ESC_CA5328AA_AS	-	9300	3590
ESC_BA8244AA	AZ-TG73259	SRR1207464;ILLUMINA;Paired;500;SRX502995	Poultry	Avian	Skinless Boneless Chicken Breast	2013	7			North America	United States	Louisiana			FOOD AND DRUG ADMINISTRATION, CENTER FOR FOOD SAFETY AND APPLIED NUTRITION	Escherichia coli		PRJNA230968	SRP038995		SAMN02628569	SRS583812	2015-08-27	2014-03-29	ESC_BA8244AA	23	ESC_AA9859AA_AS	-	9299	24
ESC_BA8245AA	AZ-TG73271	SRR1207452;ILLUMINA;Paired;500;SRX502983	Poultry	Avian	Chicken Breast Tenderloins	2013	7			North America	United States	Kansas			FOOD AND DRUG ADMINISTRATION, CENTER FOR FOOD SAFETY AND APPLIED NUTRITION	Escherichia coli		PRJNA230968	SRP038995		SAMN02628572	SRS583801	2015-08-27	2014-03-29	ESC_BA8245AA	1137	ESC_BA9853AA_AS	-	19818	605
ESC_BA8247AA	AZ-TG73263	SRR1207444;ILLUMINA;Paired;500;SRX502975	Poultry	Avian	Chicken Breast Tenderloins	2013	7			North America	United States	Kansas			FOOD AND DRUG ADMINISTRATION, CENTER FOR FOOD SAFETY AND APPLIED NUTRITION	Escherichia coli		PRJNA230968	SRP038995		SAMN02628570	SRS583793	2015-08-27	2014-03-29	ESC_BA8247AA	5796	ESC_FA7317AA_AS	-	9297	50
ESC_BA8248AA	AZ-TG73275	SRR1207442;ILLUMINA;Paired;500;SRX502973	Poultry	Poultry	Skinless Boneless Chicken Breast	2013	7			North America	United States	Massachusetts			FOOD AND DRUG ADMINISTRATION, CENTER FOR FOOD SAFETY AND APPLIED NUTRITION	Escherichia coli		PRJNA230968	SRP038995		SAMN02628573	SRS583791	2015-08-27	2014-03-29	ESC_BA8248AA	101	ESC_CA4928AA_AS	-	9296	164
ESC_BA8313AA	AZ-TG73187	SRR1201358;ILLUMINA;Paired;500;SRX498239	Poultry	Avian	Skinless Boneless Chicken Breast	2013	7			North America	United States	Arizona			FOOD AND DRUG ADMINISTRATION, CENTER FOR FOOD SAFETY AND APPLIED NUTRITION	Escherichia coli		PRJNA230968	SRP038995		SAMN02628551	SRS580077	2015-08-27	2014-03-21	ESC_BA8313AA	48	ESC_BA9992AA_AS	-	9290	2754
ESC_BA8314AA	AZ-TG73191	SRR1201330;ILLUMINA;Paired;500;SRX498194	Poultry	Avian	Chicken Breast Tenderloins	2013	7			North America	United States	Arizona			FOOD AND DRUG ADMINISTRATION, CENTER FOR FOOD SAFETY AND APPLIED NUTRITION	Escherichia coli		PRJNA230968	SRP038995		SAMN02628552	SRS580058	2015-08-27	2014-03-21	ESC_BA8314AA	117	ESC_BA3228AA_AS	-	9289	50
ESC_BA8315AA	AZ-TG73203	SRR1201320;ILLUMINA;Paired;500;SRX498184	Food	Poultry	Skinless Boneless Chicken Breast	2013	7			North America	United States	Idaho			FOOD AND DRUG ADMINISTRATION, CENTER FOR FOOD SAFETY AND APPLIED NUTRITION	Escherichia coli		PRJNA230968	SRP038995		SAMN02628555	SRS580051	2015-08-27	2014-03-21	ESC_BA8315AA	131	ESC_BA1188AA_AS	-	9288	7
ESC_BA8316AA	AZ-TG73215	SRR1201316;ILLUMINA;Paired;500;SRX498180	Poultry	Poultry	Thin Sliced Chicken Breast	2013	7			North America	United States	Maryland			FOOD AND DRUG ADMINISTRATION, CENTER FOR FOOD SAFETY AND APPLIED NUTRITION	Escherichia coli		PRJNA230968	SRP038995		SAMN02628558	SRS580048	2015-08-27	2014-03-21	ESC_BA8316AA	101	ESC_FA7223AA_AS	-	9286	164
ESC_BA8317AA	AZ-TG73207	SRR1201315;ILLUMINA;Paired;500;SRX498179	Poultry	Avian	Skinless Boneless Chicken Breast	2013	7			North America	United States	California			FOOD AND DRUG ADMINISTRATION, CENTER FOR FOOD SAFETY AND APPLIED NUTRITION	Escherichia coli		PRJNA230968	SRP038995		SAMN02628556	SRS580047	2015-08-27	2014-03-21	ESC_BA8317AA	162	ESC_FA7241AA_AS	-	9287	1143
ESC_BA8319AA	AZ-TG60317	SRR1201313;ILLUMINA;Paired;500;SRX498177	Poultry	Avian	packaged whole turkey	2013	3			North America	United States	Arizona	Coconino County	Flagstaff	FOOD AND DRUG ADMINISTRATION, CENTER FOR FOOD SAFETY AND APPLIED NUTRITION	Escherichia coli		PRJNA230968	SRP038995		SAMN02442866	SRS580045	2015-08-27	2014-03-21	ESC_BA8319AA	345	ESC_CA2844AA_AS	-	9284	168
ESC_BA8320AA	AZ-TG73211	SRR1201303;ILLUMINA;Paired;500;SRX498166	Poultry	Avian	Whole Chicken Breast	2013	7			North America	United States	Maryland			FOOD AND DRUG ADMINISTRATION, CENTER FOR FOOD SAFETY AND APPLIED NUTRITION	Escherichia coli		PRJNA230968	SRP038995		SAMN02628557	SRS580037	2015-08-27	2014-03-21	ESC_BA8320AA	949	ESC_BA3007AA_AS	-	19812	106
ESC_BA8321AA	AZ-TG73199	SRR1201302;ILLUMINA;Paired;500;SRX498165	Poultry	Avian	Skinless Boneless Chicken Breast	2013	7			North America	United States	Iowa			FOOD AND DRUG ADMINISTRATION, CENTER FOR FOOD SAFETY AND APPLIED NUTRITION	Escherichia coli		PRJNA230968	SRP038995		SAMN02628554	SRS580036	2015-08-27	2014-03-21	ESC_BA8321AA	4162	ESC_FA7181AA_AS	-	9282	106
ESC_BA8322AA	AZ-TG73195	SRR1201301;ILLUMINA;Paired;500;SRX498164	Poultry	Avian	Skinless Boneless Chicken Breast	2013	7			North America	United States	New Jersey			FOOD AND DRUG ADMINISTRATION, CENTER FOR FOOD SAFETY AND APPLIED NUTRITION	Escherichia coli		PRJNA230968	SRP038995		SAMN02628553	SRS580035	2015-08-27	2014-03-21	ESC_BA8322AA	23	ESC_BA7935AA_AS	-	9283	24
ESC_BA8323AA	AZ-TG60572	SRR1201300;ILLUMINA;Paired;500;SRX498163	Poultry	Avian	packaged whole turkey	2013	4			North America	United States	Arizona	Coconino County	Flagstaff	FOOD AND DRUG ADMINISTRATION, CENTER FOR FOOD SAFETY AND APPLIED NUTRITION	Escherichia coli		PRJNA230968	SRP038995		SAMN02442867	SRS580034	2015-08-27	2014-03-21	ESC_BA8323AA	744	ESC_FA7303AA_AS	-	9281	37
ESC_BA8324AA	AZ-TG73167	SRR1198948;ILLUMINA;Paired;500;SRX495443	Poultry	Avian	Skinless Boneless Chicken Breast	2013	7			North America	United States	Kentucky			FSIS SRCAMB	Escherichia coli		PRJNA230968	SRP038995		SAMN02628546	SRS577648	2015-08-27	2014-03-19	ESC_BA8324AA	3258	ESC_BA1341AA_AS	-	9279	50
ESC_BA8325AA	AZ-TG73179	SRR1198936;ILLUMINA;Paired;500;SRX495431	Food	Poultry	Chicken Breast Tenderloins	2013	7			North America	United States	Texas			FSIS SRCAMB	Escherichia coli		PRJNA230968	SRP038995		SAMN02628549	SRS577636	2015-08-27	2014-03-19	ESC_BA8325AA	131	ESC_CA6222AA_AS	-	9280	7
ESC_BA8326AA	AZ-TG73139	SRR1198935;ILLUMINA;Paired;500;SRX495430	Poultry	Poultry	Skinless Boneless Chicken Breast	2013	7			North America	United States	Tennessee			FSIS SRCAMB	Escherichia coli		PRJNA230968	SRP038995		SAMN02628539	SRS577635	2015-08-27	2014-03-19	ESC_BA8326AA	602	ESC_BA8667AA_AS	-	9278	80
ESC_BA8327AA	AZ-TG73171	SRR1198929;ILLUMINA;Paired;500;SRX495424	Food	Poultry	Thin Sliced Chicken Breast	2013	7			North America	United States	Kentucky			FSIS SRCAMB	Escherichia coli		PRJNA230968	SRP038995		SAMN02628547	SRS577628	2015-08-27	2014-03-19	ESC_BA8327AA	131	ESC_CA1697AA_AS	-	9277	7
ESC_BA8328AA	AZ-TG73131	SRR1198928;ILLUMINA;Paired;500;SRX495423	Poultry	Avian	Whole Chicken Breast	2013	7			North America	United States	Washington			FSIS SRCAMB	Escherichia coli		PRJNA230968	SRP038995		SAMN02628537	SRS577629	2015-08-27	2014-03-19	ESC_BA8328AA	23	ESC_BA8663AA_AS	-	9275	24
ESC_BA8330AA	AZ-TG73163	SRR1198917;ILLUMINA;Paired;500;SRX495412	Poultry	Avian	Skinless Boneless Chicken Breast	2013	7			North America	United States	Alabama			FSIS SRCAMB	Escherichia coli		PRJNA230968	SRP038995		SAMN02628545	SRS577617	2015-08-27	2014-03-18	ESC_BA8330AA	5281	ESC_AA9389AA_AS	-	9274	2258
ESC_BA8331AA	AZ-TG73135	SRR1198908;ILLUMINA;Paired;500;SRX495403	Poultry	Avian	Skinless Boneless Chicken Breast	2013	7			North America	United States	Tennessee			FSIS SRCAMB	Escherichia coli		PRJNA230968	SRP038995		SAMN02628538	SRS577608	2015-08-27	2014-03-18	ESC_BA8331AA	5791	ESC_FA7167AA_AS	-	9276	9276
ESC_BA8332AA	AZ-TG73175	SRR1198904;ILLUMINA;Paired;500;SRX495399	Poultry	Avian	Whole Chicken Breast	2013	7			North America	United States	Arkansas			FSIS SRCAMB	Escherichia coli		PRJNA230968	SRP038995		SAMN02628548	SRS577605	2015-08-27	2014-03-18	ESC_BA8332AA	156	ESC_FA7293AA_AS	-	9273	1131
ESC_BA8333AA	AZ-TG73155	SRR1198903;ILLUMINA;Paired;500;SRX495398	Poultry	Avian	Thin Sliced Chicken Breast	2013	7			North America	United States	Alabama			FSIS SRCAMB	Escherichia coli		PRJNA230968	SRP038995		SAMN02628543	SRS577604	2015-08-27	2014-03-18	ESC_BA8333AA	117	ESC_CA3779AA_AS	-	9272	50
ESC_BA8334AA	AZ-TG73147	SRR1198897;ILLUMINA;Paired;500;SRX495392	Poultry	Avian	Chicken Breast Tenderloins	2013	7			North America	United States	Louisiana			FSIS SRCAMB	Escherichia coli		PRJNA230968	SRP038995		SAMN02628541	SRS577598	2015-08-27	2014-03-18	ESC_BA8334AA	409	ESC_FA7200AA_AS	-	9271	1380
ESC_BA8335AA	AZ-TG73143	SRR1198896;ILLUMINA;Paired;500;SRX495391	Poultry	Avian	Skinless Boneless Chicken Breast	2013	7			North America	United States	Florida			FSIS SRCAMB	Escherichia coli		PRJNA230968	SRP038995		SAMN02628540	SRS577597	2015-08-27	2014-03-18	ESC_BA8335AA	1673	ESC_FA7199AA_AS	-	9269	9269
ESC_BA8336AA	AZ-TG73123	SRR1198895;ILLUMINA;Paired;500;SRX495390	Poultry	Avian	Chicken Breast Tenderloins	2013	7			North America	United States	Pennsylvania			FSIS SRCAMB	Escherichia coli		PRJNA230968	SRP038995		SAMN02628535	SRS577596	2015-08-27	2014-03-18	ESC_BA8336AA	117	ESC_AA8936AA_AS	-	9270	50
ESC_BA8337AA	AZ-TG73127	SRR1198882;ILLUMINA;Paired;500;SRX495377	Poultry	Poultry	Whole Chicken Breast	2013	7			North America	United States	Washington			FSIS SRCAMB	Escherichia coli		PRJNA230968	SRP038995		SAMN02628536	SRS577583	2015-08-27	2014-03-18	ESC_BA8337AA	101	ESC_BA4363AA_AS	-	9267	164
ESC_BA8338AA	AZ-TG73159	SRR1198874;ILLUMINA;Paired;500;SRX495369	Poultry	Avian	Skinless Boneless Chicken Breast	2013	7			North America	United States	Alabama			FSIS SRCAMB	Escherichia coli		PRJNA230968	SRP038995		SAMN02628544	SRS577575	2015-08-27	2014-03-18	ESC_BA8338AA	88	ESC_CA0478AA_AS	-	9268	5
ESC_BA8339AA	AZ-TG73151	SRR1198873;ILLUMINA;Paired;500;SRX495368	Poultry	Avian	Skinless Boneless Chicken Breast	2013	7			North America	United States	Louisiana			FSIS SRCAMB	Escherichia coli		PRJNA230968	SRP038995		SAMN02628542	SRS577574	2015-08-27	2014-03-18	ESC_BA8339AA	57	ESC_AA9006AA_AS	-	9266	3590
ESC_BA8593AA	AZ-TG56072	SRR1186366;ILLUMINA;Paired;500;SRX483728	Poultry	Avian	packaged whole turkey	2013	1			North America	United States	Arizona	Coconino County	Flagstaff	FSIS SRCAMB	Escherichia coli		PRJNA230968	SRP038995		SAMN02442823	SRS568042	2015-08-27	2014-03-10	ESC_BA8593AA	5490	ESC_BA5212AA_AS	-	9082	8517
ESC_BA8606AA	AZ-TG60412	SRR1186338;ILLUMINA;Paired;500;SRX483698	Poultry	Avian	packaged whole turkey	2013	4			North America	United States	Arizona	Coconino County	Flagstaff	FSIS SRCAMB	Escherichia coli		PRJNA230968	SRP038995		SAMN02442818	SRS568013	2015-08-27	2014-03-10	ESC_BA8606AA	155	ESC_FA7209AA_AS	-	9070	106
ESC_BA8608AA	AZ-TG60410	SRR1186325;ILLUMINA;Paired;500;SRX483685	Poultry	Avian	packaged whole turkey	2013	4			North America	United States	Arizona	Coconino County	Flagstaff	FSIS SRCAMB	Escherichia coli		PRJNA230968	SRP038995		SAMN02442819	SRS568001	2015-08-27	2014-03-10	ESC_BA8608AA	428	ESC_BA2055AA_AS	-	9069	3859
ESC_BA8610AA	AZ-TG60278	SRR1185851;ILLUMINA;Paired;500;SRX483231	Poultry	Avian	packaged whole turkey	2013	3			North America	United States	Arizona	Coconino County	Flagstaff	FSIS SRCAMB	Escherichia coli		PRJNA230968	SRP038995		SAMN02442824	SRS567725	2015-08-27	2014-03-08	ESC_BA8610AA	1319	ESC_FA7172AA_AS	-	9067	9036
ESC_BA8612AA	AZ-TG60957	SRR1185846;ILLUMINA;Paired;500;SRX483226	Poultry	Avian	packaged whole turkey	2013	5			North America	United States	Arizona	Coconino County	Flagstaff	FSIS SRCAMB	Escherichia coli		PRJNA230968	SRP038995		SAMN02442814	SRS567720	2015-08-27	2014-03-08	ESC_BA8612AA	117	ESC_CA5284AA_AS	-	19770	50
ESC_BA8613AA	AZ-TG60917	SRR1185845;ILLUMINA;Paired;500;SRX483225	Poultry	Avian	packaged whole turkey	2013	5			North America	United States	Arizona	Coconino County	Flagstaff	FSIS SRCAMB	Escherichia coli		PRJNA230968	SRP038995		SAMN02442809	SRS567719	2015-08-27	2014-03-08	ESC_BA8613AA	1049	ESC_FA7234AA_AS	-	9019	106
ESC_BA8614AA	AZ-TG56431	SRR1185838;ILLUMINA;Paired;500;SRX483218	Poultry	Avian	packaged whole turkey	2013	2			North America	United States	Arizona	Coconino County	Flagstaff	FSIS SRCAMB	Escherichia coli		PRJNA230968	SRP038995		SAMN02442827	SRS567712	2015-08-27	2014-03-08	ESC_BA8614AA	1638	ESC_AA8319AA_AS	-	9064	9060
ESC_BA8615AA	AZ-TG60373	SRR1185837;ILLUMINA;Paired;500;SRX483217	Poultry	Avian	packaged whole turkey	2013	3			North America	United States	Arizona	Coconino County	Flagstaff	FSIS SRCAMB	Escherichia coli		PRJNA230968	SRP038995		SAMN02442822	SRS567711	2015-08-27	2014-03-08	ESC_BA8615AA	1582	ESC_AA8720AA_AS	-	9063	8998
ESC_BA8617AA	AZ-TG60973	SRR1185817;ILLUMINA;Paired;500;SRX483197	Poultry	Avian	packaged whole turkey	2013	5			North America	United States	Arizona	Coconino County	Flagstaff	FSIS SRCAMB	Escherichia coli		PRJNA230968	SRP038995		SAMN02442816	SRS567691	2015-08-27	2014-03-08	ESC_BA8617AA	522	ESC_CA2317AA_AS	-	9015	9015
ESC_BA8618AA	AZ-TG60933	SRR1185814;ILLUMINA;Paired;500;SRX483195	Food	Poultry	packaged whole turkey	2013	5			North America	United States	Arizona	Coconino County	Flagstaff	FSIS SRCAMB	Escherichia coli		PRJNA230968	SRP038995		SAMN02442811	SRS567688	2015-08-27	2014-03-08	ESC_BA8618AA	131	ESC_BA0122AA_AS	-	9062	7
ESC_BA8619AA	AZ-TG60449	SRR1185809;ILLUMINA;Paired;500;SRX483189	Poultry	Avian	packaged whole turkey	2013	4			North America	United States	Arizona	Coconino County	Flagstaff	FSIS SRCAMB	Escherichia coli		PRJNA230968	SRP038995		SAMN02442821	SRS567683	2015-08-27	2014-03-08	ESC_BA8619AA	5250	ESC_FA7192AA_AS	-	9061	9058
ESC_BA8620AA	AZ-TG56487	SRR1185803;ILLUMINA;Paired;500;SRX483183	Poultry	Avian	packaged whole turkey	2013	2			North America	United States	Arizona	Coconino County	Flagstaff	FSIS SRCAMB	Escherichia coli		PRJNA230968	SRP038995		SAMN02442826	SRS567678	2015-08-27	2014-03-08	ESC_BA8620AA	1638	ESC_BA4280AA_AS	-	9060	9060
ESC_BA8621AA	AZ-TG60925	SRR1185801;ILLUMINA;Paired;500;SRX483181	Poultry	Avian	packaged whole turkey	2013	5			North America	United States	Arizona	Coconino County	Flagstaff	FSIS SRCAMB	Escherichia coli		PRJNA230968	SRP038995		SAMN02442810	SRS567676	2015-08-27	2014-03-08	ESC_BA8621AA	401	ESC_BA0308AA_AS	-	9059	9059
ESC_BA8622AA	AZ-TG60941	SRR1185789;ILLUMINA;Paired;500;SRX483169	Poultry	Avian	packaged whole turkey	2013	5			North America	United States	Arizona	Coconino County	Flagstaff	FSIS SRCAMB	Escherichia coli		PRJNA230968	SRP038995		SAMN02442812	SRS567664	2015-08-27	2014-03-08	ESC_BA8622AA	5250	ESC_FA7279AA_AS	-	9058	9058
ESC_BA8623AA	AZ-TG60783	SRR1185784;ILLUMINA;Paired;500;SRX483164	Poultry	Avian	packaged whole turkey	2013	4			North America	United States	Arizona	Coconino County	Flagstaff	FSIS SRCAMB	Escherichia coli		PRJNA230968	SRP038995		SAMN02442820	SRS567661	2015-08-27	2014-03-08	ESC_BA8623AA	3057	ESC_BA2161AA_AS	-	9057	1797
ESC_BA8624AA	AZ-TG60949	SRR1185783;ILLUMINA;Paired;500;SRX483163	Poultry	Avian	packaged whole turkey	2013	5			North America	United States	Arizona	Coconino County	Flagstaff	FSIS SRCAMB	Escherichia coli		PRJNA230968	SRP038995		SAMN02442813	SRS567660	2015-08-27	2014-03-08	ESC_BA8624AA	23	ESC_CA3181AA_AS	-	9056	24
ESC_BA8625AA	AZ-TG56132	SRR1185780;ILLUMINA;Paired;500;SRX483160	Poultry	Avian	packaged whole turkey	2013	1			North America	United States	Arizona	Coconino County	Flagstaff	FSIS SRCAMB	Escherichia coli		PRJNA230968	SRP038995		SAMN02442825	SRS567656	2015-08-27	2014-03-08	ESC_BA8625AA	847	ESC_FA7175AA_AS	-	9055	1453
ESC_BA8628AA	AZ-TG56454	SRR1181558;ILLUMINA;Paired;500;SRX480395	Poultry	Avian	packaged whole turkey	2013	2			North America	United States	Arizona	Coconino County	Flagstaff	FOOD AND DRUG ADMINISTRATION, CENTER FOR FOOD SAFETY AND APPLIED NUTRITION	Escherichia coli		PRJNA230968	SRP038995		SAMN02442845	SRS565332	2015-08-27	2014-03-02	ESC_BA8628AA	975	ESC_CA4744AA_AS	-	9049	37
ESC_BA8629AA	AZ-TG60422	SRR1181557;ILLUMINA;Paired;500;SRX480394	Poultry	Avian	packaged whole turkey	2013	4			North America	United States	Arizona	Coconino County	Flagstaff	FOOD AND DRUG ADMINISTRATION, CENTER FOR FOOD SAFETY AND APPLIED NUTRITION	Escherichia coli		PRJNA230968	SRP038995		SAMN02442838	SRS565333	2015-08-27	2014-03-02	ESC_BA8629AA	88	ESC_FA7263AA_AS	-	9052	136
ESC_BA8630AA	AZ-TG56167	SRR1181555;ILLUMINA;Paired;500;SRX480392	Poultry	Avian	packaged whole turkey	2013	2			North America	United States	Arizona	Coconino County	Flagstaff	FOOD AND DRUG ADMINISTRATION, CENTER FOR FOOD SAFETY AND APPLIED NUTRITION	Escherichia coli		PRJNA230968	SRP038995		SAMN02442839	SRS565330	2015-08-27	2014-03-02	ESC_BA8630AA	3998	ESC_CA2891AA_AS	-	19762	9050
ESC_BA8631AA	AZ-TG56085	SRR1181553;ILLUMINA;Paired;500;SRX480390	Poultry	Avian	packaged whole turkey	2013	1			North America	United States	Arizona	Coconino County	Flagstaff	FOOD AND DRUG ADMINISTRATION, CENTER FOR FOOD SAFETY AND APPLIED NUTRITION	Escherichia coli		PRJNA230968	SRP038995		SAMN02442848	SRS565327	2015-08-27	2014-03-02	ESC_BA8631AA	345	ESC_FA7324AA_AS	-	9051	168
ESC_BA8632AA	AZ-TG56421	SRR1181552;ILLUMINA;Paired;500;SRX480389	Poultry	Avian	packaged whole turkey	2013	2			North America	United States	Arizona	Coconino County	Flagstaff	FOOD AND DRUG ADMINISTRATION, CENTER FOR FOOD SAFETY AND APPLIED NUTRITION	Escherichia coli		PRJNA230968	SRP038995		SAMN02442840	SRS565328	2015-08-27	2014-03-02	ESC_BA8632AA	58	ESC_CA5313AA_AS	-	9048	106
ESC_BA8633AA	AZ-TG56087	SRR1181550;ILLUMINA;Paired;500;SRX480387	Poultry	Avian	packaged whole turkey	2013	2			North America	United States	Arizona	Coconino County	Flagstaff	FOOD AND DRUG ADMINISTRATION, CENTER FOR FOOD SAFETY AND APPLIED NUTRITION	Escherichia coli		PRJNA230968	SRP038995		SAMN02442849	SRS565324	2015-08-27	2014-03-02	ESC_BA8633AA	540	ESC_BA6108AA_AS	-	9047	1320
ESC_BA8634AA	AZ-TG56439	SRR1181549;ILLUMINA;Paired;500;SRX480386	Poultry	Avian	packaged whole turkey	2013	2			North America	United States	Arizona	Coconino County	Flagstaff	FOOD AND DRUG ADMINISTRATION, CENTER FOR FOOD SAFETY AND APPLIED NUTRITION	Escherichia coli		PRJNA230968	SRP038995		SAMN02442847	SRS565325	2015-08-27	2014-03-02	ESC_BA8634AA	2491	ESC_BA7467AA_AS	-	9042	9042
ESC_BA8635AA	AZ-TG60784	SRR1181544;ILLUMINA;Paired;500;SRX480381	Poultry	Avian	packaged whole turkey	2013	4			North America	United States	Arizona	Coconino County	Flagstaff	FOOD AND DRUG ADMINISTRATION, CENTER FOR FOOD SAFETY AND APPLIED NUTRITION	Escherichia coli		PRJNA230968	SRP038995		SAMN02442844	SRS565319	2015-08-27	2014-03-02	ESC_BA8635AA	540	ESC_AA8861AA_AS	-	9046	1320
ESC_BA8636AA	AZ-TG60505	SRR1181543;ILLUMINA;Paired;500;SRX480380	Poultry	Avian	packaged whole turkey	2013	4			North America	United States	Arizona	Coconino County	Flagstaff	FOOD AND DRUG ADMINISTRATION, CENTER FOR FOOD SAFETY AND APPLIED NUTRITION	Escherichia coli		PRJNA230968	SRP038995		SAMN02442843	SRS565318	2015-08-27	2014-03-02	ESC_BA8636AA	448	ESC_FA7261AA_AS	-	9045	1613
ESC_BA8638AA	AZ-TG60509	SRR1181537;ILLUMINA;Paired;500;SRX480375	Poultry	Avian	packaged whole turkey	2013	4			North America	United States	Arizona	Coconino County	Flagstaff	FOOD AND DRUG ADMINISTRATION, CENTER FOR FOOD SAFETY AND APPLIED NUTRITION	Escherichia coli		PRJNA230968	SRP038995		SAMN02442836	SRS565313	2015-08-27	2014-03-02	ESC_BA8638AA	5666	ESC_CA5562AA_AS	-	9044	9044
ESC_BA8639AA	AZ-TG60796	SRR1181536;ILLUMINA;Paired;500;SRX480374	Poultry	Avian	packaged whole turkey	2013	4			North America	United States	Arizona	Coconino County	Flagstaff	FOOD AND DRUG ADMINISTRATION, CENTER FOR FOOD SAFETY AND APPLIED NUTRITION	Escherichia coli		PRJNA230968	SRP038995		SAMN02442835	SRS565312	2015-08-27	2014-03-02	ESC_BA8639AA	540	ESC_CA1026AA_AS	-	9043	1320
ESC_BA8640AA	AZ-TG56455	SRR1181534;ILLUMINA;Paired;500;SRX480372	Poultry	Avian	packaged whole turkey	2013	2			North America	United States	Arizona	Coconino County	Flagstaff	FOOD AND DRUG ADMINISTRATION, CENTER FOR FOOD SAFETY AND APPLIED NUTRITION	Escherichia coli		PRJNA230968	SRP038995		SAMN02442846	SRS565310	2015-08-27	2014-03-02	ESC_BA8640AA	2491	ESC_BA2919AA_AS	-	9042	9042
ESC_BA8641AA	AZ-TG56423	SRR1181527;ILLUMINA;Paired;500;SRX480365	Poultry	Avian	packaged whole turkey	2013	2			North America	United States	Arizona	Coconino County	Flagstaff	FOOD AND DRUG ADMINISTRATION, CENTER FOR FOOD SAFETY AND APPLIED NUTRITION	Escherichia coli		PRJNA230968	SRP038995		SAMN02442837	SRS565303	2015-08-27	2014-03-02	ESC_BA8641AA	2491	ESC_AA8364AA_AS	-	9042	9042
ESC_BA8642AA	AZ-TG60634	SRR1181524;ILLUMINA;Paired;500;SRX480362	Poultry	Avian	packaged whole turkey	2013	4			North America	United States	Arizona	Coconino County	Flagstaff	FOOD AND DRUG ADMINISTRATION, CENTER FOR FOOD SAFETY AND APPLIED NUTRITION	Escherichia coli		PRJNA230968	SRP038995		SAMN02442841	SRS565300	2015-08-27	2014-03-02	ESC_BA8642AA	10	ESC_BA5199AA_AS	-	9041	605
ESC_BA8648AA	AZ-TG60354	SRR1178270;ILLUMINA;Paired;500;SRX477357	Poultry	Avian	packaged whole turkey	2013	3			North America	United States	Arizona	Coconino County	Flagstaff	FOOD AND DRUG ADMINISTRATION, CENTER FOR FOOD SAFETY AND APPLIED NUTRITION	Escherichia coli		PRJNA230968	SRP038995		SAMN02442862	SRS563025	2015-08-27	2014-02-27	ESC_BA8648AA	1319	ESC_FA7377AA_AS	-	9036	9036
ESC_BA8649AA	AZ-TG56070	SRR1178269;ILLUMINA;Paired;500;SRX477356	Poultry	Avian	packaged whole turkey	2013	3			North America	United States	Arizona	Coconino County	Flagstaff	FOOD AND DRUG ADMINISTRATION, CENTER FOR FOOD SAFETY AND APPLIED NUTRITION	Escherichia coli		PRJNA230968	SRP038995		SAMN02442860	SRS563026	2015-08-27	2014-02-27	ESC_BA8649AA	10	ESC_AA7986AA_AS	-	9033	37
ESC_BA8650AA	AZ-TG60736	SRR1178268;ILLUMINA;Paired;500;SRX477355	Poultry	Avian	packaged whole turkey	2013	4			North America	United States	Arizona	Coconino County	Flagstaff	FOOD AND DRUG ADMINISTRATION, CENTER FOR FOOD SAFETY AND APPLIED NUTRITION	Escherichia coli		PRJNA230968	SRP038995		SAMN02442855	SRS563023	2015-08-27	2014-02-27	ESC_BA8650AA	5409	ESC_BA2296AA_AS	-	9034	101
ESC_BA8651AA	AZ-TG60435	SRR1178267;ILLUMINA;Paired;500;SRX477354	Poultry	Avian	packaged whole turkey	2013	4			North America	United States	Arizona	Coconino County	Flagstaff	FOOD AND DRUG ADMINISTRATION, CENTER FOR FOOD SAFETY AND APPLIED NUTRITION	Escherichia coli		PRJNA230968	SRP038995		SAMN02442853	SRS563024	2015-08-27	2014-02-27	ESC_BA8651AA	10	ESC_FA7305AA_AS	-	9031	13
ESC_BA8652AA	AZ-TG60304	SRR1178266;ILLUMINA;Paired;500;SRX477353	Poultry	Avian	packaged whole turkey	2013	3			North America	United States	Arizona	Coconino County	Flagstaff	FOOD AND DRUG ADMINISTRATION, CENTER FOR FOOD SAFETY AND APPLIED NUTRITION	Escherichia coli		PRJNA230968	SRP038995		SAMN02442852	SRS563021	2015-08-27	2014-02-27	ESC_BA8652AA	58	ESC_CA3733AA_AS	-	9032	106
ESC_BA8653AA	AZ-TG59901	SRR1178265;ILLUMINA;Paired;500;SRX477352	Poultry	Avian	packaged whole turkey	2013	3			North America	United States	Arizona	Coconino County	Flagstaff	FOOD AND DRUG ADMINISTRATION, CENTER FOR FOOD SAFETY AND APPLIED NUTRITION	Escherichia coli		PRJNA230968	SRP038995		SAMN02442851	SRS563022	2015-08-27	2014-02-27	ESC_BA8653AA	88	ESC_AA8208AA_AS	-	9030	136
ESC_BA8654AA	AZ-TG56150	SRR1178264;ILLUMINA;Paired;500;SRX477351	Poultry	Avian	packaged whole turkey	2013	1			North America	United States	Arizona	Coconino County	Flagstaff	FOOD AND DRUG ADMINISTRATION, CENTER FOR FOOD SAFETY AND APPLIED NUTRITION	Escherichia coli		PRJNA230968	SRP038995		SAMN02442850	SRS563019	2015-08-27	2014-02-27	ESC_BA8654AA	3889	ESC_BA1432AA_AS	-	9028	9028
ESC_BA8655AA	AZ-TG60306	SRR1178263;ILLUMINA;Paired;500;SRX477350	Poultry	Avian	packaged whole turkey	2013	3			North America	United States	Arizona	Coconino County	Flagstaff	FOOD AND DRUG ADMINISTRATION, CENTER FOR FOOD SAFETY AND APPLIED NUTRITION	Escherichia coli		PRJNA230968	SRP038995		SAMN02442865	SRS563020	2015-08-27	2014-02-27	ESC_BA8655AA	540	ESC_FA7158AA_AS	-	9029	1320
ESC_BA8656AA	AZ-TG60570	SRR1178262;ILLUMINA;Paired;500;SRX477349	Poultry	Avian	packaged whole turkey	2013	4			North America	United States	Arizona	Coconino County	Flagstaff	FOOD AND DRUG ADMINISTRATION, CENTER FOR FOOD SAFETY AND APPLIED NUTRITION	Escherichia coli		PRJNA230968	SRP038995		SAMN02442864	SRS563018	2015-08-27	2014-02-27	ESC_BA8656AA	973	ESC_AA8277AA_AS	-	9025	1419
ESC_BA8657AA	AZ-TG60594	SRR1178261;ILLUMINA;Paired;500;SRX477348	Poultry	Avian	packaged whole turkey	2013	4			North America	United States	Arizona	Coconino County	Flagstaff	FOOD AND DRUG ADMINISTRATION, CENTER FOR FOOD SAFETY AND APPLIED NUTRITION	Escherichia coli		PRJNA230968	SRP038995		SAMN02442863	SRS563017	2015-08-27	2014-02-27	ESC_BA8657AA	457	ESC_BA3207AA_AS	-	9026	3261
ESC_BA8658AA	AZ-TG60301	SRR1178260;ILLUMINA;Paired;500;SRX477347	Poultry	Avian	packaged whole turkey	2013	3			North America	United States	Arizona	Coconino County	Flagstaff	FDA/CFSAN	Escherichia coli		PRJNA230968	SRP038995		SAMN02442861	SRS563016	2015-08-27	2014-02-27	ESC_BA8658AA	1611	ESC_BA7227AA_AS	-	9027	618
ESC_BA8659AA	AZ-TG60281	SRR1178259;ILLUMINA;Paired;500;SRX477346	Poultry	Avian	packaged whole turkey	2013	4			North America	United States	Arizona	Coconino County	Flagstaff	FOOD AND DRUG ADMINISTRATION, CENTER FOR FOOD SAFETY AND APPLIED NUTRITION	Escherichia coli		PRJNA230968	SRP038995		SAMN02442859	SRS563015	2015-08-27	2014-02-27	ESC_BA8659AA	43	ESC_FA7204AA_AS	-	9024	13
ESC_BA8660AA	AZ-TG60771	SRR1178258;ILLUMINA;Paired;500;SRX477345	Poultry	Avian	packaged whole turkey	2013	4			North America	United States	Arizona	Coconino County	Flagstaff	FOOD AND DRUG ADMINISTRATION, CENTER FOR FOOD SAFETY AND APPLIED NUTRITION	Escherichia coli		PRJNA230968	SRP038995		SAMN02442858	SRS563014	2015-08-27	2014-02-27	ESC_BA8660AA	369	ESC_BA3043AA_AS	-	9023	24
ESC_BA8661AA	AZ-TG60318	SRR1178257;ILLUMINA;Paired;500;SRX477344	Poultry	Avian	packaged whole turkey	2013	3			North America	United States	Arizona	Coconino County	Flagstaff	FOOD AND DRUG ADMINISTRATION, CENTER FOR FOOD SAFETY AND APPLIED NUTRITION	Escherichia coli		PRJNA230968	SRP038995		SAMN02442857	SRS563013	2015-08-27	2014-02-27	ESC_BA8661AA	410	ESC_FA7283AA_AS	-	9021	136
ESC_BA8662AA	AZ-TG60755	SRR1178256;ILLUMINA;Paired;500;SRX477343	Poultry	Avian	packaged whole turkey	2013	4			North America	United States	Arizona	Coconino County	Flagstaff	FOOD AND DRUG ADMINISTRATION, CENTER FOR FOOD SAFETY AND APPLIED NUTRITION	Escherichia coli		PRJNA230968	SRP038995		SAMN02442856	SRS563012	2015-08-27	2014-02-27	ESC_BA8662AA	218	ESC_FA7288AA_AS	-	9022	2131
ESC_BA8663AA	AZ-TG60445	SRR1178255;ILLUMINA;Paired;500;SRX477342	Food	Poultry	packaged whole turkey	2013	4			North America	United States	Arizona	Coconino County	Flagstaff	FOOD AND DRUG ADMINISTRATION, CENTER FOR FOOD SAFETY AND APPLIED NUTRITION	Escherichia coli		PRJNA230968	SRP038995		SAMN02442854	SRS563011	2015-08-27	2014-02-27	ESC_BA8663AA	131	ESC_BA0101AA_AS	-	9020	7
ESC_BA8664AA	AZ-TG60901	SRR1177646;ILLUMINA;Paired;500;SRX476747	Poultry	Avian	packaged whole turkey	2013	5			North America	United States	Arizona	Coconino County	Flagstaff	FOOD AND DRUG ADMINISTRATION, CENTER FOR FOOD SAFETY AND APPLIED NUTRITION	Escherichia coli		PRJNA230968	SRP038995		SAMN02442807	SRS562466	2015-08-27	2014-02-26	ESC_BA8664AA	1049	ESC_FA7187AA_AS	-	9019	106
ESC_BA8665AA	AZ-TG56171	SRR1177645;ILLUMINA;Paired;500;SRX476746	Poultry	Avian	packaged whole turkey	2013	2			North America	United States	Arizona	Coconino County	Flagstaff	FOOD AND DRUG ADMINISTRATION, CENTER FOR FOOD SAFETY AND APPLIED NUTRITION	Escherichia coli		PRJNA230968	SRP038995		SAMN02442773	SRS562465	2015-08-27	2014-02-26	ESC_BA8665AA	34	ESC_BA0188AA_AS	-	9004	13
ESC_BA8666AA	AZ-TG60818	SRR1177643;ILLUMINA;Paired;500;SRX476744	Poultry	Avian	packaged whole turkey	2013	4			North America	United States	Arizona	Coconino County	Flagstaff	FOOD AND DRUG ADMINISTRATION, CENTER FOR FOOD SAFETY AND APPLIED NUTRITION	Escherichia coli		PRJNA230968	SRP038995		SAMN02442805	SRS562463	2015-08-27	2014-02-26	ESC_BA8666AA	48	ESC_FA7149AA_AS	-	9002	4598
ESC_BA8667AA	AZ-TG60806	SRR1177642;ILLUMINA;Paired;500;SRX476743	Poultry	Avian	packaged whole turkey	2013	4			North America	United States	Arizona	Coconino County	Flagstaff	FOOD AND DRUG ADMINISTRATION, CENTER FOR FOOD SAFETY AND APPLIED NUTRITION	Escherichia coli		PRJNA230968	SRP038995		SAMN02442804	SRS562462	2015-08-27	2014-02-26	ESC_BA8667AA	48	ESC_BA2579AA_AS	-	9018	4598
ESC_BA8668AA	AZ-TG60508	SRR1177638;ILLUMINA;Paired;500;SRX476739	Poultry	Avian	packaged whole turkey	2013	4			North America	United States	Arizona	Coconino County	Flagstaff	FOOD AND DRUG ADMINISTRATION, CENTER FOR FOOD SAFETY AND APPLIED NUTRITION	Escherichia coli		PRJNA230968	SRP038995		SAMN02442832	SRS562458	2015-08-27	2014-02-26	ESC_BA8668AA	1727	ESC_BA6163AA_AS	-	9017	9017
ESC_BA8670AA	AZ-TG59899	SRR1177636;ILLUMINA;Paired;500;SRX476737	Poultry	Avian	packaged whole turkey	2013	3			North America	United States	Arizona	Coconino County	Flagstaff	FOOD AND DRUG ADMINISTRATION, CENTER FOR FOOD SAFETY AND APPLIED NUTRITION	Escherichia coli		PRJNA230968	SRP038995		SAMN02442777	SRS562456	2015-08-27	2014-02-26	ESC_BA8670AA	58	ESC_FA7154AA_AS	-	8993	106
ESC_BA8671AA	AZ-TG60794	SRR1177633;ILLUMINA;Paired;500;SRX476734	Poultry	Avian	packaged whole turkey	2013	4			North America	United States	Arizona	Coconino County	Flagstaff	FOOD AND DRUG ADMINISTRATION, CENTER FOR FOOD SAFETY AND APPLIED NUTRITION	Escherichia coli		PRJNA230968	SRP038995		SAMN02442803	SRS562453	2015-08-27	2014-02-26	ESC_BA8671AA	48	ESC_BA6822AA_AS	-	9002	4598
ESC_BA8672AA	AZ-TG60758	SRR1177632;ILLUMINA;Paired;500;SRX476733	Poultry	Avian	packaged whole turkey	2013	4			North America	United States	Arizona	Coconino County	Flagstaff	FOOD AND DRUG ADMINISTRATION, CENTER FOR FOOD SAFETY AND APPLIED NUTRITION	Escherichia coli		PRJNA230968	SRP038995		SAMN02442800	SRS562452	2015-08-27	2014-02-26	ESC_BA8672AA	48	ESC_BA3015AA_AS	-	9016	4598
ESC_BA8673AA	AZ-TG59935	SRR1177624;ILLUMINA;Paired;500;SRX476726	Poultry	Avian	packaged whole turkey	2013	3			North America	United States	Arizona	Coconino County	Flagstaff	FOOD AND DRUG ADMINISTRATION, CENTER FOR FOOD SAFETY AND APPLIED NUTRITION	Escherichia coli		PRJNA230968	SRP038995		SAMN02442780	SRS562445	2015-08-27	2014-02-26	ESC_BA8673AA	58	ESC_CA4324AA_AS	-	8993	106
ESC_BA8674AA	AZ-TG60909	SRR1177614;ILLUMINA;Paired;500;SRX476716	Poultry	Avian	packaged whole turkey	2013	5			North America	United States	Arizona	Coconino County	Flagstaff	FOOD AND DRUG ADMINISTRATION, CENTER FOR FOOD SAFETY AND APPLIED NUTRITION	Escherichia coli		PRJNA230968	SRP038995		SAMN02442808	SRS562435	2015-08-27	2014-02-26	ESC_BA8674AA	522	ESC_BA1243AA_AS	-	9015	9015
ESC_BA8675AA	AZ-TG60770	SRR1177613;ILLUMINA;Paired;500;SRX476715	Poultry	Avian	packaged whole turkey	2013	4			North America	United States	Arizona	Coconino County	Flagstaff	FOOD AND DRUG ADMINISTRATION, CENTER FOR FOOD SAFETY AND APPLIED NUTRITION	Escherichia coli		PRJNA230968	SRP038995		SAMN02442801	SRS562434	2015-08-27	2014-02-26	ESC_BA8675AA	48	ESC_CA6330AA_AS	-	9002	4598
ESC_BA8676AA	AZ-TG56107	SRR1177611;ILLUMINA;Paired;500;SRX476714	Poultry	Avian	packaged whole turkey	2013	2			North America	United States	Arizona	Coconino County	Flagstaff	FOOD AND DRUG ADMINISTRATION, CENTER FOR FOOD SAFETY AND APPLIED NUTRITION	Escherichia coli		PRJNA230968	SRP038995		SAMN02442769	SRS562433	2015-08-27	2014-02-26	ESC_BA8676AA	3580	ESC_BA5098AA_AS	-	9007	910
ESC_BA8677AA	AZ-TG59923	SRR1177607;ILLUMINA;Paired;500;SRX476710	Poultry	Avian	packaged whole turkey	2013	3			North America	United States	Arizona	Coconino County	Flagstaff	FOOD AND DRUG ADMINISTRATION, CENTER FOR FOOD SAFETY AND APPLIED NUTRITION	Escherichia coli		PRJNA230968	SRP038995		SAMN02442779	SRS562429	2015-08-27	2014-02-26	ESC_BA8677AA	58	ESC_FA7245AA_AS	-	8993	106
ESC_BA8678AA	AZ-TG60413	SRR1177604;ILLUMINA;Paired;500;SRX476708	Poultry	Avian	packaged whole turkey	2013	4			North America	United States	Arizona	Coconino County	Flagstaff	FOOD AND DRUG ADMINISTRATION, CENTER FOR FOOD SAFETY AND APPLIED NUTRITION	Escherichia coli		PRJNA230968	SRP038995		SAMN02442830	SRS562427	2015-08-27	2014-02-26	ESC_BA8678AA	58	ESC_BA2489AA_AS	-	9013	106
ESC_BA8679AA	AZ-TG60315	SRR1177599;ILLUMINA;Paired;500;SRX476704	Poultry	Avian	packaged whole turkey	2013	3			North America	United States	Arizona	Coconino County	Flagstaff	FOOD AND DRUG ADMINISTRATION, CENTER FOR FOOD SAFETY AND APPLIED NUTRITION	Escherichia coli		PRJNA230968	SRP038995		SAMN02442790	SRS562423	2015-08-27	2014-02-26	ESC_BA8679AA	1914	ESC_FA7215AA_AS	-	9014	9001
ESC_BA8680AA	AZ-TG56091	SRR1177597;ILLUMINA;Paired;500;SRX476701	Poultry	Avian	packaged whole turkey	2013	2			North America	United States	Arizona	Coconino County	Flagstaff	FOOD AND DRUG ADMINISTRATION, CENTER FOR FOOD SAFETY AND APPLIED NUTRITION	Escherichia coli		PRJNA230968	SRP038995		SAMN02442768	SRS562420	2015-08-27	2014-02-26	ESC_BA8680AA	3580	ESC_BA8712AA_AS	-	9007	910
ESC_BA8681AA	AZ-TG59971	SRR1177594;ILLUMINA;Paired;500;SRX476698	Poultry	Avian	packaged whole turkey	2013	3			North America	United States	Arizona	Coconino County	Flagstaff	FOOD AND DRUG ADMINISTRATION, CENTER FOR FOOD SAFETY AND APPLIED NUTRITION	Escherichia coli		PRJNA230968	SRP038995		SAMN02442783	SRS562417	2015-08-27	2014-02-26	ESC_BA8681AA	58	ESC_FA7205AA_AS	-	8993	106
ESC_BA8682AA	AZ-TG60782	SRR1177587;ILLUMINA;Paired;500;SRX476691	Poultry	Avian	packaged whole turkey	2013	4			North America	United States	Arizona	Coconino County	Flagstaff	FOOD AND DRUG ADMINISTRATION, CENTER FOR FOOD SAFETY AND APPLIED NUTRITION	Escherichia coli		PRJNA230968	SRP038995		SAMN02442802	SRS562410	2015-08-27	2014-02-26	ESC_BA8682AA	2524	ESC_CA4415AA_AS	-	9010	9008
ESC_BA8683AA	AZ-TG60363	SRR1177586;ILLUMINA;Paired;500;SRX476690	Poultry	Avian	packaged whole turkey	2013	3			North America	United States	Arizona	Coconino County	Flagstaff	FDA/CFSAN	Escherichia coli		PRJNA230968	SRP038995		SAMN02442794	SRS562409	2015-08-27	2014-02-26	ESC_BA8683AA	1611	ESC_AA9610AA_AS	-	19754	618
ESC_BA8684AA	AZ-TG60303	SRR1177585;ILLUMINA;Paired;500;SRX476689	Poultry	Avian	packaged whole turkey	2013	3			North America	United States	Arizona	Coconino County	Flagstaff	FOOD AND DRUG ADMINISTRATION, CENTER FOR FOOD SAFETY AND APPLIED NUTRITION	Escherichia coli		PRJNA230968	SRP038995		SAMN02442789	SRS562407	2015-08-27	2014-02-26	ESC_BA8684AA	5625	ESC_CA2912AA_AS	-	9009	9009
ESC_BA8685AA	AZ-TG56139	SRR1177584;ILLUMINA;Paired;500;SRX476688	Poultry	Avian	packaged whole turkey	2013	2			North America	United States	Arizona	Coconino County	Flagstaff	FOOD AND DRUG ADMINISTRATION, CENTER FOR FOOD SAFETY AND APPLIED NUTRITION	Escherichia coli		PRJNA230968	SRP038995		SAMN02442771	SRS562408	2015-08-27	2014-02-26	ESC_BA8685AA	3580	ESC_FA7254AA_AS	-	9011	910
ESC_BA8686AA	AZ-TG56075	SRR1177582;ILLUMINA;Paired;500;SRX476686	Poultry	Avian	packaged whole turkey	2013	2			North America	United States	Arizona	Coconino County	Flagstaff	FOOD AND DRUG ADMINISTRATION, CENTER FOR FOOD SAFETY AND APPLIED NUTRITION	Escherichia coli		PRJNA230968	SRP038995		SAMN02442767	SRS562405	2015-08-27	2014-02-26	ESC_BA8686AA	34	ESC_FA7342AA_AS	-	9004	13
ESC_BA8687AA	AZ-TG60722	SRR1177573;ILLUMINA;Paired;500;SRX476678	Poultry	Avian	packaged whole turkey	2013	4			North America	United States	Arizona	Coconino County	Flagstaff	FOOD AND DRUG ADMINISTRATION, CENTER FOR FOOD SAFETY AND APPLIED NUTRITION	Escherichia coli		PRJNA230968	SRP038995		SAMN02442797	SRS562397	2015-08-27	2014-02-26	ESC_BA8687AA	2524	ESC_CA6311AA_AS	-	9008	9008
ESC_BA8688AA	AZ-TG59995	SRR1177572;ILLUMINA;Paired;500;SRX476677	Poultry	Avian	packaged whole turkey	2013	3			North America	United States	Arizona	Coconino County	Flagstaff	FOOD AND DRUG ADMINISTRATION, CENTER FOR FOOD SAFETY AND APPLIED NUTRITION	Escherichia coli		PRJNA230968	SRP038995		SAMN02442785	SRS562396	2015-08-27	2014-02-26	ESC_BA8688AA	58	ESC_BA2641AA_AS	-	8993	106
ESC_BA8689AA	AZ-TG56219	SRR1177568;ILLUMINA;Paired;500;SRX476671	Poultry	Avian	packaged whole turkey	2013	2			North America	United States	Arizona	Coconino County	Flagstaff	FOOD AND DRUG ADMINISTRATION, CENTER FOR FOOD SAFETY AND APPLIED NUTRITION	Escherichia coli		PRJNA230968	SRP038995		SAMN02442776	SRS562390	2015-08-27	2014-02-26	ESC_BA8689AA	117	ESC_FA7183AA_AS	-	9005	50
ESC_BA8690AA	AZ-TG56123	SRR1177564;ILLUMINA;Paired;500;SRX476667	Poultry	Avian	packaged whole turkey	2013	2			North America	United States	Arizona	Coconino County	Flagstaff	FOOD AND DRUG ADMINISTRATION, CENTER FOR FOOD SAFETY AND APPLIED NUTRITION	Escherichia coli		PRJNA230968	SRP038995		SAMN02442770	SRS562385	2015-08-27	2014-02-26	ESC_BA8690AA	3580	ESC_BA1627AA_AS	-	9007	910
ESC_BA8691AA	AZ-TG56464	SRR1177553;ILLUMINA;Paired;500;SRX476657	Poultry	Avian	packaged whole turkey	2013	2			North America	United States	Arizona	Coconino County	Flagstaff	FDA/CFSAN	Escherichia coli		PRJNA230968	SRP038995		SAMN02442828	SRS562376	2015-08-27	2014-02-26	ESC_BA8691AA	192	ESC_CA4828AA_AS	-	9006	9006
ESC_BA8692AA	AZ-TG56187	SRR1177552;ILLUMINA;Paired;500;SRX476656	Poultry	Avian	packaged whole turkey	2013	2			North America	United States	Arizona	Coconino County	Flagstaff	FOOD AND DRUG ADMINISTRATION, CENTER FOR FOOD SAFETY AND APPLIED NUTRITION	Escherichia coli		PRJNA230968	SRP038995		SAMN02442774	SRS562375	2015-08-27	2014-02-26	ESC_BA8692AA	3580	ESC_CA3613AA_AS	-	9007	910
ESC_BA8693AA	AZ-TG56203	SRR1177548;ILLUMINA;Paired;500;SRX476650	Poultry	Avian	packaged whole turkey	2013	2			North America	United States	Arizona	Coconino County	Flagstaff	FOOD AND DRUG ADMINISTRATION, CENTER FOR FOOD SAFETY AND APPLIED NUTRITION	Escherichia coli		PRJNA230968	SRP038995		SAMN02442775	SRS562369	2015-08-27	2014-02-26	ESC_BA8693AA	34	ESC_FA7126AA_AS	-	9004	13
ESC_BA8694AA	AZ-TG60351	SRR1177545;ILLUMINA;Paired;500;SRX476646	Poultry	Avian	packaged whole turkey	2013	3			North America	United States	Arizona	Coconino County	Flagstaff	FOOD AND DRUG ADMINISTRATION, CENTER FOR FOOD SAFETY AND APPLIED NUTRITION	Escherichia coli		PRJNA230968	SRP038995		SAMN02442793	SRS562365	2015-08-27	2014-02-26	ESC_BA8694AA	1582	ESC_FA7253AA_AS	-	8998	8998
ESC_BA8695AA	AZ-TG60830	SRR1177303;ILLUMINA;Paired;500;SRX476491	Poultry	Avian	packaged whole turkey	2013	4			North America	United States	Arizona	Coconino County	Flagstaff	FOOD AND DRUG ADMINISTRATION, CENTER FOR FOOD SAFETY AND APPLIED NUTRITION	Escherichia coli		PRJNA230968	SRP038995		SAMN02442806	SRS562259	2015-08-27	2014-02-26	ESC_BA8695AA	48	ESC_CA3913AA_AS	-	9002	4598
ESC_BA8696AA	AZ-TG59947	SRR1177290;ILLUMINA;Paired;500;SRX476479	Poultry	Avian	packaged whole turkey	2013	3			North America	United States	Arizona	Coconino County	Flagstaff	FOOD AND DRUG ADMINISTRATION, CENTER FOR FOOD SAFETY AND APPLIED NUTRITION	Escherichia coli		PRJNA230968	SRP038995		SAMN02442781	SRS562248	2015-08-27	2014-02-26	ESC_BA8696AA	58	ESC_FA7155AA_AS	-	8993	106
ESC_BA8697AA	AZ-TG56155	SRR1177289;ILLUMINA;Paired;500;SRX476478	Poultry	Avian	packaged whole turkey	2013	2			North America	United States	Arizona	Coconino County	Flagstaff	FOOD AND DRUG ADMINISTRATION, CENTER FOR FOOD SAFETY AND APPLIED NUTRITION	Escherichia coli		PRJNA230968	SRP038995		SAMN02442772	SRS562247	2015-08-27	2014-02-26	ESC_BA8697AA	3580	ESC_FA7159AA_AS	-	9003	910
ESC_BA8698AA	AZ-TG60746	SRR1177282;ILLUMINA;Paired;500;SRX476470	Poultry	Avian	packaged whole turkey	2013	4			North America	United States	Arizona	Coconino County	Flagstaff	FOOD AND DRUG ADMINISTRATION, CENTER FOR FOOD SAFETY AND APPLIED NUTRITION	Escherichia coli		PRJNA230968	SRP038995		SAMN02442799	SRS562240	2015-08-27	2014-02-26	ESC_BA8698AA	48	ESC_FA7177AA_AS	-	19748	4598
ESC_BA8699AA	AZ-TG60327	SRR1177281;ILLUMINA;Paired;500;SRX476469	Poultry	Avian	packaged whole turkey	2013	3			North America	United States	Arizona	Coconino County	Flagstaff	FOOD AND DRUG ADMINISTRATION, CENTER FOR FOOD SAFETY AND APPLIED NUTRITION	Escherichia coli		PRJNA230968	SRP038995		SAMN02442791	SRS562239	2015-08-27	2014-02-26	ESC_BA8699AA	1914	ESC_AA9392AA_AS	-	9001	9001
ESC_BA8700AA	AZ-TG60291	SRR1177280;ILLUMINA;Paired;500;SRX476468	Poultry	Avian	packaged whole turkey	2013	3			North America	United States	Arizona	Coconino County	Flagstaff	FOOD AND DRUG ADMINISTRATION, CENTER FOR FOOD SAFETY AND APPLIED NUTRITION	Escherichia coli		PRJNA230968	SRP038995		SAMN02442788	SRS562238	2015-08-27	2014-02-26	ESC_BA8700AA	1582	ESC_FA7336AA_AS	-	8998	8998
ESC_BA8701AA	AZ-TG59911	SRR1177279;ILLUMINA;Paired;500;SRX476467	Poultry	Avian	packaged whole turkey	2013	3			North America	United States	Arizona	Coconino County	Flagstaff	FOOD AND DRUG ADMINISTRATION, CENTER FOR FOOD SAFETY AND APPLIED NUTRITION	Escherichia coli		PRJNA230968	SRP038995		SAMN02442778	SRS562237	2015-08-27	2014-02-26	ESC_BA8701AA	58	ESC_BA0320AA_AS	-	8993	106
ESC_BA8702AA	AZ-TG56472	SRR1177255;ILLUMINA;Paired;500;SRX476443	Poultry	Avian	packaged whole turkey	2013	2			North America	United States	Arizona	Coconino County	Flagstaff	FOOD AND DRUG ADMINISTRATION, CENTER FOR FOOD SAFETY AND APPLIED NUTRITION	Escherichia coli		PRJNA230968	SRP038995		SAMN02442831	SRS562221	2015-08-27	2014-02-26	ESC_BA8702AA	501	ESC_BA8225AA_AS	-	8999	1124
ESC_BA8703AA	AZ-TG60387	SRR1177254;ILLUMINA;Paired;500;SRX476442	Poultry	Avian	packaged whole turkey	2013	3			North America	United States	Arizona	Coconino County	Flagstaff	FOOD AND DRUG ADMINISTRATION, CENTER FOR FOOD SAFETY AND APPLIED NUTRITION	Escherichia coli		PRJNA230968	SRP038995		SAMN02442796	SRS562220	2015-08-27	2014-02-26	ESC_BA8703AA	1582	ESC_BA8844AA_AS	-	8998	8998
ESC_BA8704AA	AZ-TG60375	SRR1177253;ILLUMINA;Paired;500;SRX476441	Poultry	Avian	packaged whole turkey	2013	3			North America	United States	Arizona	Coconino County	Flagstaff	FOOD AND DRUG ADMINISTRATION, CENTER FOR FOOD SAFETY AND APPLIED NUTRITION	Escherichia coli		PRJNA230968	SRP038995		SAMN02442795	SRS562219	2015-08-27	2014-02-26	ESC_BA8704AA	2320	ESC_CA4471AA_AS	-	8997	8997
ESC_BA8705AA	AZ-TG60007	SRR1177252;ILLUMINA;Paired;500;SRX476440	Poultry	Avian	packaged whole turkey	2013	3			North America	United States	Arizona	Coconino County	Flagstaff	FOOD AND DRUG ADMINISTRATION, CENTER FOR FOOD SAFETY AND APPLIED NUTRITION	Escherichia coli		PRJNA230968	SRP038995		SAMN02442786	SRS562218	2015-08-27	2014-02-26	ESC_BA8705AA	58	ESC_FA7246AA_AS	-	8993	106
ESC_BA8706AA	AZ-TG60279	SRR1177218;ILLUMINA;Paired;500;SRX476406	Poultry	Avian	packaged whole turkey	2013	3			North America	United States	Arizona	Coconino County	Flagstaff	FOOD AND DRUG ADMINISTRATION, CENTER FOR FOOD SAFETY AND APPLIED NUTRITION	Escherichia coli		PRJNA230968	SRP038995		SAMN02442787	SRS562177	2015-08-27	2014-02-26	ESC_BA8706AA	2329	ESC_BA4448AA_AS	-	8996	8996
ESC_BA8707AA	AZ-TG59959	SRR1177217;ILLUMINA;Paired;500;SRX476405	Poultry	Avian	packaged whole turkey	2013	3			North America	United States	Arizona	Coconino County	Flagstaff	FOOD AND DRUG ADMINISTRATION, CENTER FOR FOOD SAFETY AND APPLIED NUTRITION	Escherichia coli		PRJNA230968	SRP038995		SAMN02442782	SRS562176	2015-08-27	2014-02-26	ESC_BA8707AA	58	ESC_CA5619AA_AS	-	8993	106
ESC_BA8708AA	AZ-TG60339	SRR1177195;ILLUMINA;Paired;500;SRX476384	Poultry	Avian	packaged whole turkey	2013	3			North America	United States	Arizona	Coconino County	Flagstaff	FOOD AND DRUG ADMINISTRATION, CENTER FOR FOOD SAFETY AND APPLIED NUTRITION	Escherichia coli		PRJNA230968	SRP038995		SAMN02442792	SRS562161	2015-08-27	2014-02-26	ESC_BA8708AA	973	ESC_CA3245AA_AS	-	8994	1419
ESC_BA8709AA	AZ-TG59983	SRR1177189;ILLUMINA;Paired;500;SRX476378	Poultry	Avian	packaged whole turkey	2013	3			North America	United States	Arizona	Coconino County	Flagstaff	FOOD AND DRUG ADMINISTRATION, CENTER FOR FOOD SAFETY AND APPLIED NUTRITION	Escherichia coli		PRJNA230968	SRP038995		SAMN02442784	SRS562158	2015-08-27	2014-02-26	ESC_BA8709AA	58	ESC_FA7061AA_AS	-	8993	106
ESC_BA8710AA	AZ-TG60734	SRR1177174;ILLUMINA;Paired;500;SRX476363	Poultry	Avian	packaged whole turkey	2013	4			North America	United States	Arizona	Coconino County	Flagstaff	FOOD AND DRUG ADMINISTRATION, CENTER FOR FOOD SAFETY AND APPLIED NUTRITION	Escherichia coli		PRJNA230968	SRP038995		SAMN02442798	SRS562103	2015-08-27	2014-02-26	ESC_BA8710AA	48	ESC_FA7301AA_AS	-	8992	4598
ESC_BA9636AA	ECOR33	ERR271257;ILLUMINA;Paired;193;ERX245484	Livestock	Ovine/Goat (Caprinae)	Ovis aries; sheep					North America	United States	California			THE SANGER CENTER	Escherichia coli		PRJEB2879	ERP001213		SAMEA1886402	ERS202058	2015-08-27	2013-05-15	ESC_BA9636AA	56	ESC_BA6248AA_AS	-	8218	2041
ESC_BA9647AA	ECOR22	ERR271246;ILLUMINA;Paired;193;ERX245473	Livestock	Bovine	steer					Asia	Indonesia			Bali	THE SANGER CENTER	Escherichia coli		PRJEB2879	ERP001213		SAMEA1886400	ERS202047	2015-08-27	2013-05-15	ESC_BA9647AA	50	ESC_BA8845AA_AS	-	8209	8209
ESC_BA9648AA	ECOR21	ERR271245;ILLUMINA;Paired;193;ERX245472	Livestock	Bovine	steer					Asia	Indonesia			Bali	THE SANGER CENTER	Escherichia coli		PRJEB2879	ERP001213		SAMEA1886399	ERS202046	2015-08-27	2013-05-15	ESC_BA9648AA	48	ESC_BA1277AA_AS	-	8208	8206
ESC_BA9712AA	Escherichia coliIMT 194/07	ERR264278;ILLUMINA;Paired;236;ERX238796	Poultry	Avian	Chicken	2007				Europe	Germany				THE SANGER CENTER	Escherichia coli		PRJEB1252	ERP002086		SAMEA1877521	ERS193928	2015-08-27	2013-04-29	ESC_BA9712AA	131	ESC_CA3124AA_AS	-	8148	7
ESC_BA9752AA	Escherichia coliIMT26368	ERR264288;ILLUMINA;Paired;236;ERX238806	Livestock	Bovine	ND	2011				Europe	Germany				THE SANGER CENTER	Escherichia coli		PRJEB1252	ERP002086		SAMEA1877508	ERS193938	2015-08-27	2013-04-29	ESC_BA9752AA	131	ESC_BA1626AA_AS	-	8110	7
ESC_CA0870AA	CD311	SRR933463;ILLUMINA;Paired;;SRX321692	Food	Food	ND	2002				North America	United States	Minnesota			THE TRANSLATIONAL GENOMICS RESEARCH INSTITUTE	Escherichia coli		PRJNA211153	SRP027327		SAMN02228511	SRS456913	2015-08-27	2014-01-02	ESC_CA0870AA	131	ESC_BA2053AA_AS	-	7145	7
ESC_CA0873AA	CD301	SRR933457;ILLUMINA;Paired;;SRX321689	Poultry	Avian	turkey	2001				North America	United States	Virginia			THE TRANSLATIONAL GENOMICS RESEARCH INSTITUTE	Escherichia coli		PRJNA211153	SRP027327		SAMN02228508	SRS456910	2015-08-27	2014-01-02	ESC_CA0873AA	131	ESC_CA1912AA_AS	-	7143	7
ESC_CA1146AA	RW1993	ERR162656;ILLUMINA;Paired;200;ERX138530	Livestock	Bovine	Cattle; diarrhoea	1994				Europe	Germany	Hesse	Regierungsbezirk GieÃŸen	Giessen	THE SANGER CENTER	Escherichia coli		PRJEB2879	ERP001213		SAMEA1486378	ERS136588	2015-08-27	2012-08-28	ESC_CA1146AA	21	ESC_BA3111AA_AS	E. coli - EHEC	6907	6
ESC_CA1151AA	IMT3874	ERR162651;ILLUMINA;Paired;200;ERX138525	Livestock	Bovine	Cattle, Diarrhoea					Europe	Belgium				THE SANGER CENTER	Escherichia coli		PRJEB2879	ERP001213		SAMEA1486418	ERS136583	2015-08-27	2012-08-28	ESC_CA1151AA	21	ESC_BA0763AA_AS	E. coli - EHEC	6902	6
ESC_CA1152AA	GS0845-1	ERR162650;ILLUMINA;Paired;200;ERX138524	Livestock	Bovine	Cattle	1995				Europe	Germany	Hesse	Regierungsbezirk GieÃŸen	Giessen	THE SANGER CENTER	Escherichia coli		PRJEB2879	ERP001213		SAMEA1486434	ERS136582	2015-08-27	2012-08-28	ESC_CA1152AA	21	ESC_CA2366AA_AS	E. coli - EHEC	6903	6
ESC_CA1153AA	GS0481-1	ERR162649;ILLUMINA;Paired;200;ERX138523	Livestock	Bovine	Cattle	1995				Europe	Germany	Hesse	Regierungsbezirk GieÃŸen	Giessen	THE SANGER CENTER	Escherichia coli		PRJEB2879	ERP001213		SAMEA1486446	ERS136581	2015-08-27	2012-08-28	ESC_CA1153AA	21	ESC_CA3173AA_AS	E. coli - EHEC	6901	6
ESC_CA1154AA	IMT3857	ERR162648;ILLUMINA;Paired;200;ERX138522	Livestock	Bovine	Cattle; Diarrhoea					Europe	Belgium				THE SANGER CENTER	Escherichia coli		PRJEB2879	ERP001213		SAMEA1486462	ERS136580	2015-08-27	2012-08-28	ESC_CA1154AA	21	ESC_CA2873AA_AS	E. coli - EHEC	6900	6
ESC_CA1155AA	IMT3846	ERR162647;ILLUMINA;Paired;200;ERX138521	Livestock	Bovine	Cattle; Diarrhoea					Europe	Germany	Hesse	Regierungsbezirk GieÃŸen	Giessen	THE SANGER CENTER	Escherichia coli		PRJEB2879	ERP001213		SAMEA1486279	ERS136579	2015-08-27	2012-08-28	ESC_CA1155AA	21	ESC_CA4073AA_AS	E. coli - EHEC	6899	6
ESC_CA1156AA	IMT3837	ERR162646;ILLUMINA;Paired;200;ERX138520	Livestock	Bovine	Cattle; Diahrroea					Europe	Germany	Hesse	Regierungsbezirk GieÃŸen	Giessen	THE SANGER CENTER	Escherichia coli		PRJEB2879	ERP001213		SAMEA1486313	ERS136578	2015-08-27	2012-08-28	ESC_CA1156AA	21	ESC_BA8719AA_AS	E. coli - EHEC	6897	6
ESC_CA1163AA	IHIT1706	ERR162639;ILLUMINA;Paired;200;ERX138513	Livestock	Bovine	Cattle, diarrhoea	1993				Europe	Germany	Hesse	Regierungsbezirk GieÃŸen	Giessen	THE SANGER CENTER	Escherichia coli		PRJEB2879	ERP001213		SAMEA1486442	ERS136571	2015-08-27	2012-08-28	ESC_CA1163AA	21	ESC_CA4653AA_AS	E. coli - EHEC	6893	6
ESC_CA1167AA	RW2174	ERR162635;ILLUMINA;Paired;200;ERX138509	Livestock	Bovine	Cattlel Diarrhoea	1994				Europe	Germany	Hesse	Regierungsbezirk GieÃŸen	Giessen	THE SANGER CENTER	Escherichia coli		PRJEB2879	ERP001213		SAMEA1486399	ERS136567	2015-08-27	2012-08-28	ESC_CA1167AA	21	ESC_CA3468AA_AS	E. coli - EPEC	6886	6
ESC_CA1168AA	IHIT2087	ERR162634;ILLUMINA;Paired;200;ERX138508	Livestock	Bovine	Cattle; diarrhoea	1994				Europe	Germany	Hesse	Regierungsbezirk GieÃŸen	Giessen	THE SANGER CENTER	Escherichia coli		PRJEB2879	ERP001213		SAMEA1486382	ERS136566	2015-08-27	2012-08-28	ESC_CA1168AA	21	ESC_BA3114AA_AS	E. coli - EHEC	6888	6
ESC_CA1216AA	IMT20337	ERR163850;ILLUMINA;Paired;200;ERX139727	Livestock	Bovine	Cattle	2009				Europe	Germany	Berlin		Berlin	THE SANGER CENTER	Escherichia coli		PRJEB2879	ERP001213		SAMEA1486357	ERS136670	2015-08-27	2012-08-28	ESC_CA1216AA	21	ESC_BA7726AA_AS	E. coli - EHEC	6843	6
ESC_CA1217AA	IMT20245	ERR163849;ILLUMINA;Paired;200;ERX139726	Livestock	Bovine	Cattle	2009				Europe	Germany	Berlin		Berlin	THE SANGER CENTER	Escherichia coli		PRJEB2879	ERP001213		SAMEA1486401	ERS136669	2015-08-27	2012-08-28	ESC_CA1217AA	21	ESC_BA4381AA_AS	E. coli - EPEC	6841	6
ESC_CA1218AA	IMT20217	ERR163848;ILLUMINA;Paired;200;ERX139725	Livestock	Bovine	Cattle	2009				Europe	Germany	Berlin		Berlin	THE SANGER CENTER	Escherichia coli		PRJEB2879	ERP001213		SAMEA1486411	ERS136668	2015-08-27	2012-08-28	ESC_CA1218AA	21	ESC_BA5376AA_AS	E. coli - EPEC	6841	6
ESC_CA1219AA	IMT19947	ERR163847;ILLUMINA;Paired;200;ERX139724	Livestock	Bovine	Cattle	2009				Europe	Germany	Berlin		Berlin	THE SANGER CENTER	Escherichia coli		PRJEB2879	ERP001213		SAMEA1486375	ERS136667	2015-08-27	2012-08-28	ESC_CA1219AA	21	ESC_BA2094AA_AS	E. coli - EPEC	6840	6
ESC_CA1220AA	IMT19648	ERR163846;ILLUMINA;Paired;200;ERX139723	Livestock	Bovine	Cattle	2009				Europe	Germany	Berlin		Berlin	THE SANGER CENTER	Escherichia coli		PRJEB2879	ERP001213		SAMEA1486388	ERS136666	2015-08-27	2012-08-28	ESC_CA1220AA	21	ESC_BA9159AA_AS	E. coli - EHEC	6842	6
ESC_CA1221AA	IMT19636	ERR163845;ILLUMINA;Paired;200;ERX139722	Livestock	Bovine	Cattle	2009				Europe	Germany	Berlin		Berlin	THE SANGER CENTER	Escherichia coli		PRJEB2879	ERP001213		SAMEA1486445	ERS136665	2015-08-27	2012-08-28	ESC_CA1221AA	21	ESC_AA9919AA_AS	E. coli - EHEC	6842	6
ESC_CA1224AA	IMT15988	ERR163842;ILLUMINA;Paired;200;ERX139719	Livestock	Bovine	Cattle	2008				Europe	Germany	Hesse	Regierungsbezirk GieÃŸen	Giessen	THE SANGER CENTER	Escherichia coli		PRJEB2879	ERP001213		SAMEA1486424	ERS136662	2015-08-27	2012-08-28	ESC_CA1224AA	21	ESC_CA6209AA_AS	E. coli - EHEC	6838	6
ESC_CA1227AA	IMT15977	ERR163839;ILLUMINA;Paired;200;ERX139716	Livestock	Bovine	Cattle	2007				Europe	Germany	Hesse	Regierungsbezirk GieÃŸen	Giessen	THE SANGER CENTER	Escherichia coli		PRJEB2879	ERP001213		SAMEA1486350	ERS136659	2015-08-27	2012-08-28	ESC_CA1227AA	29	ESC_CA5490AA_AS	E. coli - EHEC	6836	6
ESC_CA1228AA	IMT15922	ERR163838;ILLUMINA;Paired;200;ERX139715	Livestock	Bovine	Cattle: Diarrhoea	2003				Europe	Germany	Hesse	Regierungsbezirk GieÃŸen	Giessen	THE SANGER CENTER	Escherichia coli		PRJEB2879	ERP001213		SAMEA1486362	ERS136658	2015-08-27	2012-08-28	ESC_CA1228AA	16	ESC_BA2680AA_AS	E. coli - EHEC	6833	2
ESC_CA1229AA	IMT15915	ERR163837;ILLUMINA;Paired;200;ERX139714	Livestock	Bovine	Cattle; Diarrhoea	2008				Europe	Germany	Hesse	Regierungsbezirk GieÃŸen	Giessen	THE SANGER CENTER	Escherichia coli		PRJEB2879	ERP001213		SAMEA1486280	ERS136657	2015-08-27	2012-08-28	ESC_CA1229AA	29	ESC_BA8785AA_AS	E. coli - EHEC	6837	6
ESC_CA1230AA	IMT15911	ERR163836;ILLUMINA;Paired;200;ERX139713	Livestock	Bovine	Cattle; Diarrhoea	2002				Europe	Germany	Hesse	Regierungsbezirk GieÃŸen	Giessen	THE SANGER CENTER	Escherichia coli		PRJEB2879	ERP001213		SAMEA1486291	ERS136656	2015-08-27	2012-08-28	ESC_CA1230AA	21	ESC_CA3752AA_AS	E. coli - EHEC	6835	6
ESC_CA1231AA	IMT15301	ERR163835;ILLUMINA;Paired;200;ERX139712	Livestock	Bovine	Cattle	2008				Europe	Germany	Berlin		Berlin	THE SANGER CENTER	Escherichia coli		PRJEB2879	ERP001213		SAMEA1486306	ERS136655	2015-08-27	2012-08-28	ESC_CA1231AA	29	ESC_BA6287AA_AS	E. coli - EPEC	6834	6
ESC_CA2169AA	FRIK2001	SRR427072;ILLUMINA;Paired;;SRX125242	Livestock	Bovine		1991				North America	United States				University of Maryland Institute for Genome Sciences	Escherichia coli		PRJNA65771	SRP011215		SAMN00794584	SRS297183	2015-08-27	2012-03-02	ESC_CA2169AA	11	ESC_CA4752AA_AS	E. coli - EHEC	6161	63
ESC_CA2171AA	NE1487	SRR427070;ILLUMINA;Paired;;SRX125239	Livestock	Bovine		1998				North America	United States				University of Maryland Institute for Genome Sciences	Escherichia coli		PRJNA65835	SRP011213		SAMN00794582	SRS297181	2015-08-27	2012-03-02	ESC_CA2171AA	11	ESC_CA5447AA_AS	E. coli - EHEC	6159	63
ESC_CA2174AA	FRIK1999	SRR427067;ILLUMINA;Paired;;SRX125236	Livestock	Bovine		1991				North America	United States	Nebraska			University of Maryland Institute for Genome Sciences	Escherichia coli		PRJNA65767	SRP011210		SAMN00794579	SRS297178	2015-08-27	2012-03-02	ESC_CA2174AA	11	ESC_BA9226AA_AS	E. coli - EHEC	6155	63
ESC_CA2818AA	FSIS1504530	SRR2775032;ILLUMINA;Paired;500;SRX1371274	Livestock	Bovine	Animal-Calf-Formula-fed Veal	2015				North America	United States	Pennsylvania			United States Department of Agriculture, Food Safety and Inspection Service	Escherichia coli		PRJNA268206	SRP050539		SAMN04208143	SRS1130235	2015-10-23	2015-10-23	ESC_CA2818AA	16	ESC_FA5566AA_AS	E. coli - EHEC	5877	2
ESC_CA2819AA	FSIS1504492	SRR2775031;ILLUMINA;Paired;500;SRX1371273	Livestock	Bovine	Product-Raw-Intact-Beef	2015				North America	United States	South Carolina			United States Department of Agriculture, Food Safety and Inspection Service	Escherichia coli		PRJNA268206	SRP050539		SAMN04208138	SRS1130236	2015-10-23	2015-10-23	ESC_CA2819AA	17	ESC_FA5567AA_AS	E. coli - EHEC	5875	3
ESC_CA2820AA	FSIS1504529	SRR2775030;ILLUMINA;Paired;500;SRX1371272	Livestock	Bovine	Animal-Calf-Formula-fed Veal	2015				North America	United States	Pennsylvania			United States Department of Agriculture, Food Safety and Inspection Service	Escherichia coli		PRJNA268206	SRP050539		SAMN04208142	SRS1130237	2015-10-23	2015-10-23	ESC_CA2820AA	17	ESC_FA5565AA_AS	E. coli - EHEC	5878	3
ESC_CA2821AA	FSIS1504494	SRR2775029;ILLUMINA;Paired;500;SRX1371271	Livestock	Bovine	Animal-Calf-Formula-fed Veal	2015				North America	United States	New Jersey			United States Department of Agriculture, Food Safety and Inspection Service	Escherichia coli		PRJNA268206	SRP050539		SAMN04208140	SRS1130230	2015-10-23	2015-10-23	ESC_CA2821AA	17	ESC_FA5569AA_AS	E. coli - EHEC	5876	3
ESC_CA2822AA	FSIS1504493	SRR2775028;ILLUMINA;Paired;500;SRX1371270	Livestock	Bovine	Animal-Calf-Formula-fed Veal	2015				North America	United States	New Jersey			United States Department of Agriculture, Food Safety and Inspection Service	Escherichia coli		PRJNA268206	SRP050539		SAMN04208139	SRS1130228	2015-10-23	2015-10-23	ESC_CA2822AA	17	ESC_FA5570AA_AS	E. coli - EHEC	5874	3
ESC_CA2823AA	FSIS1504627	SRR2775027;ILLUMINA;Paired;500;SRX1371269	Livestock	Bovine	Comminuted Beef	2015				North America	United States	Nebraska			United States Department of Agriculture, Food Safety and Inspection Service	Escherichia coli		PRJNA268206	SRP050539		SAMN04208144	SRS1130229	2015-10-23	2015-10-23	ESC_CA2823AA	11	ESC_FA5568AA_AS	E. coli - EHEC	5873	63
ESC_CA2824AA	FSIS1504491	SRR2774952;ILLUMINA;Paired;500;SRX1371258	Livestock	Bovine	Animal-Cattle-Dairy Cow	2015				North America	United States	Texas			United States Department of Agriculture, Food Safety and Inspection Service	Escherichia coli		PRJNA268206	SRP050539		SAMN04208137	SRS1130221	2015-10-23	2015-10-23	ESC_CA2824AA	655	ESC_FA5572AA_AS	E. coli - EHEC	5871	71
ESC_CA2825AA	FSIS1504528	SRR2774895;ILLUMINA;Paired;500;SRX1371231	Livestock	Bovine	Animal-Cattle-Heifer	2015				North America	United States	Nebraska			United States Department of Agriculture, Food Safety and Inspection Service	Escherichia coli		PRJNA268206	SRP050539		SAMN04208141	SRS1130218	2015-10-23	2015-10-23	ESC_CA2825AA	5621	ESC_FA5573AA_AS	E. coli - EHEC	5872	3
ESC_CA2826AA	JEONG-9617	SRR2724194;ILLUMINA;Paired;500;SRX1354156	Livestock	Bovine	Bos taurus; Fecal - Beef Calf	2014	11			North America	United States	Florida			CFSAN	Escherichia coli		PRJNA298331	SRP064902		SAMN04191532	SRS1120785	2015-10-23	2015-01-01	ESC_CA2826AA	5204	ESC_FA5571AA_AS	-	5870	5721
ESC_CA2827AA	JEONG-9615	SRR2724193;ILLUMINA;Paired;500;SRX1354155,SRR2669153;ILLUMINA;Paired;500;SRX1341303	Livestock	Bovine	Bos taurus; Fecal - Beef Calf	2014	11			North America	United States	Florida			CFSAN	Escherichia coli		PRJNA298331	SRP064902		SAMN04160747	SRS1117076	2015-10-23	2015-01-01	ESC_CA2827AA	5204	ESC_FA5576AA_AS	-	5722	5721
ESC_CA2828AA	JEONG-9603	SRR2669152;ILLUMINA;Paired;500;SRX1341302,SRR2762282;ILLUMINA;Paired;500;SRX1367314,SRR2724192;ILLUMINA;Paired;500;SRX1354154	Livestock	Bovine	Bos taurus; Fecal - Beef Calf	2014	11			North America	United States	Florida			CFSAN	Escherichia coli		PRJNA298331	SRP064902		SAMN04160746	SRS1117070	2015-10-23	2015-01-01	ESC_CA2828AA	5727	ESC_FA5579AA_AS	-	5868	5864
ESC_CA2829AA	JEONG-9602	SRR2724191;ILLUMINA;Paired;500;SRX1354153,SRR2669151;ILLUMINA;Paired;500;SRX1341301	Livestock	Bovine	Bos taurus; Fecal - Beef Calf	2014	11			North America	United States	Florida			CFSAN	Escherichia coli		PRJNA298331	SRP064902		SAMN04160745	SRS1117071	2015-10-23	2015-01-01	ESC_CA2829AA	5727	ESC_FA5581AA_AS	-	5865	5864
ESC_CA2830AA	JEONG-9601	SRR2669150;ILLUMINA;Paired;500;SRX1341300,SRR2724190;ILLUMINA;Paired;500;SRX1354152	Livestock	Bovine	Bos taurus; Fecal - Beef Calf	2014	11			North America	United States	Florida			CFSAN	Escherichia coli		PRJNA298331	SRP064902		SAMN04160744	SRS1117072	2015-10-23	2015-01-01	ESC_CA2830AA	5727	ESC_FA5582AA_AS	-	5866	5864
ESC_CA2831AA	JEONG-9600	SRR2724189;ILLUMINA;Paired;500;SRX1354151,SRR2669149;ILLUMINA;Paired;500;SRX1341299	Livestock	Bovine	Bos taurus; Fecal - Beef Calf	2014	11			North America	United States	Florida			CFSAN	Escherichia coli		PRJNA298331	SRP064902		SAMN04160743	SRS1117073	2015-10-23	2015-01-01	ESC_CA2831AA	5727	ESC_FA5585AA_AS	-	5865	5864
ESC_CA2832AA	JEONG-9599	SRR2724188;ILLUMINA;Paired;500;SRX1354150,SRR2669148;ILLUMINA;Paired;500;SRX1341298	Livestock	Bovine	Bos taurus; Fecal - Beef Calf	2014	11			North America	United States	Florida			CFSAN	Escherichia coli		PRJNA298331	SRP064902		SAMN04160742	SRS1117064	2015-10-23	2015-01-01	ESC_CA2832AA	5727	ESC_FA5587AA_AS	-	5865	5864
ESC_CA2833AA	JEONG-9598	SRR2669147;ILLUMINA;Paired;500;SRX1341297,SRR2724187;ILLUMINA;Paired;500;SRX1354149	Livestock	Bovine	Bos taurus; Fecal - Beef Calf	2014	11			North America	United States	Florida			CFSAN	Escherichia coli		PRJNA298331	SRP064902		SAMN04160773	SRS1117059	2015-10-23	2015-01-01	ESC_CA2833AA	5727	ESC_FA5588AA_AS	-	5864	5864
ESC_CA2834AA	JEONG-9596	SRR2724186;ILLUMINA;Paired;500;SRX1354148,SRR2669145;ILLUMINA;Paired;500;SRX1341295	Livestock	Bovine	Bos taurus; Fecal - Beef Calf	2014	11			North America	United States	Florida			CFSAN	Escherichia coli		PRJNA298331	SRP064902		SAMN04160772	SRS1117060	2015-10-23	2015-01-01	ESC_CA2834AA	5728	ESC_FA5591AA_AS	-	5862	5808
ESC_CA2835AA	JEONG-9595	SRR2724185;ILLUMINA;Paired;500;SRX1354146,SRR2669144;ILLUMINA;Paired;500;SRX1341294	Livestock	Bovine	Bos taurus; Fecal - Beef Calf	2014	11			North America	United States	Florida			CFSAN	Escherichia coli		PRJNA298331	SRP064902		SAMN04160771	SRS1117061	2015-10-23	2015-01-01	ESC_CA2835AA	5728	ESC_FA5593AA_AS	-	5862	5808
ESC_CA2836AA	JEONG-9594	SRR2724184;ILLUMINA;Paired;500;SRX1354145,SRR2669143;ILLUMINA;Paired;500;SRX1341293	Livestock	Bovine	Bos taurus; Fecal - Beef Calf	2014	11			North America	United States	Florida			CFSAN	Escherichia coli		PRJNA298331	SRP064902		SAMN04160770	SRS1117063	2015-10-23	2015-01-01	ESC_CA2836AA	5728	ESC_FA5594AA_AS	-	5863	5808
ESC_CA2837AA	JEONG-9593	SRR2724183;ILLUMINA;Paired;500;SRX1354144,SRR2669142;ILLUMINA;Paired;500;SRX1341292	Livestock	Bovine	Bos taurus; Fecal - Beef Calf	2014	11			North America	United States	Florida			CFSAN	Escherichia coli		PRJNA298331	SRP064902		SAMN04160769	SRS1117065	2015-10-23	2015-01-01	ESC_CA2837AA	5728	ESC_FA5597AA_AS	-	5862	5808
ESC_CA2838AA	JEONG-9592	SRR2724182;ILLUMINA;Paired;500;SRX1354143,SRR2669141;ILLUMINA;Paired;500;SRX1341291	Livestock	Bovine	Bos taurus; Fecal - Beef Calf	2014	11			North America	United States	Florida			CFSAN	Escherichia coli		PRJNA298331	SRP064902		SAMN04160768	SRS1117066	2015-10-23	2015-01-01	ESC_CA2838AA	5728	ESC_FA5599AA_AS	-	5862	5808
ESC_CA2839AA	JEONG-9567	SRR2724181;ILLUMINA;Paired;500;SRX1354141,SRR2669140;ILLUMINA;Paired;500;SRX1341290	Livestock	Bovine	Bos taurus; Fecal - Beef Calf	2014	11			North America	United States	Florida			CFSAN	Escherichia coli		PRJNA298331	SRP064902		SAMN04160767	SRS1117069	2015-10-23	2015-01-01	ESC_CA2839AA	10	ESC_FA5600AA_AS	-	5860	4409
ESC_CA2840AA	JEONG-9415	SRR2669138;ILLUMINA;Paired;500;SRX1341288,SRR2724180;ILLUMINA;Paired;500;SRX1354140	Livestock	Bovine	Bos taurus; Fecal - Beef Calf	2014	11			North America	United States	Florida			CFSAN	Escherichia coli		PRJNA298331	SRP064902		SAMN04160765	SRS1117068	2015-10-23	2015-01-01	ESC_CA2840AA	5728	ESC_FA5603AA_AS	-	5861	5808
ESC_CA2887AA	JEONG-5298	SRR2671137;ILLUMINA;Paired;500;SRX1341824	Livestock	Bovine	Bos taurus; Calf	2013	3			North America	United States	Florida			CFSAN	Escherichia coli		PRJNA298331	SRP064902		SAMN04158434	SRS1117353	2015-10-23	2015-01-01	ESC_CA2887AA	5730	ESC_FA5649AA_AS	-	5816	5236
ESC_CA2888AA	JEONG-5650	SRR2671136;ILLUMINA;Paired;500;SRX1341823	Livestock	Bovine	Bos taurus; Calf	2013	3			North America	United States	Florida			CFSAN	Escherichia coli		PRJNA298331	SRP064902		SAMN04160758	SRS1117354	2015-10-23	2015-01-01	ESC_CA2888AA	5730	ESC_FA5650AA_AS	-	5815	5236
ESC_CA2890AA	JEONG-5511	SRR2671134;ILLUMINA;Paired;500;SRX1341821	Livestock	Bovine	Bos taurus; Calf	2013	3			North America	United States	Florida			CFSAN	Escherichia coli		PRJNA298331	SRP064902		SAMN04160755	SRS1117355	2015-10-23	2015-01-01	ESC_CA2890AA	5730	ESC_FA5652AA_AS	-	5814	5236
ESC_CA2892AA	JEONG-8426	SRR2671132;ILLUMINA;Paired;500;SRX1341819	Livestock	Bovine	Bos taurus; Calf	2013	8			North America	United States	Florida			CFSAN	Escherichia coli		PRJNA298331	SRP064902		SAMN04160761	SRS1117352	2015-10-23	2015-01-01	ESC_CA2892AA	5731	ESC_FA5654AA_AS	-	5809	5809
ESC_CA2893AA	JEONG-5413	SRR2671131;ILLUMINA;Paired;500;SRX1341818	Livestock	Bovine	Bos taurus; Calf	2013	3			North America	United States	Florida			CFSAN	Escherichia coli		PRJNA298331	SRP064902		SAMN04160751	SRS1117348	2015-10-23	2015-01-01	ESC_CA2893AA	5731	ESC_FA5655AA_AS	-	5809	5809
ESC_CA2896AA	JEONG-5766	SRR2671128;ILLUMINA;Paired;500;SRX1341815	Livestock	Bovine	Bos taurus; Calf	2013	3			North America	United States	Florida			CFSAN	Escherichia coli		PRJNA298331	SRP064902		SAMN04160759	SRS1117351	2015-10-23	2015-01-01	ESC_CA2896AA	5731	ESC_FA5658AA_AS	-	5809	5809
ESC_CA2897AA	JEONG-5776	SRR2671127;ILLUMINA;Paired;500;SRX1341814	Livestock	Bovine	Bos taurus; Calf	2013	3			North America	United States	Florida			CFSAN	Escherichia coli		PRJNA298331	SRP064902		SAMN04160760	SRS1117344	2015-10-23	2015-01-01	ESC_CA2897AA	973	ESC_FA5660AA_AS	-	5038	1419
ESC_CA2898AA	JEONG-5453	SRR2671126;ILLUMINA;Paired;500;SRX1341813	Livestock	Bovine	Bos taurus; Calf	2013	3			North America	United States	Florida			CFSAN	Escherichia coli		PRJNA298331	SRP064902		SAMN04160753	SRS1117346	2015-10-23	2015-01-01	ESC_CA2898AA	5730	ESC_FA5659AA_AS	-	5810	5236
ESC_CA2899AA	JEONG-5446	SRR2671125;ILLUMINA;Paired;500;SRX1341812	Livestock	Bovine	Bos taurus; Calf	2013	3			North America	United States	Florida			CFSAN	Escherichia coli		PRJNA298331	SRP064902		SAMN04160752	SRS1117345	2015-10-23	2015-01-01	ESC_CA2899AA	306	ESC_FA5661AA_AS	E. coli - EHEC	5811	999
ESC_CA2900AA	JEONG-5617	SRR2671124;ILLUMINA;Paired;500;SRX1341811	Livestock	Bovine	Bos taurus; Calf	2013	3			North America	United States	Florida			CFSAN	Escherichia coli		PRJNA298331	SRP064902		SAMN04160756	SRS1117347	2015-10-23	2015-01-01	ESC_CA2900AA	5731	ESC_FA5662AA_AS	-	5809	5809
ESC_CA2901AA	JEONG-9616	SRR2669146;ILLUMINA;Paired;500;SRX1341296	Livestock	Bovine	Bos taurus; Fecal - Beef Calf	2014	11			North America	United States	Florida			CFSAN	Escherichia coli		PRJNA298331	SRP064902		SAMN04160748	SRS1117062	2015-10-23	2015-01-01	ESC_CA2901AA	5728	ESC_FA5663AA_AS	-	5808	5808
ESC_CA2902AA	JEONG-9566	SRR2669139;ILLUMINA;Paired;500;SRX1341289,SRR2762281;ILLUMINA;Paired;500;SRX1367313	Livestock	Bovine	Bos taurus; Fecal - Beef Calf	2014	11			North America	United States	Florida			CFSAN	Escherichia coli		PRJNA298331	SRP064902		SAMN04160766	SRS1117067	2015-10-23	2015-01-01	ESC_CA2902AA	5204	ESC_FA5664AA_AS	-	5807	5721
ESC_CA2972AA	AZ_TG78612	SRR2637254;ILLUMINA;Paired;500;SRX1331482	Livestock	Bovine	Cow	2015				North America	United States	Arizona			FDA	Escherichia coli		PRJNA230968	SRP038995		SAMN04125198	SRS1112230	2015-10-23	2015-10-14	ESC_CA2972AA	154	ESC_FA5732AA_AS	-	4887	4514
ESC_CA2973AA	AZ_TG78608	SRR2637253;ILLUMINA;Paired;500;SRX1331480	Livestock	Bovine	Cow	2015				North America	United States	Arizona			FDA	Escherichia coli		PRJNA230968	SRP038995		SAMN04125197	SRS1112232	2015-10-23	2015-10-14	ESC_CA2973AA	5737	ESC_FA5737AA_AS	-	5738	1054
ESC_CA2983AA	JEONG-9852	SRR2762260;ILLUMINA;Paired;500;SRX1367311	Livestock	Bovine	Bos taurus; Fecal - Beef Heifer	2015	4			North America	United States	Florida			CFSAN	Escherichia coli		PRJNA298331	SRP064902		SAMN04191542	SRS1129054	2015-10-23	2015-01-01	ESC_CA2983AA	38	ESC_FA5747AA_AS	-	5730	59
ESC_CA2984AA	JEONG-9856	SRR2910655;ILLUMINA;Paired;500;SRX1421899,SRR2762259;ILLUMINA;Paired;500;SRX1367310	Livestock	Bovine	Bos taurus; Fecal - Beef Heifer	2015	4			North America	United States	Florida			CFSAN	Escherichia coli		PRJNA298331	SRP064902		SAMN04191544	SRS1129055	2015-10-23	2015-01-01	ESC_CA2984AA	3759	ESC_FA5746AA_AS	-	5729	895
ESC_CA2985AA	JEONG-1266	SRR2762258;ILLUMINA;Paired;500;SRX1367309,SRR2910654;ILLUMINA;Paired;500;SRX1421898,SRR2962325;ILLUMINA;Paired;500;SRX1453291,GCF_001558995;Complete Genome;;;	Livestock	Bovine	Bos taurus; Fecal - Beef Calf	2013	8			North America	United States	Florida			CFSAN	Escherichia coli		PRJNA298331	SRP064902		SAMN04191546	SRS1129046	2015-10-23	2015-01-01	ESC_CA2985AA	11	ESC_GA4675AA_AS	E. coli - EHEC	4881	63
ESC_CA2986AA	JEONG-9851	SRR2762257;ILLUMINA;Paired;500;SRX1367308	Livestock	Bovine	Bos taurus; Fecal - Beef Heifer	2015	4			North America	United States	Florida			CFSAN	Escherichia coli		PRJNA298331	SRP064902		SAMN04191541	SRS1129047	2015-10-23	2015-01-01	ESC_CA2986AA	38	ESC_FA5750AA_AS	-	5728	59
ESC_CA2987AA	JEONG-9850	SRR2762256;ILLUMINA;Paired;500;SRX1367307	Livestock	Bovine	Bos taurus; Fecal - Beef Heifer	2015	4			North America	United States	Florida			CFSAN	Escherichia coli		PRJNA298331	SRP064902		SAMN04191540	SRS1129048	2015-10-23	2015-01-01	ESC_CA2987AA	38	ESC_FA5748AA_AS	-	5727	59
ESC_CA2988AA	JEONG-9849	SRR2762255;ILLUMINA;Paired;500;SRX1367306	Livestock	Bovine	Bos taurus; Fecal - Beef Heifer	2015	4			North America	United States	Florida			CFSAN	Escherichia coli		PRJNA298331	SRP064902		SAMN04191539	SRS1129049	2015-10-23	2015-01-01	ESC_CA2988AA	38	ESC_FA5752AA_AS	-	5726	59
ESC_CA2989AA	JEONG-9848	SRR2762254;ILLUMINA;Paired;500;SRX1367305	Livestock	Bovine	Bos taurus; Fecal - Beef Heifer	2015	4			North America	United States	Florida			CFSAN	Escherichia coli		PRJNA298331	SRP064902		SAMN04191538	SRS1129050	2015-10-23	2015-01-01	ESC_CA2989AA	38	ESC_FA5753AA_AS	-	5724	59
ESC_CA2990AA	JEONG-9847	SRR2762253;ILLUMINA;Paired;500;SRX1367304	Livestock	Bovine	Bos taurus; Fecal - Beef Heifer	2015	4			North America	United States	Florida			CFSAN	Escherichia coli		PRJNA298331	SRP064902		SAMN04191537	SRS1129051	2015-10-23	2015-01-01	ESC_CA2990AA	38	ESC_FA5751AA_AS	-	5725	59
ESC_CA2991AA	JEONG-9620	SRR2762252;ILLUMINA;Paired;500;SRX1367303	Livestock	Bovine	Bos taurus; Fecal - Beef Calf	2014	11			North America	United States	Florida			CFSAN	Escherichia coli		PRJNA298331	SRP064902		SAMN04191535	SRS1129052	2015-10-23	2015-01-01	ESC_CA2991AA	5204	ESC_FA5755AA_AS	-	5722	5721
ESC_CA2992AA	JEONG-9619	SRR2762249;ILLUMINA;Paired;500;SRX1367301	Livestock	Bovine	Bos taurus; Fecal - Beef Calf	2014	11			North America	United States	Florida			CFSAN	Escherichia coli		PRJNA298331	SRP064902		SAMN04191534	SRS1129045	2015-10-23	2015-01-01	ESC_CA2992AA	5204	ESC_FA5756AA_AS	-	5722	5721
ESC_CA2993AA	JEONG-9618	SRR2762248;ILLUMINA;Paired;500;SRX1367299	Livestock	Bovine	Bos taurus; Fecal - Beef Calf	2014	11			North America	United States	Florida			CFSAN	Escherichia coli		PRJNA298331	SRP064902		SAMN04191533	SRS1129044	2015-10-23	2015-01-01	ESC_CA2993AA	5204	ESC_FA5754AA_AS	-	5721	5721
ESC_CA3256AA	FSIS1501196	SRR2239759;ILLUMINA;Paired;500;SRX1182124	Livestock	Bovine	Animal-Calf-Formula-fed Veal	2015				North America	United States	Pennsylvania			USDA-FSIS	Escherichia coli		PRJNA268206	SRP050539		SAMN04027108	SRS1054378	2015-10-23	2015-09-03	ESC_CA3256AA	16	ESC_FA6021AA_AS	E. coli - EHEC	5476	2
ESC_CA3257AA	FSIS1500777	SRR2239744;ILLUMINA;Paired;500;SRX1182110	Livestock	Bovine	Comminuted Beef	2012				North America	United States	California			USDA-FSIS	Escherichia coli		PRJNA268206	SRP050539		SAMN04027107	SRS1054369	2015-10-23	2015-09-03	ESC_CA3257AA	11	ESC_FA6019AA_AS	E. coli - EHEC	5475	63
ESC_CA3264AA	FSIS1504140	SRR2423590;ILLUMINA;Paired;500;SRX1250817,SRR2423594;ILLUMINA;Paired;500;SRX1250821	Livestock	Bovine	Animal-Cattle-Bull	2015				North America	United States	Washington			USDA-FSIS	Escherichia coli		PRJNA268206	SRP050539		SAMN04091144	SRS1071568	2015-10-23	2015-09-16	ESC_CA3264AA	17	ESC_FA6029AA_AS	E. coli - EHEC	5472	3
ESC_CA3265AA	FSIS1504077	SRR2423589;ILLUMINA;Paired;500;SRX1250816	Livestock	Bovine	Comminuted Beef	2015				North America	United States	Wisconsin			USDA-FSIS	Escherichia coli		PRJNA268206	SRP050539		SAMN04091135	SRS1071569	2015-10-23	2015-09-16	ESC_CA3265AA	11	ESC_FA6030AA_AS	E. coli - EHEC	5471	63
ESC_CA3266AA	FSIS1504139	SRR2423304;ILLUMINA;Paired;500;SRX1250701	Livestock	Bovine	Animal-Cattle-Steer	2015				North America	United States	Missouri			USDA-FSIS	Escherichia coli		PRJNA268206	SRP050539		SAMN04091143	SRS1071519	2015-10-23	2015-09-16	ESC_CA3266AA	17	ESC_FA6027AA_AS	E. coli - EHEC	5469	3
ESC_CA3429AA	FSIS1501347	SRR2397459;ILLUMINA;Paired;500;SRX1242511	Livestock	Bovine	Animal-Cattle-Steer	2015				North America	United States	Colorado			USDA-FSIS	Escherichia coli		PRJNA268206	SRP050539		SAMN04076294	SRS1068114	2015-10-23	2015-09-14	ESC_CA3429AA	11	ESC_FA4787AA_AS	E. coli - EHEC	5316	63
ESC_CA3430AA	FSIS1501346	SRR2397426;ILLUMINA;Paired;500;SRX1242510	Livestock	Bovine	Animal-Calf-Formula-fed Veal	2015				North America	United States	Ohio			USDA-FSIS	Escherichia coli		PRJNA268206	SRP050539		SAMN04076293	SRS1068110	2015-10-23	2015-09-14	ESC_CA3430AA	17	ESC_FA4788AA_AS	E. coli - EHEC	5315	3
ESC_CA3431AA	FSIS1501839	SRR2397425;ILLUMINA;Paired;500;SRX1242509	Livestock	Bovine	Animal-Cattle-Steer	2015				North America	United States	Michigan			USDA-FSIS	Escherichia coli		PRJNA268206	SRP050539		SAMN04076303	SRS1068111	2015-10-23	2015-09-14	ESC_CA3431AA	17	ESC_FA4789AA_AS	E. coli - EHEC	5314	3
ESC_CA3432AA	FSIS1501838	SRR2397381;ILLUMINA;Paired;500;SRX1242486	Livestock	Bovine	Animal-Calf-Heavy Calf	2015				North America	United States	New Jersey			USDA-FSIS	Escherichia coli		PRJNA268206	SRP050539		SAMN04076302	SRS1068106	2015-10-23	2015-09-14	ESC_CA3432AA	17	ESC_FA4790AA_AS	E. coli - EHEC	5312	3
ESC_CA3433AA	FSIS1503904	SRR2395910;ILLUMINA;Paired;500;SRX1241718	Livestock	Bovine	Comminuted Beef	2015				North America	United States	Arizona			USDA-FSIS	Escherichia coli		PRJNA268206	SRP050539		SAMN04076023	SRS1067726	2015-10-23	2015-09-14	ESC_CA3433AA	16	ESC_FA4791AA_AS	E. coli - EHEC	5311	2
ESC_CA3434AA	FSIS1503903	SRR2395819;ILLUMINA;Paired;500;SRX1241696	Livestock	Bovine	Comminuted Beef	2015				North America	United States	Arizona			USDA-FSIS	Escherichia coli		PRJNA268206	SRP050539		SAMN04076022	SRS1067714	2015-10-23	2015-09-14	ESC_CA3434AA	17	ESC_FA4792AA_AS	E. coli - EHEC	5310	3
ESC_CA3480AA	FSIS1500776	SRR2188128;ILLUMINA;Paired;500;SRX1166371	Livestock	Bovine	Comminuted Beef	2012				North America	United States	California				Escherichia coli		PRJNA268206	SRP050539		SAMN04014674	SRS1046691	2015-10-23	2015-08-27	ESC_CA3480AA	11	ESC_FA4838AA_AS	E. coli - EHEC	5272	63
ESC_CA3481AA	FSIS1500775	SRR2188118;ILLUMINA;Paired;500;SRX1166360	Livestock	Bovine	Comminuted Beef	2012				North America	United States	Utah				Escherichia coli		PRJNA268206	SRP050539		SAMN04014673	SRS1046678	2015-10-23	2015-08-27	ESC_CA3481AA	11	ESC_FA4839AA_AS	E. coli - EHEC	5273	63
ESC_CA3482AA	MOD1-EC1974	SRR2174176;ILLUMINA;Paired;500;SRX1158616	Livestock	Bovine	ND	2011				North America	United States	California			FOOD AND DRUG ADMINISTRATION, CENTER FOR FOOD SAFETY AND APPLIED NUTRITION	Escherichia coli		PRJNA230969	SRP058582		SAMN03952742	SRS1039658	2015-10-23	2015-08-18	ESC_CA3482AA	11	ESC_FA4843AA_AS	E. coli - EHEC	5269	63
ESC_CA3484AA	MOD1-EC1977	SRR2174115;ILLUMINA;Paired;500;SRX1158555	Livestock	Bovine	ND	2012				North America	United States	Texas			FOOD AND DRUG ADMINISTRATION, CENTER FOR FOOD SAFETY AND APPLIED NUTRITION	Escherichia coli		PRJNA230969	SRP058582		SAMN03952743	SRS1039607	2015-10-23	2015-08-18	ESC_CA3484AA	11	ESC_FA4842AA_AS	E. coli - EHEC	5270	63
ESC_CA3485AA	MOD1-EC1747	SRR2174083;ILLUMINA;Paired;500;SRX1158524,SRR4340467;ILLUMINA;Paired;300;SRX2207744	Livestock	Bovine	ND					North America	United States	California			FOOD AND DRUG ADMINISTRATION, CENTER FOR FOOD SAFETY AND APPLIED NUTRITION	Escherichia coli		PRJNA230969	SRP058582		SAMN03952741	SRS1039570	2015-10-23	2015-08-18	ESC_CA3485AA	16	ESC_LB8508AA_AS	E. coli - EHEC	140974	2
ESC_CA3487AA	MOD1-EC1236	SRR2174046;ILLUMINA;Paired;500;SRX1158487	Food	Food	ND	1993				North America	United States	California			FOOD AND DRUG ADMINISTRATION, CENTER FOR FOOD SAFETY AND APPLIED NUTRITION	Escherichia coli		PRJNA230969	SRP058582		SAMN03952738	SRS1039536	2015-10-23	2015-08-18	ESC_CA3487AA	11	ESC_FA4845AA_AS	E. coli - EHEC	5262	63
ESC_CA3488AA	MOD1-EC1265	SRR2174039;ILLUMINA;Paired;500;SRX1158480	Livestock	Bovine	ND	1993				North America	United States	California			FOOD AND DRUG ADMINISTRATION, CENTER FOR FOOD SAFETY AND APPLIED NUTRITION	Escherichia coli		PRJNA230969	SRP058582		SAMN03952739	SRS1039527	2015-10-23	2015-08-18	ESC_CA3488AA	11	ESC_FA4848AA_AS	E. coli - EHEC	5264	63
ESC_CA3491AA	FSIS1504686	SRR2815142;ILLUMINA;Paired;500;SRX1382602	Livestock	Bovine	Product-Raw-Intact-Beef	2015				North America	United States	South Dakota			United States Department of Agriculture, Food Safety and Inspection Service	Escherichia coli		PRJNA268206	SRP050539		SAMN04208151	SRS1133527	2015-10-23	2015-10-26	ESC_CA3491AA	1967	ESC_FA6056AA_AS	E. coli - EHEC	5261	3
ESC_CA3492AA	FSIS1504746	SRR2815076;ILLUMINA;Paired;500;SRX1382572	Livestock	Bovine	Comminuted Beef	2015				North America	United States	Texas			United States Department of Agriculture, Food Safety and Inspection Service	Escherichia coli		PRJNA268206	SRP050539		SAMN04208154	SRS1133513	2015-10-23	2015-10-26	ESC_CA3492AA	11	ESC_FA6057AA_AS	E. coli - EHEC	5263	63
ESC_CA3493AA	FSIS1504747	SRR2815075;ILLUMINA;Paired;500;SRX1382571	Livestock	Bovine	Comminuted Beef	2015				North America	United States	Texas			United States Department of Agriculture, Food Safety and Inspection Service	Escherichia coli		PRJNA268206	SRP050539		SAMN04208155	SRS1133514	2015-10-23	2015-10-26	ESC_CA3493AA	11	ESC_FA6058AA_AS	E. coli - EHEC	5260	63
ESC_CA3494AA	FSIS1504719	SRR2814840;ILLUMINA;Paired;500;SRX1382519	Livestock	Bovine	Product-Raw-Intact-Beef	2015				North America	United States	South Carolina			United States Department of Agriculture, Food Safety and Inspection Service	Escherichia coli		PRJNA268206	SRP050539		SAMN04208153	SRS1133504	2015-10-23	2015-10-26	ESC_CA3494AA	17	ESC_FA6059AA_AS	E. coli - EHEC	5258	3
ESC_CA3495AA	FSIS1504748	SRR2814837;ILLUMINA;Paired;500;SRX1382518	Livestock	Bovine	Comminuted Beef	2015				North America	United States	Texas			United States Department of Agriculture, Food Safety and Inspection Service	Escherichia coli		PRJNA268206	SRP050539		SAMN04208156	SRS1133502	2015-10-23	2015-10-26	ESC_CA3495AA	11	ESC_FA6060AA_AS	E. coli - EHEC	5259	63
ESC_CA3497AA	FSIS1504718	SRR2826836;ILLUMINA;Paired;500;SRX1386650	Livestock	Bovine	Product-Raw-Intact-Beef	2015				North America	United States	New York		New York	United States Department of Agriculture, Food Safety and Inspection Service	Escherichia coli		PRJNA268206	SRP050539		SAMN04208152	SRS1135478	2015-10-23	2015-10-27	ESC_CA3497AA	16	ESC_FA6062AA_AS	E. coli - EHEC	5256	2
ESC_CA3498AA	FSIS1504619	SRR2826835;ILLUMINA;Paired;500;SRX1386649	Livestock	Bovine	Animal-Cattle-Beef Cow	2015				North America	United States	Nebraska			United States Department of Agriculture, Food Safety and Inspection Service	Escherichia coli		PRJNA268206	SRP050539		SAMN04208149	SRS1135477	2015-10-23	2015-10-27	ESC_CA3498AA	32	ESC_FA6063AA_AS	E. coli - EHEC	5257	560
ESC_CA3499AA	FSIS1504618	SRR2826834;ILLUMINA;Paired;500;SRX1386648	Livestock	Bovine	Animal-Cattle-Steer	2015				North America	United States	Kansas			United States Department of Agriculture, Food Safety and Inspection Service	Escherichia coli		PRJNA268206	SRP050539		SAMN04208148	SRS1135476	2015-10-23	2015-10-27	ESC_CA3499AA	11	ESC_FA6064AA_AS	E. coli - EHEC	5254	63
ESC_CA3503AA	FSIS1504620	SRR2815174;ILLUMINA;Paired;500;SRX1382603	Livestock	Bovine	Product-Raw-Intact-Beef	2015				North America	United States	South Carolina			United States Department of Agriculture, Food Safety and Inspection Service	Escherichia coli		PRJNA268206	SRP050539		SAMN04208150	SRS1133526	2015-10-23	2015-10-26	ESC_CA3503AA	17	ESC_FA6069AA_AS	E. coli - EHEC	5249	3
ESC_CA3504AA	FSIS1504617	SRR2814987;ILLUMINA;Paired;500;SRX1382560	Livestock	Bovine	Comminuted Beef	2015				North America	United States	Florida			United States Department of Agriculture, Food Safety and Inspection Service	Escherichia coli		PRJNA268206	SRP050539		SAMN04208147	SRS1133517	2015-10-23	2015-10-26	ESC_CA3504AA	11	ESC_FA6070AA_AS	E. coli - EHEC	5250	63
ESC_CA3513AA	VREC0620	ERR1100526;ILLUMINA;Paired;500;ERX1180060	Livestock	Bovine	Faeces					Europe	United Kingdom				THE SANGER CENTER	Escherichia coli		PRJEB8774	ERP009810		SAMEA3753080	ERS784386	2015-10-29	2015-10-28	ESC_CA3513AA	99	ESC_FA6635AA_AS	-	5241	2282
ESC_CA3719AA	TX-ACF1402793	SRR2544810;ILLUMINA;Paired;500;SRX1298759	Livestock	Bovine	beef trimmings	2014	12			North America	United States	Texas			FDA	Escherichia coli		PRJNA284275	SRP061878		SAMN03702810	SRS1096295	2015-10-29	2015-10-06	ESC_CA3719AA	11	ESC_FA6253AA_AS	E. coli - EHEC	5079	63
ESC_CA3720AA	TX-ACF1400566	SRR2544809;ILLUMINA;Paired;500;SRX1298757	Livestock	Bovine	Ground Beef	2014	3			North America	United States	Texas			FDA	Escherichia coli		PRJNA284275	SRP061878		SAMN03702809	SRS1096293	2015-10-29	2015-10-06	ESC_CA3720AA	11	ESC_FA6254AA_AS	E. coli - EHEC	5078	63
ESC_CA3764AA	JEONG-8430	SRR2860616;ILLUMINA;Paired;500;SRX1398251	Livestock	Bovine	Bos taurus; Fecal - Beef Heifer	2015	4			North America	United States	Florida			CFSAN	Escherichia coli		PRJNA298331	SRP064902		SAMN04191545	SRS1140419	2015-10-30	2015-01-01	ESC_CA3764AA	973	ESC_FA6299AA_AS	-	5038	1419
ESC_CA3767AA	C3-39	traces-0jjRfOh;ILLUMINA;Paired;;NA	Poultry	Poultry	chicken	2014				Oceania	Australia	Australian Capital Territory		Majura	David Gordon	Escherichia coli							2015-11-04	2016-05-04	ESC_CA3767AA	665	ESC_BB8638AA_AS	-	99819	2321
ESC_CA3768AA	A2-8	traces-0GdgsDI;ILLUMINA;Paired;;NA	Poultry	Poultry	chicken	2014				Oceania	Australia	Australian Capital Territory		Canberra	David Gordon	Escherichia coli							2015-11-04	2016-05-04	ESC_CA3768AA	665	ESC_BB8641AA_AS	-	99823	2321
ESC_CA3769AA	W3-63	traces-0bECqjT;ILLUMINA;Paired;;NA	Poultry	Poultry		2014				Oceania	Australia	Australian Capital Territory		Barton	David Gordon	Escherichia coli							2015-11-04	2016-05-04	ESC_CA3769AA	665	ESC_BB8644AA_AS	-	99849	2321
ESC_CA3770AA	W8A	traces-0oMZHTV;ILLUMINA;Paired;;NA	Livestock	Swine	Sus scrofa domesticus	2010				Oceania	Australia	Victoria	Cardinia	Beaconsfield Upper	David Gordon	Escherichia coli							2015-11-04	2016-05-04	ESC_CA3770AA	5742	ESC_BB8647AA_AS	E. coli - EPEC	5034	5034
ESC_CA3775AA	AA095	ERR1010284;ILLUMINA;Paired;375;ERX1089308	Food	Dairy	Goat, juvenile	1992				Europe	Spain				STATENS SERUM INSTITUT	Escherichia coli		PRJEB10700	ERP011986		SAMEA3529306	ERS836455	2015-11-04	2015-11-03	ESC_CA3775AA	5775	ESC_FA6798AA_AS	-	5030	5030
ESC_CA3779AA	AA091	ERR1010280;ILLUMINA;Paired;390;ERX1089304	Livestock	Swine	Porcine; Feces	1982				Asia	South Korea				STATENS SERUM INSTITUT	Escherichia coli		PRJEB10700	ERP011986		SAMEA3529378	ERS836527	2015-11-04	2015-11-03	ESC_CA3779AA	3057	ESC_FA6802AA_AS	-	5025	1797
ESC_CA3781AA	AA089	ERR1010278;ILLUMINA;Paired;593;ERX1089302	Livestock	Bovine	ND	1973				Asia	Israel				STATENS SERUM INSTITUT	Escherichia coli		PRJEB10700	ERP011986		SAMEA3529298	ERS836447	2015-11-04	2015-11-03	ESC_CA3781AA	5768	ESC_FA6804AA_AS	-	5024	5024
ESC_CA3812AA	AA058	ERR1010247;ILLUMINA;Paired;528;ERX1089271	Livestock	Swine	Porcine, juvenile; Feces	1979				Europe	Sweden				STATENS SERUM INSTITUT	Escherichia coli		PRJEB10700	ERP011986		SAMEA3529333	ERS836482	2015-11-04	2015-11-03	ESC_CA3812AA	871	ESC_FA6835AA_AS	-	4993	4993
ESC_CA3815AA	AA055	ERR1010244;ILLUMINA;Paired;210;ERX1089268	Livestock	Bovine	Bovine; Feces	2003				Europe	Denmark				STATENS SERUM INSTITUT	Escherichia coli		PRJEB10700	ERP011986		SAMEA3529330	ERS836479	2015-11-04	2015-11-03	ESC_CA3815AA	155	ESC_FA6838AA_AS	-	4990	106
ESC_CA3829AA	AA041	ERR1010230;ILLUMINA;Paired;186;ERX1089254	Food	Dairy	Goat	1965				Asia	India				STATENS SERUM INSTITUT	Escherichia coli		PRJEB10700	ERP011986		SAMEA3529317	ERS836466	2015-11-04	2015-11-03	ESC_CA3829AA	219	ESC_FA6852AA_AS	-	4974	4974
ESC_CA3834AA	AA036	ERR1010225;ILLUMINA;Paired;367;ERX1089249	Livestock	Bovine	Bovine; Slaugtherhouse	2003				Europe	Denmark				STATENS SERUM INSTITUT	Escherichia coli		PRJEB10700	ERP011986		SAMEA3529292	ERS836441	2015-11-04	2015-11-03	ESC_CA3834AA	1204	ESC_FA6857AA_AS	-	4971	602
ESC_CA3836AA	AA034	ERR1010223;ILLUMINA;Paired;372;ERX1089247	Poultry	Avian	Broilers	2003				Europe	Denmark				STATENS SERUM INSTITUT	Escherichia coli		PRJEB10700	ERP011986		SAMEA3529314	ERS836463	2015-11-04	2015-11-03	ESC_CA3836AA	10	ESC_FA6859AA_AS	-	4968	13
ESC_CA3837AA	AA033	ERR1010222;ILLUMINA;Paired;557;ERX1089246	Livestock	Bovine	Bovine; Slaugtherhouse	2003				Europe	Denmark				STATENS SERUM INSTITUT	Escherichia coli		PRJEB10700	ERP011986		SAMEA3529291	ERS836440	2015-11-04	2015-11-03	ESC_CA3837AA	5774	ESC_FA6860AA_AS	-	4967	4967
ESC_CA3846AA	AA024	ERR1010213;ILLUMINA;Paired;654;ERX1089237	Livestock	Bovine	Bovine, juvenile	1991				Asia	Turkey				STATENS SERUM INSTITUT	Escherichia coli		PRJEB10700	ERP011986		SAMEA3529310	ERS836459	2015-11-04	2015-11-03	ESC_CA3846AA	480	ESC_FA6869AA_AS	-	4959	4959
ESC_CA3851AA	AA019	ERR1010208;ILLUMINA;Paired;479;ERX1089232	Livestock	Bovine	ND	1999				Europe	France				STATENS SERUM INSTITUT	Escherichia coli		PRJEB10700	ERP011986		SAMEA3529380	ERS836529	2015-11-04	2015-11-03	ESC_CA3851AA	5781	ESC_FA6874AA_AS	-	4954	4954
ESC_CA3852AA	AA018	ERR1010207;ILLUMINA;Paired;518;ERX1089231	Livestock	Bovine	Bovine; Raw milk	2008				Europe	France				STATENS SERUM INSTITUT	Escherichia coli		PRJEB10700	ERP011986		SAMEA3529305	ERS836454	2015-11-04	2015-11-03	ESC_CA3852AA	154	ESC_FA6875AA_AS	E. coli - STEC	4952	176
ESC_CA3853AA	AA017	ERR1010206;ILLUMINA;Paired;192;ERX1089230	Livestock	Bovine	Bovine, adult; Udder	1971				Asia	Israel				STATENS SERUM INSTITUT	Escherichia coli		PRJEB10700	ERP011986		SAMEA3529379	ERS836528	2015-11-04	2015-11-03	ESC_CA3853AA	1121	ESC_FA6876AA_AS	-	4951	4951
ESC_CA3868AA	AA002	ERR1010191;ILLUMINA;Paired;574;ERX1089215	Poultry	Avian	Poultry	1972				Asia	India				STATENS SERUM INSTITUT	Escherichia coli		PRJEB10700	ERP011986		SAMEA3529367	ERS836516	2015-11-04	2015-11-03	ESC_CA3868AA	5779	ESC_FA6891AA_AS	-	4937	4937
ESC_CA3871AA	Test-O141ac_RVC2907	ERR1010188;ILLUMINA;Paired;251;ERX1089212	Livestock	Swine	Porcine; Feces	1960									STATENS SERUM INSTITUT	Escherichia coli		PRJEB10700	ERP011986		SAMEA3529401	ERS836550	2015-11-04	2015-11-03	ESC_CA3871AA	1260	ESC_FA6894AA_AS	E. coli - STEC	4935	13
ESC_CA3872AA	Test-O141ab_E68	ERR1010187;ILLUMINA;Paired;238;ERX1089211	Livestock	Swine	Porcine; Feces	1961									STATENS SERUM INSTITUT	Escherichia coli		PRJEB10700	ERP011986		SAMEA3529400	ERS836549	2015-11-04	2015-11-03	ESC_CA3872AA	5786	ESC_FA6895AA_AS	E. coli - ETEC/STEC	4932	13
ESC_CA3877AA	Test-O115_27w	ERR1010182;ILLUMINA;Paired;705;ERX1089206	Livestock	Bovine	Bovine, juvenile; Blood	1952									STATENS SERUM INSTITUT	Escherichia coli		PRJEB10700	ERP011986		SAMEA3529395	ERS836544	2015-11-04	2015-11-03	ESC_CA3877AA	57	ESC_FA6900AA_AS	-	4928	3590
ESC_CA3879AA	Test-H24_K72	ERR1010180;ILLUMINA;Paired;192;ERX1089204	Livestock	Bovine	Bovine, juvenile; Blood	1952									STATENS SERUM INSTITUT	Escherichia coli		PRJEB10700	ERP011986		SAMEA3529393	ERS836542	2015-11-04	2015-11-03	ESC_CA3879AA	5593	ESC_FA6902AA_AS	-	4927	4927
ESC_CA3896AA	AZ_TG78620	SRR2890032;ILLUMINA;Paired;500;SRX1409670	Livestock	Bovine	Cow	2015				North America	United States	Arizona			CFSAN	Escherichia coli		PRJNA230968	SRP038995		SAMN04125200	SRS1144596	2015-11-04	2015-01-01	ESC_CA3896AA	5787	ESC_FA6919AA_AS	-	4910	4910
ESC_CA3993AA	JEONG-9621	SRR2910653;ILLUMINA;Paired;500;SRX1421897	Livestock	Bovine	Bos taurus; Fecal - Beef Calf	2014	11			North America	United States	Florida			CFSAN	Escherichia coli		PRJNA298331	SRP064902		SAMN04191536	SRS1154444	2015-11-07	2015-01-01	ESC_CA3993AA	11	ESC_FA7018AA_AS	E. coli - EHEC	4895	63
ESC_CA4006AA	AZ_TG78616	SRR2912311;ILLUMINA;Paired;500;SRX1425876	Livestock	Bovine	Cow	2015				North America	United States	Arizona			CFSAN	Escherichia coli		PRJNA230968	SRP038995		SAMN04125199	SRS1158110	2015-11-11	2015-01-01	ESC_CA4006AA	154	ESC_FA7423AA_AS	-	4887	4514
ESC_CA4007AA	KCJ1223	SRR2914465;ILLUMINA;Paired;500;SRX1429127	Livestock	Bovine	Bos taurus; Feces	2012				North America	United States	Florida			CFSAN	Escherichia coli		PRJNA298331	SRP064902		SAMN04191562	SRS1159921	2015-11-13	2015-01-01	ESC_CA4007AA	11	ESC_FA7426AA_AS	E. coli - EHEC	4888	63
ESC_CA4008AA	KCJ1220	SRR2914464;ILLUMINA;Paired;500;SRX1429125	Livestock	Bovine	Bos taurus; Feces	2012				North America	United States	Florida			CFSAN	Escherichia coli		PRJNA298331	SRP064902		SAMN04191561	SRS1159923	2015-11-13	2015-01-01	ESC_CA4008AA	11	ESC_FA7427AA_AS	E. coli - EHEC	4878	63
ESC_CA4009AA	KCJ1256	SRR2914463;ILLUMINA;Paired;500;SRX1429124	Livestock	Bovine	Bos taurus; Feces	2012				North America	United States	Florida			CFSAN	Escherichia coli		PRJNA298331	SRP064902		SAMN04191560	SRS1159924	2015-11-13	2015-01-01	ESC_CA4009AA	5811	ESC_FA7428AA_AS	E. coli - ETEC	4885	4885
ESC_CA4010AA	KCJ1246	SRR2914462;ILLUMINA;Paired;500;SRX1429123	Livestock	Bovine	Bos taurus; Feces	2012				North America	United States	Florida			CFSAN	Escherichia coli		PRJNA298331	SRP064902		SAMN04191559	SRS1159925	2015-11-13	2015-01-01	ESC_CA4010AA	206	ESC_FA7429AA_AS	E. coli - ETEC/EPEC	4884	1168
ESC_CA4011AA	KCJ1232	SRR2914460;ILLUMINA;Paired;500;SRX1429121	Livestock	Bovine	Bos taurus; Feces	2012				North America	United States	Florida			CFSAN	Escherichia coli		PRJNA298331	SRP064902		SAMN04191558	SRS1159913	2015-11-13	2015-01-01	ESC_CA4011AA	906	ESC_FA7430AA_AS	-	4882	122
ESC_CA4012AA	KCJ1268	SRR2914459;ILLUMINA;Paired;500;SRX1429120	Livestock	Bovine	Bos taurus; Feces	2012				North America	United States	Florida			CFSAN	Escherichia coli		PRJNA298331	SRP064902		SAMN04191557	SRS1159914	2015-11-13	2015-01-01	ESC_CA4012AA	11	ESC_FA7431AA_AS	E. coli - EHEC	4881	63
ESC_CA4013AA	KCJ1265	SRR2914458;ILLUMINA;Paired;500;SRX1429119	Livestock	Bovine	Bos taurus; Feces	2012				North America	United States	Florida			CFSAN	Escherichia coli		PRJNA298331	SRP064902		SAMN04191556	SRS1159915	2015-11-13	2015-01-01	ESC_CA4013AA	11	ESC_FA7432AA_AS	E. coli - EHEC	4881	63
ESC_CA4014AA	KCJ1244	SRR2914457;ILLUMINA;Paired;500;SRX1429118	Livestock	Bovine	Bos taurus; Feces	2012				North America	United States	Florida			CFSAN	Escherichia coli		PRJNA298331	SRP064902		SAMN04191555	SRS1159916	2015-11-13	2015-01-01	ESC_CA4014AA	11	ESC_FA7433AA_AS	E. coli - EHEC	4880	63
ESC_CA4015AA	KCJ1242	SRR2914456;ILLUMINA;Paired;500;SRX1429117	Livestock	Bovine	Bos taurus; Feces	2012				North America	United States	Florida			CFSAN	Escherichia coli		PRJNA298331	SRP064902		SAMN04191554	SRS1159917	2015-11-13	2015-01-01	ESC_CA4015AA	11	ESC_FA7434AA_AS	E. coli - EHEC	4878	63
ESC_CA4016AA	KCJ116	SRR2914455;ILLUMINA;Paired;500;SRX1429116,GCF_001651945;Complete Genome;;;	Livestock	Bovine	Bos taurus; water	2011	7			North America	United States	Florida			CFSAN	Escherichia coli		PRJNA298331	SRP064902		SAMN04191553	SRS1159918	2015-11-13	2015-01-01	ESC_CA4016AA	11	ESC_KA7840AA_AS	E. coli - EHEC	38343	63
ESC_CA4017AA	KCJ110	SRR2914454;ILLUMINA;Paired;500;SRX1429115	Livestock	Bovine	Bos taurus; Feces	2011	7			North America	United States	Florida			CFSAN	Escherichia coli		PRJNA298331	SRP064902		SAMN04191552	SRS1159919	2015-11-13	2015-01-01	ESC_CA4017AA	11	ESC_FA7436AA_AS	E. coli - EHEC	4876	63
ESC_CA4018AA	KCJ109	SRR2914453;ILLUMINA;Paired;500;SRX1429114,GCF_001651925;Complete Genome;;;	Livestock	Bovine	Bos taurus; Feces	2011	7			North America	United States	Florida			CFSAN	Escherichia coli		PRJNA298331	SRP064902		SAMN04191551	SRS1159909	2015-11-13	2015-01-01	ESC_CA4018AA	11	ESC_KA7841AA_AS	E. coli - EHEC	38344	63
ESC_CA4019AA	KCJ108	SRR2914452;ILLUMINA;Paired;500;SRX1429113	Livestock	Bovine	Bos taurus; Feces	2011	7			North America	United States	Florida			CFSAN	Escherichia coli		PRJNA298331	SRP064902		SAMN04191550	SRS1159910	2015-11-13	2015-01-01	ESC_CA4019AA	11	ESC_FA7438AA_AS	E. coli - EHEC	4877	63
ESC_CA4020AA	KCJ115	SRR2914451;ILLUMINA;Paired;500;SRX1429112	Livestock	Bovine	Bos taurus; Fecal - Steer	2011	7			North America	United States	Florida			CFSAN	Escherichia coli		PRJNA298331	SRP064902		SAMN04191549	SRS1159912	2015-11-13	2015-01-01	ESC_CA4020AA	11	ESC_FA7439AA_AS	E. coli - EHEC	4876	63
ESC_CA4021AA	KCJ114	SRR2914450;ILLUMINA;Paired;500;SRX1429111	Livestock	Bovine	Bos taurus; Fecal - Steer	2011	7			North America	United States	Florida			CFSAN	Escherichia coli		PRJNA298331	SRP064902		SAMN04191548	SRS1159911	2015-11-13	2015-01-01	ESC_CA4021AA	11	ESC_FA7440AA_AS	E. coli - EHEC	4876	63
ESC_CA4056AA	1503367-2	traces-0sKPfSR;ILLUMINA;Paired;;NA,traces-0AwlTjI;ILLUMINA;Paired;;NA,traces-0FgDIVc;ILLUMINA;Paired;;NA	Livestock	Swine	Faeces	2015	7	22		Europe	Luxembourg				Laboratoire National de Santï¿½	Escherichia coli							2016-09-15	2017-03-20	ESC_CA4056AA	5823	ESC_IA1903AA_AS	-	4870	651
ESC_CA4064AA	14019095	traces-0ciRthA;ILLUMINA;Paired;;NA	Poultry	Avian	Meat	2014	5	6		Europe	Denmark				SSI, Microbiol & Inf Control, Antimicrobial Reference Laboratory	Escherichia coli							2015-11-19	2016-05-19	ESC_CA4064AA	5826	ESC_FA7475AA_AS	-	4867	2749
ESC_CA4065AA	14044336	traces-0tiDyMs;ILLUMINA;Paired;;NA	Poultry	Avian	Meat	2014	9	23		Europe	Denmark				SSI, Microbiol & Inf Control, Antimicrobial Reference Laboratory	Escherichia coli							2015-11-19	2016-05-19	ESC_CA4065AA	5825	ESC_FA7476AA_AS	-	4865	4865
ESC_CA4066AA	14056770	traces-0KXaHNC;ILLUMINA;Paired;;NA	Poultry	Avian	Meat	2014	6	26		Europe	Germany				SSI, Microbiol & Inf Control, Antimicrobial Reference Laboratory	Escherichia coli							2015-11-19	2016-05-19	ESC_CA4066AA	5183	ESC_FA7477AA_AS	-	4866	4866
ESC_CA4067AA	413027921	traces-0YXKose;ILLUMINA;Paired;;NA	Poultry	Avian	Meat	2013				Europe	Germany				SSI, Microbiol & Inf Control, Antimicrobial Reference Laboratory	Escherichia coli							2015-11-19	2016-05-19	ESC_CA4067AA	5827	ESC_FA7478AA_AS	-	4868	4868
ESC_CA4081AA	CFSAN041120	SRR2960804;ILLUMINA;Paired;500;SRX1452325	Food	Plant	Romaine Lettuce	2010	8			North America	United States	Colorado			CFSAN	Escherichia coli		PRJNA230969	SRP058582		SAMN04273146	SRS1180053	2015-11-25	2015-01-01	ESC_CA4081AA	10	ESC_TB5945AA_AS	E. coli - ETEC/STEC	152741	867
ESC_CA4083AA	CFSAN041115	SRR2960803;ILLUMINA;Paired;500;SRX1452324	Food	Plant	Baby Spinach	2012	10			North America	United States	California			CFSAN	Escherichia coli		PRJNA230969	SRP058582		SAMN04273141	SRS1180054	2015-11-25	2015-01-01	ESC_CA4083AA	2387	ESC_TB5946AA_AS	E. coli - STEC	152737	124
ESC_CA4084AA	CFSAN041114	SRR2960802;ILLUMINA;Paired;500;SRX1452323	Food	Plant	Baby Spinach	2012	9			North America	United States	California			CFSAN	Escherichia coli		PRJNA230969	SRP058582		SAMN04273140	SRS1180046	2015-11-25	2015-01-01	ESC_CA4084AA	295	ESC_TB5947AA_AS	E. coli - STEC	152745	167
ESC_CA4085AA	CFSAN041111	SRR2960801;ILLUMINA;Paired;500;SRX1452322	Food	Plant	Spinach	2011	8			North America	United States	California			CFSAN	Escherichia coli		PRJNA230969	SRP058582		SAMN04273137	SRS1180047	2015-11-25	2015-01-01	ESC_CA4085AA	2008	ESC_TB5948AA_AS	E. coli - STEC	152755	118
ESC_CA4086AA	CFSAN041109	SRR2960800;ILLUMINA;Paired;500;SRX1452321	Food	Plant	Spinach	2011	8			North America	United States	California			CFSAN	Escherichia coli		PRJNA230969	SRP058582		SAMN04273135	SRS1180048	2015-11-25	2015-01-01	ESC_CA4086AA	205	ESC_TB5949AA_AS	E. coli - STEC	152754	977
ESC_CA4087AA	CFSAN041108	SRR2960799;ILLUMINA;Paired;500;SRX1452320	Food	Plant	Organic Baby Spinach	2011	7			North America	United States	California			CFSAN	Escherichia coli		PRJNA230969	SRP058582		SAMN04273134	SRS1180049	2015-11-25	2015-01-01	ESC_CA4087AA	297	ESC_TB5950AA_AS	E. coli - STEC	152740	1081
ESC_CA4215AA	FSIS1505058	SRR2986295;ILLUMINA;Paired;500;SRX1474827	Livestock	Bovine	Animal-Calf-Formula-fed Veal	2015				North America	United States	New Jersey			United States Department of Agriculture, Food Safety and Inspection Service	Escherichia coli		PRJNA268206	SRP050539		SAMN04330108	SRS1200876	2015-12-12	2015-12-10	ESC_CA4215AA	17	ESC_FA7644AA_AS	E. coli - EHEC	4825	3
ESC_CA4216AA	FSIS1505060	SRR2986114;ILLUMINA;Paired;500;SRX1474646	Livestock	Bovine	Animal-Cattle-Dairy Cow	2015				North America	United States	North Carolina			United States Department of Agriculture, Food Safety and Inspection Service	Escherichia coli		PRJNA268206	SRP050539		SAMN04330110	SRS1200696	2015-12-12	2015-12-10	ESC_CA4216AA	17	ESC_FA7645AA_AS	E. coli - EHEC	4824	3
ESC_CA4217AA	FSIS1505063	SRR2986093;ILLUMINA;Paired;500;SRX1474625	Livestock	Bovine	Animal-Calf-Formula-fed Veal	2015				North America	United States	Wisconsin			United States Department of Agriculture, Food Safety and Inspection Service	Escherichia coli		PRJNA268206	SRP050539		SAMN04330111	SRS1200671	2015-12-12	2015-12-10	ESC_CA4217AA	16	ESC_FA7646AA_AS	E. coli - EHEC	4827	2
ESC_CA4218AA	FSIS1505059	SRR2986090;ILLUMINA;Paired;500;SRX1474622	Livestock	Bovine	Animal-Cattle-Beef Cow	2015				North America	United States	Georgia			United States Department of Agriculture, Food Safety and Inspection Service	Escherichia coli		PRJNA268206	SRP050539		SAMN04330109	SRS1200674	2015-12-12	2015-12-10	ESC_CA4218AA	17	ESC_FA7647AA_AS	E. coli - EHEC	4823	3
ESC_CA4229AA	TX-ACF1502528	SRR2985211;ILLUMINA;Paired;500;SRX1474082	Livestock	Bovine	Ground Beef	2015				North America	United States	Texas			CFSAN	Escherichia coli		PRJNA284275	SRP061878		SAMN04252828	SRS1200136	2015-12-12	2015-01-01	ESC_CA4229AA	21	ESC_FA7658AA_AS	E. coli - EHEC	4812	6
ESC_CA4345AA	FSIS1505062	SRR2977539;ILLUMINA;Paired;500;SRX1467107	Livestock	Bovine	Animal-Cattle-Steer	2015				North America	United States	Pennsylvania			United States Department of Agriculture, Food Safety and Inspection Service	Escherichia coli		PRJNA268206	SRP050539		SAMN04321474	SRS1193197	2015-12-12	2015-12-07	ESC_CA4345AA	655	ESC_FA7774AA_AS	E. coli - EHEC	4711	71
ESC_CA4346AA	FSIS1505061	SRR2977535;ILLUMINA;Paired;500;SRX1467103	Livestock	Bovine	Animal-Cattle-Steer	2015				North America	United States	Pennsylvania			United States Department of Agriculture, Food Safety and Inspection Service	Escherichia coli		PRJNA268206	SRP050539		SAMN04321473	SRS1193192	2015-12-12	2015-12-07	ESC_CA4346AA	655	ESC_FA7775AA_AS	E. coli - EHEC	4711	71
ESC_CA4347AA	FSIS1505057	SRR2977533;ILLUMINA;Paired;500;SRX1467088	Livestock	Bovine	Animal-Cattle-Dairy Cow	2015				North America	United States	New Jersey			United States Department of Agriculture, Food Safety and Inspection Service	Escherichia coli		PRJNA268206	SRP050539		SAMN04321472	SRS1193179	2015-12-12	2015-12-07	ESC_CA4347AA	5894	ESC_FA7776AA_AS	E. coli - EHEC	4710	63
ESC_CA4348AA	FSIS1504999	SRR2970939;ILLUMINA;Paired;500;SRX1460331	Livestock	Bovine	Animal-Calf-Formula-fed Veal	2015				North America	United States	New Jersey			United States Department of Agriculture, Food Safety and Inspection Service	Escherichia coli		PRJNA268206	SRP050539		SAMN04311827	SRS1187748	2015-12-12	2015-12-03	ESC_CA4348AA	17	ESC_FA7777AA_AS	E. coli - EHEC	4709	3
ESC_CA4349AA	FSIS1505000	SRR2970897;ILLUMINA;Paired;500;SRX1460292	Livestock	Bovine	Animal-Calf-Formula-fed Veal	2015				North America	United States	New Jersey			United States Department of Agriculture, Food Safety and Inspection Service	Escherichia coli		PRJNA268206	SRP050539		SAMN04311828	SRS1187709	2015-12-12	2015-12-03	ESC_CA4349AA	16	ESC_FA7778AA_AS	E. coli - EHEC	4708	2
ESC_CA4487AA	FSIS 210104600	SRR2970292;ILLUMINA;Paired;;SRX1459519	Livestock	Swine	Animal-Swine-Sow	2014	7			North America	United States	Kentucky			FDA	Escherichia coli		PRJNA292667	SRP066916		SAMN04293437	SRS1186819	2015-12-12	2015-12-03	ESC_CA4487AA	227	ESC_FA7916AA_AS	-	4616	13
ESC_CA4488AA	FSIS 210104599	SRR2970291;ILLUMINA;Paired;;SRX1459518	Livestock	Bovine	Animal-Cattle-Dairy Cow	2014	7			North America	United States	South Carolina			FDA	Escherichia coli		PRJNA292667	SRP066916		SAMN04293436	SRS1186821	2015-12-12	2015-12-03	ESC_CA4488AA	2425	ESC_FA7917AA_AS	-	4614	4614
ESC_CA4489AA	FSIS 210104598	SRR2970290;ILLUMINA;Paired;;SRX1459517	Livestock	Bovine	Animal-Cattle-Steer	2014	7			North America	United States	Tennessee			FDA	Escherichia coli		PRJNA292667	SRP066916		SAMN04293435	SRS1186820	2015-12-12	2015-12-03	ESC_CA4489AA	3714	ESC_FA7918AA_AS	-	4615	106
ESC_CA4490AA	FSIS 210104597	SRR2970289;ILLUMINA;Paired;;SRX1459516	Livestock	Bovine	Animal-Cattle-Beef Cow	2014	7			North America	United States	New Jersey			FDA	Escherichia coli		PRJNA292667	SRP066916		SAMN04293434	SRS1186823	2015-12-12	2015-12-03	ESC_CA4490AA	154	ESC_FA7919AA_AS	-	4617	176
ESC_CA4491AA	FSIS 210104596	SRR2970288;ILLUMINA;Paired;;SRX1459515	Livestock	Bovine	Animal-Cattle-Dairy Cow	2014	7			North America	United States	New Jersey			FDA	Escherichia coli		PRJNA292667	SRP066916		SAMN04293433	SRS1186822	2015-12-12	2015-12-03	ESC_CA4491AA	10	ESC_FA7920AA_AS	-	4612	13
ESC_CA4492AA	FSIS 210104595	SRR2970287;ILLUMINA;Paired;;SRX1459514	Livestock	Bovine	Animal-Cattle-Dairy Cow	2014	7			North America	United States	Michigan			FDA	Escherichia coli		PRJNA292667	SRP066916		SAMN04293432	SRS1186824	2015-12-12	2015-12-03	ESC_CA4492AA	109	ESC_FA7921AA_AS	-	4613	4584
ESC_CA4493AA	FSIS 210104594	SRR2970286;ILLUMINA;Paired;;SRX1459513	Poultry	Avian	Animal-Chicken-Young Chicken	2014	7			North America	United States	Alabama			FDA	Escherichia coli		PRJNA292667	SRP066916		SAMN04293431	SRS1186825	2015-12-12	2015-12-03	ESC_CA4493AA	5897	ESC_FA7922AA_AS	-	4611	4550
ESC_CA4494AA	FSIS 210104593	SRR2970285;ILLUMINA;Paired;;SRX1459512	Livestock	Bovine	Animal-Cattle-Dairy Cow	2014	7			North America	United States	Tennessee			FDA	Escherichia coli		PRJNA292667	SRP066916		SAMN04293430	SRS1186826	2015-12-12	2015-12-03	ESC_CA4494AA	1308	ESC_FA7923AA_AS	-	4609	4609
ESC_CA4495AA	FSIS 210104592	SRR2970284;ILLUMINA;Paired;;SRX1459511	Livestock	Bovine	Animal-Cattle-Dairy Cow	2014	7			North America	United States	Pennsylvania			FDA	Escherichia coli		PRJNA292667	SRP066916		SAMN04293429	SRS1186835	2015-12-12	2015-12-03	ESC_CA4495AA	58	ESC_FA7924AA_AS	-	19044	106
ESC_CA4496AA	FSIS 210104591	SRR2970283;ILLUMINA;Paired;;SRX1459510	Livestock	Bovine	Animal-Cattle-Dairy Cow	2014	7			North America	United States	Texas			FDA	Escherichia coli		PRJNA292667	SRP066916		SAMN04293428	SRS1186827	2015-12-12	2015-12-03	ESC_CA4496AA	3602	ESC_FA7925AA_AS	-	4608	4608
ESC_CA4497AA	FSIS 210104590	SRR2970282;ILLUMINA;Paired;;SRX1459509	Livestock	Swine	Animal-Swine-Sow	2014	7			North America	United States	North Carolina			FDA	Escherichia coli		PRJNA292667	SRP066916		SAMN04293427	SRS1186828	2015-12-12	2015-12-03	ESC_CA4497AA	48	ESC_FA7926AA_AS	-	4605	4605
ESC_CA4498AA	FSIS 210104589	SRR2970281;ILLUMINA;Paired;;SRX1459508	Poultry	Avian	Animal-Chicken-Young Chicken	2014	7			North America	United States	Missouri			FDA	Escherichia coli		PRJNA292667	SRP066916		SAMN04293426	SRS1186829	2015-12-12	2015-12-03	ESC_CA4498AA	5898	ESC_FA7927AA_AS	-	4607	4562
ESC_CA4499AA	FSIS 210119428	SRR2970280;ILLUMINA;Paired;;SRX1459507	Livestock	Bovine	Animal-Cattle-Heifer	2014	10			North America	United States	Oregon			FDA	Escherichia coli		PRJNA292667	SRP066916		SAMN04293425	SRS1186830	2015-12-12	2015-12-03	ESC_CA4499AA	155	ESC_FA7928AA_AS	-	4606	106
ESC_CA4500AA	FSIS 210119427	SRR2970279;ILLUMINA;Paired;;SRX1459506	Livestock	Bovine	Animal-Cattle-Heifer	2014	10			North America	United States	Maryland			FDA	Escherichia coli		PRJNA292667	SRP066916		SAMN04293424	SRS1186831	2015-12-12	2015-12-03	ESC_CA4500AA	215	ESC_FA7929AA_AS	-	4604	4604
ESC_CA4501AA	FSIS 210119426	SRR2970278;ILLUMINA;Paired;;SRX1459505	Livestock	Swine	Animal-Swine-Market Swine	2014	10			North America	United States	Oregon			FDA	Escherichia coli		PRJNA292667	SRP066916		SAMN04293423	SRS1186832	2015-12-12	2015-12-03	ESC_CA4501AA	5899	ESC_FA7930AA_AS	-	4603	50
ESC_CA4502AA	FSIS 210119425	SRR2970277;ILLUMINA;Paired;;SRX1459504	Livestock	Bovine	Animal-Cattle-Dairy Cow	2014	10			North America	United States	North Carolina			FDA	Escherichia coli		PRJNA292667	SRP066916		SAMN04293422	SRS1186833	2015-12-12	2015-12-03	ESC_CA4502AA	58	ESC_FA7931AA_AS	-	4600	106
ESC_CA4503AA	FSIS 210119424	SRR2970276;ILLUMINA;Paired;;SRX1459503	Livestock	Swine	Animal-Swine-Sow	2014	10			North America	United States	Pennsylvania			FDA	Escherichia coli		PRJNA292667	SRP066916		SAMN04293421	SRS1186834	2015-12-12	2015-12-03	ESC_CA4503AA	58	ESC_FA7932AA_AS	-	19042	106
ESC_CA4504AA	FSIS 210119423	SRR2970275;ILLUMINA;Paired;;SRX1459502	Livestock	Swine	Animal-Swine-Market Swine	2014	10			North America	United States	Mississippi			FDA	Escherichia coli		PRJNA292667	SRP066916		SAMN04293420	SRS1186836	2015-12-12	2015-12-03	ESC_CA4504AA	5900	ESC_FA7933AA_AS	-	4602	106
ESC_CA4505AA	FSIS 210119422	SRR2970274;ILLUMINA;Paired;;SRX1459501	Livestock	Bovine	Animal-Cattle-Steer	2014	10			North America	United States	Kansas			FDA	Escherichia coli		PRJNA292667	SRP066916		SAMN04293419	SRS1186839	2015-12-12	2015-12-03	ESC_CA4505AA	1079	ESC_FA7934AA_AS	-	4599	1594
ESC_CA4506AA	FSIS 210118322	SRR2970273;ILLUMINA;Paired;;SRX1459500	Livestock	Swine	Animal-Swine-Sow 2	2014	10			North America	United States	Virginia			FDA	Escherichia coli		PRJNA292667	SRP066916		SAMN04293418	SRS1186837	2015-12-12	2015-12-03	ESC_CA4506AA	48	ESC_FA7935AA_AS	-	4598	4598
ESC_CA4507AA	FSIS 210118321	SRR2970272;ILLUMINA;Paired;;SRX1459499	Livestock	Bovine	Animal-Cattle-Dairy Cow 4	2014	10			North America	United States	Utah			FDA	Escherichia coli		PRJNA292667	SRP066916		SAMN04293417	SRS1186838	2015-12-12	2015-12-03	ESC_CA4507AA	278	ESC_FA7936AA_AS	-	4597	1084
ESC_CA4508AA	FSIS 210118320	SRR2970271;ILLUMINA;Paired;;SRX1459498	Livestock	Bovine	Animal-Cattle-Heifer	2014	10			North America	United States	Utah			FDA	Escherichia coli		PRJNA292667	SRP066916		SAMN04293416	SRS1186841	2015-12-12	2015-12-03	ESC_CA4508AA	278	ESC_FA7937AA_AS	-	4596	1323
ESC_CA4509AA	FSIS 210118319	SRR2970270;ILLUMINA;Paired;;SRX1459497	Livestock	Bovine	Animal-Cattle-Beef Cow	2014	10			North America	United States	Wisconsin			FDA	Escherichia coli		PRJNA292667	SRP066916		SAMN04293415	SRS1186840	2015-12-12	2015-12-03	ESC_CA4509AA	2005	ESC_FA7938AA_AS	-	4593	4593
ESC_CA4510AA	FSIS 210118318	SRR2970269;ILLUMINA;Paired;;SRX1459496	Livestock	Bovine	Animal-Cattle-Heifer	2014	10			North America	United States	Missouri			FDA	Escherichia coli		PRJNA292667	SRP066916		SAMN04293414	SRS1186842	2015-12-12	2015-12-03	ESC_CA4510AA	388	ESC_FA7939AA_AS	-	4594	1307
ESC_CA4511AA	FSIS 210118317	SRR2970268;ILLUMINA;Paired;;SRX1459495	Livestock	Bovine	Animal-Cattle-Heifer	2014	10			North America	United States	Nebraska			FDA	Escherichia coli		PRJNA292667	SRP066916		SAMN04293413	SRS1186843	2015-12-12	2015-12-03	ESC_CA4511AA	5901	ESC_FA7940AA_AS	-	4595	4595
ESC_CA4512AA	FSIS 210118316	SRR2970267;ILLUMINA;Paired;;SRX1459494	Livestock	Swine	Animal-Swine-Market Swine	2014	10			North America	United States	Virginia			FDA	Escherichia coli		PRJNA292667	SRP066916		SAMN04293412	SRS1186847	2015-12-12	2015-12-03	ESC_CA4512AA	301	ESC_FA7941AA_AS	E. coli - EPEC	4591	1952
ESC_CA4513AA	FSIS 210118315	SRR2970266;ILLUMINA;Paired;;SRX1459493	Livestock	Bovine	Animal-Cattle-Dairy Cow 3	2014	10			North America	United States	Utah			FDA	Escherichia coli		PRJNA292667	SRP066916		SAMN04293411	SRS1186844	2015-12-12	2015-12-03	ESC_CA4513AA	1122	ESC_FA7942AA_AS	-	19037	4592
ESC_CA4514AA	FSIS 210118314	SRR2970265;ILLUMINA;Paired;;SRX1459492	Livestock	Bovine	Animal-Cattle-Beef Cow	2014	10			North America	United States	Tennessee			FDA	Escherichia coli		PRJNA292667	SRP066916		SAMN04293410	SRS1186845	2015-12-12	2015-12-03	ESC_CA4514AA	1146	ESC_FA7943AA_AS	-	4590	4590
ESC_CA4515AA	FSIS 210118313	SRR2970264;ILLUMINA;Paired;;SRX1459491	Livestock	Bovine	Animal-Cattle-Beef Cow	2014	10			North America	United States	Wisconsin			FDA	Escherichia coli		PRJNA292667	SRP066916		SAMN04293409	SRS1186846	2015-12-12	2015-12-03	ESC_CA4515AA	3519	ESC_FA7944AA_AS	-	4589	3757
ESC_CA4516AA	FSIS 210118311	SRR2970263;ILLUMINA;Paired;;SRX1459490	Livestock	Swine	Animal-Swine-Market Swine	2014	10			North America	United States	Oklahoma			FDA	Escherichia coli		PRJNA292667	SRP066916		SAMN04293408	SRS1186848	2015-12-12	2015-12-03	ESC_CA4516AA	2144	ESC_FA7945AA_AS	-	4588	4588
ESC_CA4517AA	FSIS 210118310	SRR2970262;ILLUMINA;Paired;;SRX1459489	Livestock	Swine	Animal-Swine-Market Swine	2014	10			North America	United States	Michigan			FDA	Escherichia coli		PRJNA292667	SRP066916		SAMN04293407	SRS1186851	2015-12-12	2015-12-03	ESC_CA4517AA	5902	ESC_FA7946AA_AS	-	4586	4586
ESC_CA4518AA	FSIS 210118309	SRR2970261;ILLUMINA;Paired;;SRX1459488	Livestock	Swine	Animal-Swine-Sow1	2014	10			North America	United States	Virginia			FDA	Escherichia coli		PRJNA292667	SRP066916		SAMN04293406	SRS1186849	2015-12-12	2015-12-03	ESC_CA4518AA	10	ESC_FA7947AA_AS	-	4587	37
ESC_CA4519AA	FSIS 210118308	SRR2970260;ILLUMINA;Paired;;SRX1459487	Livestock	Bovine	Animal-Cattle-Heifer	2014	10			North America	United States	Texas			FDA	Escherichia coli		PRJNA292667	SRP066916		SAMN04293405	SRS1186850	2015-12-12	2015-12-03	ESC_CA4519AA	109	ESC_FA7948AA_AS	-	4584	4584
ESC_CA4520AA	FSIS 210118307	SRR2970259;ILLUMINA;Paired;;SRX1459486	Livestock	Bovine	Animal-Cattle-Heifer	2014	10			North America	United States	Kansas			FDA	Escherichia coli		PRJNA292667	SRP066916		SAMN04293404	SRS1186852	2015-12-12	2015-12-03	ESC_CA4520AA	718	ESC_FA7949AA_AS	E. coli - ETEC/STEC	4583	1348
ESC_CA4521AA	FSIS 210118306	SRR2970258;ILLUMINA;Paired;;SRX1459485	Livestock	Bovine	Animal-Cattle-Steer	2014	10			North America	United States	Kansas			FDA	Escherichia coli		PRJNA292667	SRP066916		SAMN04293403	SRS1186854	2015-12-12	2015-12-03	ESC_CA4521AA	278	ESC_FA7950AA_AS	-	4585	1084
ESC_CA4522AA	FSIS 210118305	SRR2970257;ILLUMINA;Paired;;SRX1459484	Livestock	Swine	Animal-Swine-Sow	2014	10			North America	United States	Iowa			FDA	Escherichia coli		PRJNA292667	SRP066916		SAMN04293402	SRS1186853	2015-12-12	2015-12-03	ESC_CA4522AA	5903	ESC_FA7951AA_AS	-	4582	1054
ESC_CA4523AA	FSIS 210118304	SRR2970256;ILLUMINA;Paired;;SRX1459483	Livestock	Bovine	Animal-Cattle-Beef Cow	2014	10			North America	United States	Iowa			FDA	Escherichia coli		PRJNA292667	SRP066916		SAMN04293401	SRS1186858	2015-12-12	2015-12-03	ESC_CA4523AA	155	ESC_FA7952AA_AS	-	4581	106
ESC_CA4524AA	FSIS 210117377	SRR2970255;ILLUMINA;Paired;;SRX1459482	Livestock	Swine	Animal-Swine-Market Swine	2014	10			North America	United States	Oregon			FDA	Escherichia coli		PRJNA292667	SRP066916		SAMN04293400	SRS1186855	2015-12-12	2015-12-03	ESC_CA4524AA	5904	ESC_FA7953AA_AS	-	4580	4580
ESC_CA4525AA	FSIS 210117376	SRR2970254;ILLUMINA;Paired;;SRX1459481	Livestock	Swine	Animal-Swine-Sow	2014	10			North America	United States	Wisconsin			FDA	Escherichia coli		PRJNA292667	SRP066916		SAMN04293399	SRS1186856	2015-12-12	2015-12-03	ESC_CA4525AA	5905	ESC_FA7954AA_AS	-	4579	106
ESC_CA4529AA	FSIS 210117362	SRR2970250;ILLUMINA;Paired;;SRX1459477	Livestock	Swine	Animal-Swine-Sow	2014	10			North America	United States	Ohio			FDA	Escherichia coli		PRJNA292667	SRP066916		SAMN04293395	SRS1186861	2015-12-12	2015-12-03	ESC_CA4529AA	101	ESC_FA7958AA_AS	-	4578	164
ESC_CA4530AA	FSIS 210117360	SRR2970249;ILLUMINA;Paired;;SRX1459476	Livestock	Bovine	Animal-Cattle-Heifer	2014	10			North America	United States	California			FDA	Escherichia coli		PRJNA292667	SRP066916		SAMN04293394	SRS1186862	2015-12-12	2015-12-03	ESC_CA4530AA	5906	ESC_FA7959AA_AS	-	4576	4576
ESC_CA4531AA	FSIS 210117359	SRR2970248;ILLUMINA;Paired;;SRX1459475	Livestock	Bovine	Animal-Cattle-Steer	2014	10			North America	United States	Vermont			FDA	Escherichia coli		PRJNA292667	SRP066916		SAMN04293393	SRS1186877	2015-12-12	2015-12-03	ESC_CA4531AA	661	ESC_FA7960AA_AS	-	4577	125
ESC_CA4532AA	FSIS 210115786	SRR2970247;ILLUMINA;Paired;;SRX1459474	Livestock	Bovine	Animal-Cattle-Steer	2014	9			North America	United States	Utah			FDA	Escherichia coli		PRJNA292667	SRP066916		SAMN04293392	SRS1186866	2015-12-12	2015-12-03	ESC_CA4532AA	388	ESC_FA7961AA_AS	-	4575	1307
ESC_CA4533AA	FSIS 210114922	SRR2970246;ILLUMINA;Paired;;SRX1459473	Poultry	Poultry	Animal-Chicken-Young Chicken	2014	9			North America	United States	North Carolina			FDA	Escherichia coli		PRJNA292667	SRP066916		SAMN04293391	SRS1186863	2015-12-12	2015-12-03	ESC_CA4533AA	602	ESC_FA7962AA_AS	-	4573	80
ESC_CA4534AA	FSIS 210114918	SRR2970245;ILLUMINA;Paired;;SRX1459472	Livestock	Swine	Animal-Swine-Market Swine	2014	9			North America	United States	New Hampshire			FDA	Escherichia coli		PRJNA292667	SRP066916		SAMN04293390	SRS1186864	2015-12-12	2015-12-03	ESC_CA4534AA	1611	ESC_FA7963AA_AS	-	4574	618
ESC_CA4535AA	FSIS 210094198	SRR2970244;ILLUMINA;Paired;;SRX1459471	Livestock	Swine	Animal-Swine-Market Swine	2014	5			North America	United States	Pennsylvania			FDA	Escherichia coli		PRJNA292667	SRP066916		SAMN04293389	SRS1186865	2015-12-12	2015-12-03	ESC_CA4535AA	5907	ESC_FA7964AA_AS	-	4572	4572
ESC_CA4536AA	FSIS 210115785	SRR2970243;ILLUMINA;Paired;;SRX1459470	Livestock	Bovine	Animal-Cattle-Steer	2014	9			North America	United States	Nebraska			FDA	Escherichia coli		PRJNA292667	SRP066916		SAMN04293388	SRS1186867	2015-12-12	2015-12-03	ESC_CA4536AA	3994	ESC_FA7965AA_AS	-	4568	4568
ESC_CA4537AA	FSIS 210115784	SRR2970242;ILLUMINA;Paired;;SRX1459469	Livestock	Bovine	Animal-Cattle-Beef Cow	2014	9			North America	United States	Nebraska			FDA	Escherichia coli		PRJNA292667	SRP066916		SAMN04293387	SRS1186868	2015-12-12	2015-12-03	ESC_CA4537AA	10	ESC_FA7966AA_AS	-	4571	13
ESC_CA4538AA	FSIS 210115783	SRR2970241;ILLUMINA;Paired;;SRX1459468	Livestock	Bovine	Animal-Cattle-Heifer	2014	9			North America	United States	Florida			FDA	Escherichia coli		PRJNA292667	SRP066916		SAMN04293386	SRS1186869	2015-12-12	2015-12-03	ESC_CA4538AA	5908	ESC_FA7967AA_AS	-	19027	4567
ESC_CA4539AA	FSIS 210115782	SRR2970240;ILLUMINA;Paired;;SRX1459467	Livestock	Bovine	Animal-Cattle-Steer	2014	9			North America	United States	Texas			FDA	Escherichia coli		PRJNA292667	SRP066916		SAMN04293385	SRS1186870	2015-12-12	2015-12-03	ESC_CA4539AA	316	ESC_FA7968AA_AS	-	19026	4569
ESC_CA4540AA	FSIS 210115781	SRR2970239;ILLUMINA;Paired;;SRX1459466	Livestock	Bovine	Animal-Cattle-Beef Cow	2014	9			North America	United States	Michigan			FDA	Escherichia coli		PRJNA292667	SRP066916		SAMN04293384	SRS1186872	2015-12-12	2015-12-03	ESC_CA4540AA	137	ESC_FA7969AA_AS	E. coli - EPEC	19025	4570
ESC_CA4542AA	FSIS 210115778	SRR2970237;ILLUMINA;Paired;;SRX1459464	Livestock	Bovine	Animal-Cattle-Heifer	2014	9			North America	United States	Nebraska			FDA	Escherichia coli		PRJNA292667	SRP066916		SAMN04293382	SRS1186875	2015-12-12	2015-12-03	ESC_CA4542AA	10	ESC_FA7971AA_AS	-	19024	13
ESC_CA4543AA	FSIS 210115777	SRR2970236;ILLUMINA;Paired;;SRX1459463	Livestock	Bovine	Animal-Cattle-Dairy Cow B	2014	9			North America	United States	Wisconsin			FDA	Escherichia coli		PRJNA292667	SRP066916		SAMN04293381	SRS1186873	2015-12-12	2015-12-03	ESC_CA4543AA	164	ESC_FA7972AA_AS	-	4563	4474
ESC_CA4544AA	FSIS 210115776	SRR2970235;ILLUMINA;Paired;;SRX1459462	Livestock	Bovine	Animal-Cattle-Dairy Cow A	2014	9			North America	United States	Wisconsin			FDA	Escherichia coli		PRJNA292667	SRP066916		SAMN04293380	SRS1186874	2015-12-12	2015-12-03	ESC_CA4544AA	23	ESC_FA7973AA_AS	-	4565	24
ESC_CA4545AA	FSIS 210115775	SRR2970234;ILLUMINA;Paired;;SRX1459461	Livestock	Swine	Animal-Swine-Market Swine	2014	9			North America	United States	Maryland			FDA	Escherichia coli		PRJNA292667	SRP066916		SAMN04293379	SRS1186876	2015-12-12	2015-12-03	ESC_CA4545AA	867	ESC_FA7974AA_AS	-	4564	4564
ESC_CA4546AA	FSIS 210115774	SRR2970233;ILLUMINA;Paired;;SRX1459460	Poultry	Avian	Animal-Chicken-Young Chicken	2014	9			North America	United States	Mississippi			FDA	Escherichia coli		PRJNA292667	SRP066916		SAMN04293378	SRS1186878	2015-12-12	2015-12-03	ESC_CA4546AA	48	ESC_FA7975AA_AS	-	4562	4562
ESC_CA4547AA	FSIS 210115773	SRR2970232;ILLUMINA;Paired;;SRX1459459	Livestock	Bovine	Animal-Cattle-Steer	2014	9			North America	United States	Florida			FDA	Escherichia coli		PRJNA292667	SRP066916		SAMN04293377	SRS1186879	2015-12-12	2015-12-03	ESC_CA4547AA	58	ESC_FA7976AA_AS	-	4561	106
ESC_CA4548AA	FSIS 210115772	SRR2970231;ILLUMINA;Paired;;SRX1459458	Livestock	Swine	Animal-Swine-Sow	2014	9			North America	United States	Tennessee			FDA	Escherichia coli		PRJNA292667	SRP066916		SAMN04293376	SRS1186881	2015-12-12	2015-12-03	ESC_CA4548AA	58	ESC_HA0453AA_AS	-	4560	106
ESC_CA4549AA	FSIS 210115771	SRR2970230;ILLUMINA;Paired;;SRX1459457	Livestock	Bovine	Animal-Cattle-Dairy Cow	2014	9			North America	United States	North Carolina			FDA	Escherichia coli		PRJNA292667	SRP066916		SAMN04293375	SRS1186880	2015-12-12	2015-12-03	ESC_CA4549AA	1056	ESC_FA7978AA_AS	-	4559	4559
ESC_CA4550AA	FSIS 210115770	SRR2970229;ILLUMINA;Paired;;SRX1459456	Poultry	Poultry	Animal-Turkey-Young Turkey	2014	9			North America	United States	Minnesota			FDA	Escherichia coli		PRJNA292667	SRP066916		SAMN04293374	SRS1186883	2015-12-12	2015-12-03	ESC_CA4550AA	48	ESC_FA7979AA_AS	-	4558	4558
ESC_CA4551AA	FSIS 210115769	SRR2970228;ILLUMINA;Paired;;SRX1459455	Poultry	Avian	Animal-Chicken-Young Chicken	2014	9			North America	United States	Arkansas			FDA	Escherichia coli		PRJNA292667	SRP066916		SAMN04293373	SRS1186882	2015-12-12	2015-12-03	ESC_CA4551AA	641	ESC_FA7980AA_AS	-	4556	82
ESC_CA4552AA	FSIS 210115768	SRR2970227;ILLUMINA;Paired;;SRX1459454	Poultry	Poultry	Animal-Turkey-Young Turkey	2014	9			North America	United States	Missouri			FDA	Escherichia coli		PRJNA292667	SRP066916		SAMN04293372	SRS1186884	2015-12-12	2015-12-03	ESC_CA4552AA	410	ESC_FA7981AA_AS	-	4555	24
ESC_CA4553AA	FSIS 210115767	SRR2970226;ILLUMINA;Paired;;SRX1459453	Poultry	Avian	Animal-Chicken-Young Chicken	2014	9			North America	United States	Oklahoma			FDA	Escherichia coli		PRJNA292667	SRP066916		SAMN04293371	SRS1186885	2015-12-12	2015-12-03	ESC_CA4553AA	1463	ESC_FA7982AA_AS	-	4557	86
ESC_CA4554AA	FSIS 210093107	SRR2970225;ILLUMINA;Paired;;SRX1459452	Poultry	Avian	Animal-Chicken-Young Chicken	2014	5			North America	United States	Illinois			FDA	Escherichia coli		PRJNA292667	SRP066916		SAMN04293370	SRS1186889	2015-12-12	2015-12-03	ESC_CA4554AA	2602	ESC_FA7983AA_AS	-	4554	1303
ESC_CA4555AA	FSIS 210093106	SRR2970224;ILLUMINA;Paired;;SRX1459451	Poultry	Poultry	Animal-Turkey-Young Turkey	2014	5			North America	United States	South Dakota			FDA	Escherichia coli		PRJNA292667	SRP066916		SAMN04293369	SRS1186886	2015-12-12	2015-12-03	ESC_CA4555AA	5909	ESC_FA7984AA_AS	-	4553	4553
ESC_CA4556AA	FSIS 210093105	SRR2970223;ILLUMINA;Paired;;SRX1459450	Livestock	Bovine	Animal-Cattle-Beef Cow	2014	5			North America	United States	Texas			FDA	Escherichia coli		PRJNA292667	SRP066916		SAMN04293368	SRS1186887	2015-12-12	2015-12-03	ESC_CA4556AA	398	ESC_FA7985AA_AS	-	4552	4552
ESC_CA4558AA	FSIS 210093103	SRR2970221;ILLUMINA;Paired;;SRX1459448	Livestock	Bovine	Animal-Cattle-Beef Cow	2014	5			North America	United States	Texas			FDA	Escherichia coli		PRJNA292667	SRP066916		SAMN04293366	SRS1186890	2015-12-12	2015-12-03	ESC_CA4558AA	2387	ESC_FA7987AA_AS	-	4549	124
ESC_CA4559AA	FSIS 210093102	SRR2970220;ILLUMINA;Paired;;SRX1459447	Livestock	Bovine	Animal-Cattle-Dairy Cow	2014	5			North America	United States	Florida			FDA	Escherichia coli		PRJNA292667	SRP066916		SAMN04293365	SRS1186891	2015-12-12	2015-12-03	ESC_CA4559AA	58	ESC_FA7988AA_AS	-	4551	106
ESC_CA4560AA	FSIS 210093101	SRR2970219;ILLUMINA;Paired;;SRX1459446	Poultry	Avian	Animal-Chicken-Young Chicken	2014	5			North America	United States	North Carolina			FDA	Escherichia coli		PRJNA292667	SRP066916		SAMN04293364	SRS1186893	2015-12-12	2015-12-03	ESC_CA4560AA	5897	ESC_FA7989AA_AS	-	4550	4550
ESC_CA4561AA	FSIS 210114912	SRR2970218;ILLUMINA;Paired;;SRX1459445	Livestock	Swine	Animal-Swine-Market Swine	2014	9			North America	United States	Idaho			FDA	Escherichia coli		PRJNA292667	SRP066916		SAMN04293363	SRS1186892	2015-12-12	2015-12-03	ESC_CA4561AA	5910	ESC_FA7990AA_AS	-	4548	4548
ESC_CA4562AA	FSIS 210114911	SRR2970217;ILLUMINA;Paired;;SRX1459444	Poultry	Poultry	Animal-Turkey-Young Turkey	2014	9			North America	United States	Michigan			FDA	Escherichia coli		PRJNA292667	SRP066916		SAMN04293362	SRS1186894	2015-12-12	2015-12-03	ESC_CA4562AA	201	ESC_FA7991AA_AS	-	4546	138
ESC_CA4563AA	FSIS 210114910	SRR2970216;ILLUMINA;Paired;;SRX1459443	Poultry	Avian	Animal-Chicken-Young Chicken	2014	9			North America	United States	Mississippi			FDA	Escherichia coli		PRJNA292667	SRP066916		SAMN04293361	SRS1186895	2015-12-12	2015-12-03	ESC_CA4563AA	57	ESC_FA7992AA_AS	-	4547	3590
ESC_CA4564AA	FSIS 210114909	SRR2970215;ILLUMINA;Paired;;SRX1459442	Livestock	Bovine	Animal-Cattle-Heifer	2014	9			North America	United States	Minnesota			FDA	Escherichia coli		PRJNA292667	SRP066916		SAMN04293360	SRS1186900	2015-12-12	2015-12-03	ESC_CA4564AA	10	ESC_FA7993AA_AS	-	4544	4544
ESC_CA4565AA	FSIS 210114908	SRR2970214;ILLUMINA;Paired;;SRX1459441	Livestock	Bovine	Animal-Cattle-Beef Cow	2014	9			North America	United States	North Carolina			FDA	Escherichia coli		PRJNA292667	SRP066916		SAMN04293359	SRS1186896	2015-12-12	2015-12-03	ESC_CA4565AA	5911	ESC_FA7994AA_AS	-	4545	2081
ESC_CA4566AA	FSIS 210133249	SRR2970213;ILLUMINA;Paired;;SRX1459440	Livestock	Bovine	Animal-Cattle-Dairy Cow	2014	1			North America	United States	Georgia			FDA	Escherichia coli		PRJNA292667	SRP066916		SAMN04293358	SRS1186897	2015-12-12	2015-12-03	ESC_CA4566AA	1147	ESC_FA7995AA_AS	-	4542	953
ESC_CA4567AA	FSIS 210132921	SRR2970212;ILLUMINA;Paired;;SRX1459439	Livestock	Bovine	Animal-Cattle-Heifer	2014	2			North America	United States	Florida			FDA	Escherichia coli		PRJNA292667	SRP066916		SAMN04293357	SRS1186898	2015-12-12	2015-12-03	ESC_CA4567AA	1147	ESC_FA7996AA_AS	-	4542	953
ESC_CA4568AA	FSIS 210132920	SRR2970211;ILLUMINA;Paired;;SRX1459438	Livestock	Bovine	Animal-Cattle-Steer	2014	2			North America	United States	Tennessee			FDA	Escherichia coli		PRJNA292667	SRP066916		SAMN04293356	SRS1186899	2015-12-12	2015-12-03	ESC_CA4568AA	297	ESC_FA7997AA_AS	-	4543	1081
ESC_CA4569AA	FSIS 210129774	SRR2970210;ILLUMINA;Paired;;SRX1459437	Livestock	Swine	Animal-Swine-Market Swine	2014	12			North America	United States	Indiana			FDA	Escherichia coli		PRJNA292667	SRP066916		SAMN04293355	SRS1186901	2015-12-12	2015-12-03	ESC_CA4569AA	5912	ESC_FA7998AA_AS	-	4539	4539
ESC_CA4570AA	FSIS 210129772	SRR2970209;ILLUMINA;Paired;;SRX1459436	Livestock	Bovine	Animal-Cattle-Steer	2014	12			North America	United States	Pennsylvania			FDA	Escherichia coli		PRJNA292667	SRP066916		SAMN04293354	SRS1186902	2015-12-12	2015-12-03	ESC_CA4570AA	5913	ESC_FA7999AA_AS	-	4541	4541
ESC_CA4571AA	FSIS 210129771	SRR2970208;ILLUMINA;Paired;;SRX1459435	Livestock	Bovine	Animal-Cattle-Dairy Cow	2014	12			North America	United States	Wisconsin			FDA	Escherichia coli		PRJNA292667	SRP066916		SAMN04293353	SRS1186903	2015-12-12	2015-12-03	ESC_CA4571AA	5914	ESC_FA8000AA_AS	-	4540	4540
ESC_CA4572AA	FSIS 210129770	SRR2970207;ILLUMINA;Paired;;SRX1459434	Poultry	Poultry	Animal-Turkey-Young Turkey	2014	12			North America	United States	Missouri			FDA	Escherichia coli		PRJNA292667	SRP066916		SAMN04293352	SRS1186905	2015-12-12	2015-12-03	ESC_CA4572AA	355	ESC_FA8001AA_AS	-	4538	1416
ESC_CA4573AA	FSIS 210129769	SRR2970206;ILLUMINA;Paired;;SRX1459433	Livestock	Bovine	Animal-Cattle-Beef Cow	2014	12			North America	United States	Georgia			FDA	Escherichia coli		PRJNA292667	SRP066916		SAMN04293351	SRS1186904	2015-12-12	2015-12-03	ESC_CA4573AA	48	ESC_FA8002AA_AS	-	4537	4537
ESC_CA4574AA	FSIS 210129768	SRR2970205;ILLUMINA;Paired;;SRX1459432	Livestock	Swine	Animal-Swine-Market Swine	2014	12			North America	United States	Michigan			FDA	Escherichia coli		PRJNA292667	SRP066916		SAMN04293350	SRS1186906	2015-12-12	2015-12-03	ESC_CA4574AA	58	ESC_FA8003AA_AS	-	4535	106
ESC_CA4575AA	FSIS 210129767	SRR2970204;ILLUMINA;Paired;;SRX1459431	Livestock	Bovine	Animal-Cattle-Heifer	2014	12			North America	United States	Texas			FDA	Escherichia coli		PRJNA292667	SRP066916		SAMN04293349	SRS1186907	2015-12-12	2015-12-03	ESC_CA4575AA	155	ESC_FA8004AA_AS	-	4536	106
ESC_CA4576AA	FSIS 210129765	SRR2970203;ILLUMINA;Paired;;SRX1459430	Poultry	Avian	Animal-Chicken-Young Chicken	2014	12			North America	United States	Georgia			FDA	Escherichia coli		PRJNA292667	SRP066916		SAMN04293348	SRS1186908	2015-12-12	2015-12-03	ESC_CA4576AA	212	ESC_FA8005AA_AS	-	4534	2302
ESC_CA4577AA	FSIS 210128140	SRR2970202;ILLUMINA;Paired;;SRX1459429	Livestock	Bovine	Animal-Cattle-Steer	2014	12			North America	United States	Pennsylvania			FDA	Escherichia coli		PRJNA292667	SRP066916		SAMN04293347	SRS1186910	2015-12-12	2015-12-03	ESC_CA4577AA	10	ESC_FA8006AA_AS	-	4533	13
ESC_CA4578AA	FSIS 210128139	SRR2970201;ILLUMINA;Paired;;SRX1459428	Livestock	Bovine	Animal-Cattle-Steer	2014	12			North America	United States	Washington			FDA	Escherichia coli		PRJNA292667	SRP066916		SAMN04293346	SRS1186909	2015-12-12	2015-12-03	ESC_CA4578AA	155	ESC_FA8007AA_AS	-	4532	106
ESC_CA4579AA	FSIS 210128137	SRR2970200;ILLUMINA;Paired;;SRX1459427	Livestock	Bovine	Animal-Cattle-Steer	2014	12			North America	United States	Nebraska			FDA	Escherichia coli		PRJNA292667	SRP066916		SAMN04293345	SRS1186912	2015-12-12	2015-12-03	ESC_CA4579AA	5915	ESC_FA8008AA_AS	-	4531	2041
ESC_CA4580AA	FSIS 210128136	SRR2970199;ILLUMINA;Paired;;SRX1459426	Livestock	Swine	Animal-Swine-Market Swine	2014	12			North America	United States	Illinois			FDA	Escherichia coli		PRJNA292667	SRP066916		SAMN04293344	SRS1186911	2015-12-12	2015-12-03	ESC_CA4580AA	3721	ESC_FA8009AA_AS	-	4529	1436
ESC_CA4581AA	FSIS 210128135	SRR2970198;ILLUMINA;Paired;;SRX1459425	Livestock	Bovine	Animal-Cattle-Beef Cow	2014	12			North America	United States	Tennessee			FDA	Escherichia coli		PRJNA292667	SRP066916		SAMN04293343	SRS1186913	2015-12-12	2015-12-03	ESC_CA4581AA	666	ESC_FA8010AA_AS	-	4530	4530
ESC_CA4582AA	FSIS 210128134	SRR2970197;ILLUMINA;Paired;;SRX1459424	Livestock	Bovine	Animal-Cattle-Steer	2014	12			North America	United States	Missouri			FDA	Escherichia coli		PRJNA292667	SRP066916		SAMN04293342	SRS1186914	2015-12-12	2015-12-03	ESC_CA4582AA	155	ESC_FA8011AA_AS	-	4528	106
ESC_CA4583AA	FSIS 210128133	SRR2970196;ILLUMINA;Paired;;SRX1459423	Livestock	Swine	Animal-Swine-Market Swine	2014	12			North America	United States	California			FDA	Escherichia coli		PRJNA292667	SRP066916		SAMN04293341	SRS1186915	2015-12-12	2015-12-03	ESC_CA4583AA	10	ESC_FA8012AA_AS	-	4526	1625
ESC_CA4584AA	FSIS 210128132	SRR2970195;ILLUMINA;Paired;;SRX1459422	Livestock	Swine	Animal-Swine-Sow	2014	12			North America	United States	North Carolina			FDA	Escherichia coli		PRJNA292667	SRP066916		SAMN04293340	SRS1186916	2015-12-12	2015-12-03	ESC_CA4584AA	10	ESC_FA8013AA_AS	-	4526	1625
ESC_CA4585AA	FSIS 210128130	SRR2970194;ILLUMINA;Paired;;SRX1459421	Livestock	Swine	Animal-Swine-Market Swine	2014	12			North America	United States	Michigan			FDA	Escherichia coli		PRJNA292667	SRP066916		SAMN04293338	SRS1186917	2015-12-12	2015-12-03	ESC_CA4585AA	10	ESC_FA8014AA_AS	-	4525	13
ESC_CA4586AA	FSIS 210128129	SRR2970193;ILLUMINA;Paired;;SRX1459420	Livestock	Swine	Animal-Swine-Sow	2014	12			North America	United States	Iowa			FDA	Escherichia coli		PRJNA292667	SRP066916		SAMN04293337	SRS1186918	2015-12-12	2015-12-03	ESC_CA4586AA	58	ESC_FA8015AA_AS	-	4524	106
ESC_CA4587AA	FSIS 210128128	SRR2970192;ILLUMINA;Paired;;SRX1459419	Poultry	Avian	Animal-Chicken-Young Chicken	2014	12			North America	United States	Arkansas			FDA	Escherichia coli		PRJNA292667	SRP066916		SAMN04293336	SRS1186919	2015-12-12	2015-12-03	ESC_CA4587AA	720	ESC_FA8016AA_AS	-	19007	1183
ESC_CA4588AA	FSIS 210128127	SRR2970191;ILLUMINA;Paired;;SRX1459418	Livestock	Bovine	Animal-Cattle-Heifer	2014	12			North America	United States	Arizona			FDA	Escherichia coli		PRJNA292667	SRP066916		SAMN04293335	SRS1186920	2015-12-12	2015-12-03	ESC_CA4588AA	1172	ESC_FA8017AA_AS	-	4523	4523
ESC_CA4589AA	FSIS 210128126	SRR2970190;ILLUMINA;Paired;;SRX1459417	Livestock	Bovine	Animal-Cattle-Heifer	2014	12			North America	United States	West Virginia			FDA	Escherichia coli		PRJNA292667	SRP066916		SAMN04293334	SRS1186921	2015-12-12	2015-12-03	ESC_CA4589AA	206	ESC_FA8018AA_AS	-	4520	4520
ESC_CA4590AA	FSIS 210128125	SRR2970189;ILLUMINA;Paired;;SRX1459416	Livestock	Bovine	Animal-Cattle-Dairy Cow	2014	12			North America	United States	Tennessee			FDA	Escherichia coli		PRJNA292667	SRP066916		SAMN04293333	SRS1186922	2015-12-12	2015-12-03	ESC_CA4590AA	1148	ESC_FA8019AA_AS	-	4519	4519
ESC_CA4591AA	FSIS 210128124	SRR2970188;ILLUMINA;Paired;;SRX1459415	Livestock	Bovine	Animal-Cattle-Dairy Cow	2014	12			North America	United States	Wisconsin			FDA	Escherichia coli		PRJNA292667	SRP066916		SAMN04293332	SRS1186923	2015-12-12	2015-12-03	ESC_CA4591AA	5916	ESC_FA8020AA_AS	-	4518	1131
ESC_CA4592AA	FSIS 210128123	SRR2970187;ILLUMINA;Paired;;SRX1459414	Livestock	Swine	Animal-Swine-Sow	2014	12			North America	United States	New York		New York	FDA	Escherichia coli		PRJNA292667	SRP066916		SAMN04293331	SRS1186925	2015-12-12	2015-12-03	ESC_CA4592AA	13	ESC_FA8021AA_AS	-	4521	4521
ESC_CA4593AA	FSIS 210128122	SRR2970186;ILLUMINA;Paired;;SRX1459413	Livestock	Bovine	Animal-Cattle-Beef Cow	2014	12			North America	United States	Minnesota			FDA	Escherichia coli		PRJNA292667	SRP066916		SAMN04293330	SRS1186924	2015-12-12	2015-12-03	ESC_CA4593AA	58	ESC_FA8022AA_AS	-	19006	106
ESC_CA4594AA	FSIS 210128120	SRR2970185;ILLUMINA;Paired;;SRX1459412	Livestock	Bovine	Animal-Cattle-Beef Cow	2014	12			North America	United States	Wisconsin			FDA	Escherichia coli		PRJNA292667	SRP066916		SAMN04293329	SRS1186926	2015-12-12	2015-12-03	ESC_CA4594AA	1727	ESC_FA8023AA_AS	-	4516	1942
ESC_CA4595AA	FSIS 210128119	SRR2970184;ILLUMINA;Paired;;SRX1459411	Livestock	Bovine	Animal-Cattle-Dairy Cow	2014	12			North America	United States	Wisconsin			FDA	Escherichia coli		PRJNA292667	SRP066916		SAMN04293328	SRS1186927	2015-12-12	2015-12-03	ESC_CA4595AA	154	ESC_FA8024AA_AS	-	4514	4514
ESC_CA4596AA	FSIS 210128118	SRR2970183;ILLUMINA;Paired;;SRX1459410	Livestock	Swine	Animal-Swine-Sow	2014	12			North America	United States	Colorado			FDA	Escherichia coli		PRJNA292667	SRP066916		SAMN04293327	SRS1186928	2015-12-12	2015-12-03	ESC_CA4596AA	10	ESC_FA8025AA_AS	-	4515	4515
ESC_CA4597AA	FSIS 210128117	SRR2970182;ILLUMINA;Paired;;SRX1459409	Livestock	Swine	Animal-Swine-Market Swine	2014	12			North America	United States	Missouri			FDA	Escherichia coli		PRJNA292667	SRP066916		SAMN04293326	SRS1186929	2015-12-12	2015-12-03	ESC_CA4597AA	154	ESC_FA8026AA_AS	-	4502	176
ESC_CA4598AA	FSIS 210128116	SRR2970181;ILLUMINA;Paired;;SRX1459408	Livestock	Swine	Animal-Swine-Sow	2014	12			North America	United States	Pennsylvania			FDA	Escherichia coli		PRJNA292667	SRP066916		SAMN04293325	SRS1186973	2015-12-12	2015-12-03	ESC_CA4598AA	34	ESC_FA8027AA_AS	-	4512	4512
ESC_CA4599AA	FSIS 210124842	SRR2970180;ILLUMINA;Paired;;SRX1459407	Livestock	Bovine	Animal-Cattle-Steer	2014	11			North America	United States	Colorado			FDA	Escherichia coli		PRJNA292667	SRP066916		SAMN04293324	SRS1186930	2015-12-12	2015-12-03	ESC_CA4599AA	1433	ESC_FA8028AA_AS	-	4511	4511
ESC_CA4600AA	FSIS 210124841	SRR2970179;ILLUMINA;Paired;;SRX1459406	Livestock	Swine	Animal-Swine-Sow	2014	11			North America	United States	Michigan			FDA	Escherichia coli		PRJNA292667	SRP066916		SAMN04293323	SRS1186931	2015-12-12	2015-12-03	ESC_CA4600AA	10	ESC_FA8029AA_AS	-	4510	13
ESC_CA4601AA	FSIS 210124840	SRR2970178;ILLUMINA;Paired;;SRX1459405	Poultry	Avian	Animal-Chicken-Young Chicken	2014	11			North America	United States	Georgia			FDA	Escherichia coli		PRJNA292667	SRP066916		SAMN04293322	SRS1186932	2015-12-12	2015-12-03	ESC_CA4601AA	3190	ESC_FA8030AA_AS	-	4509	4509
ESC_CA4602AA	FSIS 210124839	SRR2970177;ILLUMINA;Paired;;SRX1459404	Livestock	Swine	Animal-Swine-Market Swine	2014	11			North America	United States	Pennsylvania			FDA	Escherichia coli		PRJNA292667	SRP066916		SAMN04293321	SRS1186934	2015-12-12	2015-12-03	ESC_CA4602AA	86	ESC_FA8031AA_AS	-	4506	82
ESC_CA4603AA	FSIS 210124837	SRR2970176;ILLUMINA;Paired;;SRX1459403	Livestock	Bovine	Animal-Cattle-Dairy Cow	2014	11			North America	United States	Pennsylvania			FDA	Escherichia coli		PRJNA292667	SRP066916		SAMN04293320	SRS1186933	2015-12-12	2015-12-03	ESC_CA4603AA	101	ESC_FA8032AA_AS	-	19005	164
ESC_CA4604AA	FSIS 210124836	SRR2970175;ILLUMINA;Paired;;SRX1459402	Livestock	Bovine	Animal-Cattle-Dairy Cow	2014	11			North America	United States	Wisconsin			FDA	Escherichia coli		PRJNA292667	SRP066916		SAMN04293319	SRS1186935	2015-12-12	2015-12-03	ESC_CA4604AA	5917	ESC_FA8033AA_AS	-	4507	1448
ESC_CA4605AA	FSIS 210133230	SRR2970174;ILLUMINA;Paired;;SRX1459401	Livestock	Bovine	Animal-Cattle-Steer	2014	3			North America	United States	Washington			FDA	Escherichia coli		PRJNA292667	SRP066916		SAMN04293318	SRS1186936	2015-12-12	2015-12-03	ESC_CA4605AA	4198	ESC_FA8034AA_AS	-	4505	4505
ESC_CA4606AA	FSIS 210133227	SRR2970173;ILLUMINA;Paired;;SRX1459400	Livestock	Bovine	Animal-Cattle-Dairy Cow	2014	3			North America	United States	Texas			FDA	Escherichia coli		PRJNA292667	SRP066916		SAMN04293317	SRS1186937	2015-12-12	2015-12-03	ESC_CA4606AA	278	ESC_FA8035AA_AS	-	4504	1084
ESC_CA4607AA	FSIS 210133226	SRR2970172;ILLUMINA;Paired;;SRX1459399	Livestock	Swine	Animal-Swine-Market Swine	2014	2			North America	United States	Indiana			FDA	Escherichia coli		PRJNA292667	SRP066916		SAMN04293316	SRS1186938	2015-12-12	2015-12-03	ESC_CA4607AA	48	ESC_FA8036AA_AS	-	4503	2754
ESC_CA4608AA	FSIS 210133223	SRR2970171;ILLUMINA;Paired;;SRX1459398	Livestock	Bovine	Animal-Cattle-Steer	2014	2			North America	United States	Colorado			FDA	Escherichia coli		PRJNA292667	SRP066916		SAMN04293315	SRS1186939	2015-12-12	2015-12-03	ESC_CA4608AA	154	ESC_FA8037AA_AS	-	4502	176
ESC_CA4609AA	FSIS 210133222	SRR2970170;ILLUMINA;Paired;;SRX1459397	Livestock	Swine	Animal-Swine-Market Swine	2014	3			North America	United States	Illinois			FDA	Escherichia coli		PRJNA292667	SRP066916		SAMN04293314	SRS1186940	2015-12-12	2015-12-03	ESC_CA4609AA	117	ESC_FA8038AA_AS	-	19003	50
ESC_CA4610AA	FSIS 210133218	SRR2970169;ILLUMINA;Paired;;SRX1459396	Livestock	Bovine	Animal-Cattle-Dairy Cow	2014	2			North America	United States	New York		New York	FDA	Escherichia coli		PRJNA292667	SRP066916		SAMN04293313	SRS1186942	2015-12-12	2015-12-03	ESC_CA4610AA	10	ESC_FA8039AA_AS	-	4499	13
ESC_CA4611AA	FSIS 210133217	SRR2970168;ILLUMINA;Paired;;SRX1459395	Livestock	Bovine	Animal-Cattle-Dairy Cow	2014	2			North America	United States	California			FDA	Escherichia coli		PRJNA292667	SRP066916		SAMN04293312	SRS1186941	2015-12-12	2015-12-03	ESC_CA4611AA	4481	ESC_FA8040AA_AS	-	4500	3307
ESC_CA4612AA	FSIS 210133216	SRR2970167;ILLUMINA;Paired;;SRX1459394	Livestock	Bovine	Animal-Cattle-Beef Cow	2014	2			North America	United States	Minnesota			FDA	Escherichia coli		PRJNA292667	SRP066916		SAMN04293311	SRS1186945	2015-12-12	2015-12-03	ESC_CA4612AA	5918	ESC_FA8041AA_AS	-	4498	1084
ESC_CA4613AA	FSIS 210133205	SRR2970166;ILLUMINA;Paired;;SRX1459393	Livestock	Bovine	Animal-Cattle-Beef Cow	2014	3			North America	United States	Oregon			FDA	Escherichia coli		PRJNA292667	SRP066916		SAMN04293310	SRS1186943	2015-12-12	2015-12-03	ESC_CA4613AA	201	ESC_FA8042AA_AS	-	4496	138
ESC_CA4614AA	FSIS 210133203	SRR2970165;ILLUMINA;Paired;;SRX1459392	Livestock	Swine	Animal-Swine-Sow	2014	3			North America	United States	Pennsylvania			FDA	Escherichia coli		PRJNA292667	SRP066916		SAMN04293309	SRS1186944	2015-12-12	2015-12-03	ESC_CA4614AA	13	ESC_FA8043AA_AS	-	4497	4497
ESC_CA4615AA	FSIS 210133202	SRR2970164;ILLUMINA;Paired;;SRX1459391	Livestock	Swine	Animal-Swine-Market Swine	2014	3			North America	United States	California			FDA	Escherichia coli		PRJNA292667	SRP066916		SAMN04293308	SRS1186947	2015-12-12	2015-12-03	ESC_CA4615AA	93	ESC_FA8044AA_AS	-	4495	1480
ESC_CA4616AA	FSIS 210133200	SRR2970163;ILLUMINA;Paired;;SRX1459390	Livestock	Swine	Animal-Swine-Sow	2014	3			North America	United States	Ohio			FDA	Escherichia coli		PRJNA292667	SRP066916		SAMN04293307	SRS1186946	2015-12-12	2015-12-03	ESC_CA4616AA	3933	ESC_FA8045AA_AS	E. coli - ETEC	4494	4494
ESC_CA4617AA	FSIS 210133198	SRR2970162;ILLUMINA;Paired;;SRX1459389	Livestock	Bovine	Animal-Cattle-Heifer	2014	3			North America	United States	Wisconsin			FDA	Escherichia coli		PRJNA292667	SRP066916		SAMN04293306	SRS1186948	2015-12-12	2015-12-03	ESC_CA4617AA	336	ESC_FA8046AA_AS	-	4491	4491
ESC_CA4618AA	FSIS 210133196	SRR2970161;ILLUMINA;Paired;;SRX1459388	Livestock	Bovine	Animal-Cattle-Dairy Cow	2014	3			North America	United States	Texas			FDA	Escherichia coli		PRJNA292667	SRP066916		SAMN04293305	SRS1186950	2015-12-12	2015-12-03	ESC_CA4618AA	327	ESC_FA8047AA_AS	E. coli - EPEC	4493	1090
ESC_CA4619AA	FSIS 210133192	SRR2970160;ILLUMINA;Paired;;SRX1459387	Livestock	Swine	Animal-Swine-Sow	2014	3			North America	United States	Alabama			FDA	Escherichia coli		PRJNA292667	SRP066916		SAMN04293304	SRS1186949	2015-12-12	2015-12-03	ESC_CA4619AA	5919	ESC_FA8048AA_AS	-	4492	4492
ESC_CA4621AA	FSIS 210133188	SRR2970158;ILLUMINA;Paired;;SRX1459385	Livestock	Bovine	Animal-Cattle-Heifer	2014	3			North America	United States	Pennsylvania			FDA	Escherichia coli		PRJNA292667	SRP066916		SAMN04293302	SRS1186952	2015-12-12	2015-12-03	ESC_CA4621AA	95	ESC_FA8050AA_AS	-	4490	1108
ESC_CA4622AA	FSIS 210133186	SRR2970157;ILLUMINA;Paired;;SRX1459384	Livestock	Bovine	Animal-Cattle-Steer	2014	3			North America	United States	Nebraska			FDA	Escherichia coli		PRJNA292667	SRP066916		SAMN04293301	SRS1186954	2015-12-12	2015-12-03	ESC_CA4622AA	58	ESC_FA8051AA_AS	-	4489	106
ESC_CA4623AA	FSIS 210133185	SRR2970156;ILLUMINA;Paired;;SRX1459383	Livestock	Swine	Animal-Swine-Sow	2014	3			North America	United States	Kentucky			FDA	Escherichia coli		PRJNA292667	SRP066916		SAMN04293300	SRS1186953	2015-12-12	2015-12-03	ESC_CA4623AA	2792	ESC_FA8052AA_AS	-	4488	4488
ESC_CA4624AA	FSIS 210133184	SRR2970155;ILLUMINA;Paired;;SRX1459382	Livestock	Bovine	Animal-Cattle-Heifer	2014	3			North America	United States	Florida			FDA	Escherichia coli		PRJNA292667	SRP066916		SAMN04293299	SRS1186955	2015-12-12	2015-12-03	ESC_CA4624AA	5920	ESC_FA8053AA_AS	-	4487	4478
ESC_CA4625AA	FSIS 210077463	SRR2970154;ILLUMINA;Paired;;SRX1459381	Livestock	Bovine	Animal-Cattle-Steer	2014	1			North America	United States	Wisconsin			FDA	Escherichia coli		PRJNA292667	SRP066916		SAMN04293298	SRS1186957	2015-12-12	2015-12-03	ESC_CA4625AA	1125	ESC_FA8054AA_AS	-	4477	1172
ESC_CA4626AA	FSIS 210077459	SRR2970153;ILLUMINA;Paired;;SRX1459380	Poultry	Avian	Animal-Turkey-Young Turkey	2014	1			North America	United States	Virginia			FDA	Escherichia coli		PRJNA292667	SRP066916		SAMN04293297	SRS1186956	2015-12-12	2015-12-03	ESC_CA4626AA	5921	ESC_FA8055AA_AS	-	4476	106
ESC_CA4627AA	FSIS 210069848	SRR2970152;ILLUMINA;Paired;;SRX1459379	Livestock	Swine	Animal-Swine-Market Swine	2014	1			North America	United States	New York		New York	FDA	Escherichia coli		PRJNA292667	SRP066916		SAMN04293296	SRS1186960	2015-12-12	2015-12-03	ESC_CA4627AA	1670	ESC_FA8056AA_AS	-	4484	1360
ESC_CA4628AA	FSIS 210069833	SRR2970151;ILLUMINA;Paired;;SRX1459378	Livestock	Bovine	Animal-Cattle-Beef Cow	2014	1			North America	United States	Texas			FDA	Escherichia coli		PRJNA292667	SRP066916		SAMN04293295	SRS1186958	2015-12-12	2015-12-03	ESC_CA4628AA	10	ESC_FA8057AA_AS	-	4483	4483
ESC_CA4629AA	FSIS 210069832	SRR2970150;ILLUMINA;Paired;;SRX1459377	Livestock	Bovine	Animal-Cattle-Dairy Cow	2014	1			North America	United States	Florida			FDA	Escherichia coli		PRJNA292667	SRP066916		SAMN04293294	SRS1186959	2015-12-12	2015-12-03	ESC_CA4629AA	189	ESC_FA8058AA_AS	E. coli - EPEC	4482	1867
ESC_CA4630AA	FSIS 210069831	SRR2970149;ILLUMINA;Paired;;SRX1459376	Livestock	Bovine	Animal-Cattle-Beef Cow	2014	1			North America	United States	Tennessee			FDA	Escherichia coli		PRJNA292667	SRP066916		SAMN04293293	SRS1186962	2015-12-12	2015-12-03	ESC_CA4630AA	297	ESC_FA8059AA_AS	-	4480	1081
ESC_CA4631AA	FSIS 210069829	SRR2970148;ILLUMINA;Paired;;SRX1459375	Livestock	Swine	Animal-Swine-Sow	2014	1			North America	United States	Virginia			FDA	Escherichia coli		PRJNA292667	SRP066916		SAMN04293292	SRS1186961	2015-12-12	2015-12-03	ESC_CA4631AA	1147	ESC_FA8060AA_AS	-	4470	953
ESC_CA4632AA	FSIS 210069826	SRR2970147;ILLUMINA;Paired;;SRX1459374	Livestock	Swine	Animal-Swine-Market Swine	2014	1			North America	United States	Iowa			FDA	Escherichia coli		PRJNA292667	SRP066916		SAMN04293291	SRS1186965	2015-12-12	2015-12-03	ESC_CA4632AA	117	ESC_FA8061AA_AS	-	4471	50
ESC_CA4633AA	FSIS 210069736	SRR2970146;ILLUMINA;Paired;;SRX1459373	Livestock	Bovine	Animal-Cattle-Steer	2014	1			North America	United States	Georgia			FDA	Escherichia coli		PRJNA292667	SRP066916		SAMN04293290	SRS1186963	2015-12-12	2015-12-03	ESC_CA4633AA	515	ESC_FA8062AA_AS	-	4467	4467
ESC_CA4634AA	FSIS 210069735	SRR2970145;ILLUMINA;Paired;;SRX1459372	Livestock	Bovine	Animal-Cattle-Steer	2014	1			North America	United States	Colorado			FDA	Escherichia coli		PRJNA292667	SRP066916		SAMN04293289	SRS1186964	2015-12-12	2015-12-03	ESC_CA4634AA	5920	ESC_FA8063AA_AS	-	4478	4478
ESC_CA4635AA	FSIS 210069733	SRR2970144;ILLUMINA;Paired;;SRX1459371	Livestock	Swine	Animal-Swine-Sow	2014	1			North America	United States	California			FDA	Escherichia coli		PRJNA292667	SRP066916		SAMN04293288	SRS1186966	2015-12-12	2015-12-03	ESC_CA4635AA	46	ESC_FA8064AA_AS	-	4479	2758
ESC_CA4636AA	FSIS 210069732	SRR2970143;ILLUMINA;Paired;;SRX1459370	Livestock	Bovine	Animal-Cattle-Steer	2014	1			North America	United States	Pennsylvania			FDA	Escherichia coli		PRJNA292667	SRP066916		SAMN04293287	SRS1186967	2015-12-12	2015-12-03	ESC_CA4636AA	1125	ESC_FA8065AA_AS	-	4477	1172
ESC_CA4637AA	FSIS 210069731	SRR2970142;ILLUMINA;Paired;;SRX1459369	Livestock	Bovine	Animal-Cattle-Steer	2014	1			North America	United States	Iowa			FDA	Escherichia coli		PRJNA292667	SRP066916		SAMN04293286	SRS1186968	2015-12-12	2015-12-03	ESC_CA4637AA	5921	ESC_FA8066AA_AS	-	4476	106
ESC_CA4638AA	FSIS 210069730	SRR2970141;ILLUMINA;Paired;;SRX1459368	Livestock	Bovine	Animal-Cattle-Dairy Cow 2	2013	12			North America	United States	Wisconsin			FDA	Escherichia coli		PRJNA292667	SRP066916		SAMN04293285	SRS1186969	2015-12-12	2015-12-03	ESC_CA4638AA	164	ESC_FA8067AA_AS	-	4474	4474
ESC_CA4639AA	FSIS 210069727	SRR2970140;ILLUMINA;Paired;;SRX1459367	Livestock	Swine	Animal-Swine-Market Swine	2014	1			North America	United States	Oregon			FDA	Escherichia coli		PRJNA292667	SRP066916		SAMN04293283	SRS1186970	2015-12-12	2015-12-03	ESC_CA4639AA	345	ESC_FA8068AA_AS	-	4475	168
ESC_CA4640AA	FSIS 210069726	SRR2970139;ILLUMINA;Paired;;SRX1459366	Poultry	Avian	Animal-Chicken-Young Chicken	2014	1			North America	United States	Virginia			FDA	Escherichia coli		PRJNA292667	SRP066916		SAMN04293282	SRS1186971	2015-12-12	2015-12-03	ESC_CA4640AA	135	ESC_FA8069AA_AS	-	4473	1668
ESC_CA4641AA	FSIS 210069725	SRR2970138;ILLUMINA;Paired;;SRX1459365	Livestock	Swine	Animal-Swine-Sow	2014	1			North America	United States	Oregon			FDA	Escherichia coli		PRJNA292667	SRP066916		SAMN04293281	SRS1186972	2015-12-12	2015-12-03	ESC_CA4641AA	297	ESC_FA8070AA_AS	-	18994	1081
ESC_CA4642AA	FSIS 210069724	SRR2970137;ILLUMINA;Paired;;SRX1459364	Livestock	Bovine	Animal-Cattle-Steer	2014	1			North America	United States	Nebraska			FDA	Escherichia coli		PRJNA292667	SRP066916		SAMN04293280	SRS1186976	2015-12-12	2015-12-03	ESC_CA4642AA	1147	ESC_FA8071AA_AS	-	4470	953
ESC_CA4643AA	FSIS 210069723	SRR2970136;ILLUMINA;Paired;;SRX1459363	Livestock	Bovine	Animal-Cattle-Dairy Cow	2014	1			North America	United States	Wisconsin			FDA	Escherichia coli		PRJNA292667	SRP066916		SAMN04293279	SRS1186975	2015-12-12	2015-12-03	ESC_CA4643AA	117	ESC_FA8072AA_AS	-	4471	50
ESC_CA4644AA	FSIS 210069721	SRR2970135;ILLUMINA;Paired;;SRX1459362	Livestock	Swine	Animal-Swine-Market Swine	2014	1			North America	United States	South Carolina			FDA	Escherichia coli		PRJNA292667	SRP066916		SAMN04293278	SRS1186974	2015-12-12	2015-12-03	ESC_CA4644AA	515	ESC_FA8073AA_AS	-	4467	4467
ESC_CA4728AA	FSIS1504398	SRR2920453;ILLUMINA;Paired;500;SRX1425259	Livestock	Bovine	Animal-Cattle-Steer	2015				North America	United States	Texas			United States Department of Agriculture, Food Safety and Inspection Service	Escherichia coli		PRJNA268206	SRP050539		SAMN04252832	SRS1157508	2015-12-12	2015-11-17	ESC_CA4728AA	16	ESC_FA8155AA_AS	E. coli - EHEC	4399	2
ESC_CA4729AA	FSIS1504399	SRR2920455;ILLUMINA;Paired;500;SRX1425257	Livestock	Bovine	Animal-Cattle-Steer	2015				North America	United States	Wisconsin			United States Department of Agriculture, Food Safety and Inspection Service	Escherichia coli		PRJNA268206	SRP050539		SAMN04252833	SRS1157510	2015-12-12	2015-11-17	ESC_CA4729AA	21	ESC_FA8156AA_AS	E. coli - EHEC	4398	6
ESC_CA4730AA	FSIS1504400	SRR2920461;ILLUMINA;Paired;500;SRX1425251	Livestock	Bovine	Product-Raw-Intact-Beef	2015				North America	United States	Nebraska			United States Department of Agriculture, Food Safety and Inspection Service	Escherichia coli		PRJNA268206	SRP050539		SAMN04252834	SRS1157504	2015-12-12	2015-11-17	ESC_CA4730AA	11	ESC_FA8157AA_AS	E. coli - EHEC	4396	63
ESC_CA4731AA	FSIS1504387	SRR2920462;ILLUMINA;Paired;500;SRX1425250	Livestock	Swine	Product-Raw-Ground, Comminuted or Otherwise Nonintact-Pork	2015				North America	United States	Iowa			United States Department of Agriculture, Food Safety and Inspection Service	Escherichia coli		PRJNA268206	SRP050539		SAMN04252831	SRS1157505	2015-12-12	2015-11-17	ESC_CA4731AA	17	ESC_FA8158AA_AS	E. coli - EHEC	4395	3
ESC_CA4732AA	FSIS1504784	SRR2920600;ILLUMINA;Paired;500;SRX1420193	Livestock	Bovine	Comminuted Beef	2015				North America	United States	Wisconsin			United States Department of Agriculture, Food Safety and Inspection Service	Escherichia coli		PRJNA268206	SRP050539		SAMN04244000	SRS1153397	2015-12-12	2015-11-17	ESC_CA4732AA	11	ESC_FA8159AA_AS	E. coli - EHEC	4388	63
ESC_CA4733AA	FSIS1504840	SRR2920598;ILLUMINA;Paired;500;SRX1420192	Livestock	Bovine	Animal-Cattle-Steer	2015				North America	United States	Michigan			United States Department of Agriculture, Food Safety and Inspection Service	Escherichia coli		PRJNA268206	SRP050539		SAMN04244003	SRS1153398	2015-12-12	2015-11-17	ESC_CA4733AA	1967	ESC_FA8160AA_AS	E. coli - EHEC	4393	3
ESC_CA4734AA	FSIS1504841	SRR2920599;ILLUMINA;Paired;500;SRX1420191	Livestock	Bovine	Animal-Calf-Formula-fed Veal	2015				North America	United States	New Jersey			United States Department of Agriculture, Food Safety and Inspection Service	Escherichia coli		PRJNA268206	SRP050539		SAMN04244004	SRS1153399	2015-12-12	2015-11-17	ESC_CA4734AA	17	ESC_FA8161AA_AS	E. coli - EHEC	4394	3
ESC_CA4735AA	FSIS1504839	SRR2920605;ILLUMINA;Paired;500;SRX1420112	Livestock	Bovine	Animal-Cattle-Steer	2015				North America	United States	Michigan			United States Department of Agriculture, Food Safety and Inspection Service	Escherichia coli		PRJNA268206	SRP050539		SAMN04244002	SRS1153266	2015-12-12	2015-11-17	ESC_CA4735AA	1967	ESC_FA8162AA_AS	E. coli - EHEC	4393	3
ESC_CA4736AA	FSIS1504685	SRR2920604;ILLUMINA;Paired;500;SRX1420111	Livestock	Bovine	Product-Raw-Intact-Beef	2015				North America	United States	South Dakota			United States Department of Agriculture, Food Safety and Inspection Service	Escherichia coli		PRJNA268206	SRP050539		SAMN04243999	SRS1153267	2015-12-12	2015-11-17	ESC_CA4736AA	16	ESC_FA8163AA_AS	E. coli - EHEC	4392	2
ESC_CA4737AA	FSIS1504385	SRR2920606;ILLUMINA;Paired;500;SRX1420110	Livestock	Bovine	Product-Raw-Intact-Beef	2015				North America	United States	Unresolved	Unresolved	Unresolved	United States Department of Agriculture, Food Safety and Inspection Service	Escherichia coli		PRJNA268206	SRP050539		SAMN04243997	SRS1153268	2015-12-12	2015-11-17	ESC_CA4737AA	17	ESC_FA8164AA_AS	E. coli - EHEC	4390	3
ESC_CA4738AA	FSIS1504386	SRR2920607;ILLUMINA;Paired;500;SRX1420108	Livestock	Swine	Product-Raw-Ground, Comminuted or Otherwise Nonintact-Pork	2015				North America	United States	Wisconsin			United States Department of Agriculture, Food Safety and Inspection Service	Escherichia coli		PRJNA268206	SRP050539		SAMN04243998	SRS1153263	2015-12-12	2015-11-17	ESC_CA4738AA	17	ESC_FA8165AA_AS	E. coli - EHEC	4389	3
ESC_CA4739AA	FSIS1504785	SRR2920601;ILLUMINA;Paired;500;SRX1420107	Livestock	Bovine	Comminuted Beef	2015				North America	United States	Wisconsin			United States Department of Agriculture, Food Safety and Inspection Service	Escherichia coli		PRJNA268206	SRP050539		SAMN04244001	SRS1153262	2015-12-12	2015-11-17	ESC_CA4739AA	11	ESC_FA8166AA_AS	E. coli - EHEC	4388	63
ESC_CA4826AA	CFSAN010961	SRR3020570;ILLUMINA;Paired;500;SRX1486813	Food	Dairy	cheese										FDA Center for Food Safety and Applied Nutrition	Escherichia coli		PRJNA230969	SRP058582		SAMN04316461	SRS1209854	2015-12-22	2015-01-01	ESC_CA4826AA	6	ESC_FA8254AA_AS	E. coli - EIEC	4313	2142
ESC_CA4828AA	FSIS1505187	SRR3016261;ILLUMINA;Paired;500;SRX1484898	Livestock	Bovine	Animal-Cattle-Steer	2015				North America	United States	Texas			United States Department of Agriculture, Food Safety and Inspection Service	Escherichia coli		PRJNA268206	SRP050539		SAMN04338406	SRS1208389	2015-12-22	2015-12-16	ESC_CA4828AA	655	ESC_FA8256AA_AS	E. coli - EHEC	4314	71
ESC_CA4829AA	FSIS1505186	SRR3016237;ILLUMINA;Paired;500;SRX1484889	Livestock	Bovine	Product-Raw-Intact-Beef	2015				North America	United States	Minnesota			United States Department of Agriculture, Food Safety and Inspection Service	Escherichia coli		PRJNA268206	SRP050539		SAMN04338405	SRS1208378	2015-12-22	2015-12-16	ESC_CA4829AA	655	ESC_FA8257AA_AS	E. coli - EHEC	4311	71
ESC_CA4830AA	FSIS1505183	SRR3016235;ILLUMINA;Paired;500;SRX1484887	Livestock	Bovine	Animal-Cattle-Beef Cow	2015				North America	United States	New Jersey			United States Department of Agriculture, Food Safety and Inspection Service	Escherichia coli		PRJNA268206	SRP050539		SAMN04338402	SRS1208380	2015-12-22	2015-12-16	ESC_CA4830AA	17	ESC_FA8258AA_AS	E. coli - EHEC	4312	3
ESC_CA4831AA	FSIS1505180	SRR3016234;ILLUMINA;Paired;500;SRX1484886	Livestock	Bovine	Product-Raw-Intact-Beef	2015				North America	United States	Maryland			United States Department of Agriculture, Food Safety and Inspection Service	Escherichia coli		PRJNA268206	SRP050539		SAMN04338399	SRS1208381	2015-12-22	2015-12-16	ESC_CA4831AA	11	ESC_FA8259AA_AS	E. coli - EHEC	4310	63
ESC_CA4832AA	FSIS1505181	SRR3016233;ILLUMINA;Paired;500;SRX1484885	Livestock	Bovine	Animal-Cattle-Dairy Cow	2015				North America	United States	Washington			United States Department of Agriculture, Food Safety and Inspection Service	Escherichia coli		PRJNA268206	SRP050539		SAMN04338400	SRS1208376	2015-12-22	2015-12-16	ESC_CA4832AA	29	ESC_FA8260AA_AS	E. coli - EHEC	4308	6
ESC_CA4833AA	FSIS1505185	SRR3016132;ILLUMINA;Paired;500;SRX1484849	Livestock	Bovine	Animal-Cattle-Dairy Cow	2015				North America	United States	Texas			United States Department of Agriculture, Food Safety and Inspection Service	Escherichia coli		PRJNA268206	SRP050539		SAMN04338404	SRS1208343	2015-12-22	2015-12-16	ESC_CA4833AA	16	ESC_FA8261AA_AS	E. coli - EHEC	4307	2
ESC_CA4834AA	FSIS1505182	SRR3016115;ILLUMINA;Paired;500;SRX1484848	Livestock	Bovine	Animal-Cattle-Heifer	2015				North America	United States	California			United States Department of Agriculture, Food Safety and Inspection Service	Escherichia coli		PRJNA268206	SRP050539		SAMN04338401	SRS1208344	2015-12-22	2015-12-16	ESC_CA4834AA	11	ESC_FA8262AA_AS	E. coli - EHEC	4309	63
ESC_CA4835AA	FSIS1505184	SRR3016030;ILLUMINA;Paired;500;SRX1484829	Livestock	Bovine	Animal-Cattle-Bull	2015				North America	United States	Kansas			United States Department of Agriculture, Food Safety and Inspection Service	Escherichia coli		PRJNA268206	SRP050539		SAMN04338403	SRS1208335	2015-12-22	2015-12-16	ESC_CA4835AA	16	ESC_FA8263AA_AS	E. coli - EHEC	4304	2
ESC_CA5064AA	KCJ2625	SRR3000900;ILLUMINA;Paired;500;SRX1482680	Livestock	Bovine	Bos taurus; feces	2012	9			North America	United States	Florida			FDA Center for Food Safety and Applied Nutrition	Escherichia coli		PRJNA298331	SRP064902		SAMN04335036	SRS1243596	2016-01-09	2015-01-01	ESC_CA5064AA	11	ESC_FA9661AA_AS	E. coli - EHEC	4105	63
ESC_CA5065AA	1500977-1	traces-0mDkVZH;ILLUMINA;Paired;;NA	Livestock	Swine	Faecal sample	2015				Europe	Luxembourg				Joel Mossong	Escherichia coli							2016-01-13	2016-07-13	ESC_CA5065AA	5932	ESC_FA9513AA_AS	-	4104	2825
ESC_CA5238AA	KCJ852	SRR3103368;ILLUMINA;Paired;500;SRX1532018	Livestock	Bovine	Bos taurus; Uterus	2013	3			North America	United States	Florida			FDA Center for Food Safety and Applied Nutrition	Escherichia coli		PRJNA298331	SRP064902		SAMN04396104	SRS1249369	2016-01-15	2015-01-01	ESC_CA5238AA	708	ESC_FA9832AA_AS	-	4002	4002
ESC_CA5239AA	KCJ3859	SRR3103367;ILLUMINA;Paired;500;SRX1532017	Livestock	Bovine	Bos taurus; Uterus	2013	6			North America	United States	Florida			FDA Center for Food Safety and Applied Nutrition	Escherichia coli		PRJNA298331	SRP064902		SAMN04396088	SRS1249370	2016-01-15	2015-01-01	ESC_CA5239AA	162	ESC_FA9833AA_AS	-	18815	1143
ESC_CA5240AA	KCJ3824	SRR3103366;ILLUMINA;Paired;500;SRX1532016	Livestock	Bovine	Bos taurus; Uterus	2013	6			North America	United States	Florida			FDA Center for Food Safety and Applied Nutrition	Escherichia coli		PRJNA298331	SRP064902		SAMN04396084	SRS1249371	2016-01-15	2015-01-01	ESC_CA5240AA	648	ESC_FA9834AA_AS	-	4000	2579
ESC_CA5241AA	KCJ3823	SRR3103365;ILLUMINA;Paired;500;SRX1532015	Livestock	Bovine	Bos taurus; Uterus	2013	6			North America	United States	Florida			FDA Center for Food Safety and Applied Nutrition	Escherichia coli		PRJNA298331	SRP064902		SAMN04396083	SRS1249372	2016-01-15	2015-01-01	ESC_CA5241AA	648	ESC_FA9835AA_AS	-	3998	2579
ESC_CA5242AA	KCJ3822	SRR3103364;ILLUMINA;Paired;500;SRX1532014	Livestock	Bovine	Bos taurus; Uterus	2013	6			North America	United States	Florida			FDA Center for Food Safety and Applied Nutrition	Escherichia coli		PRJNA298331	SRP064902		SAMN04396082	SRS1249373	2016-01-15	2015-01-01	ESC_CA5242AA	648	ESC_FA9836AA_AS	-	18813	2579
ESC_CA5243AA	KCJ3821	SRR3103363;ILLUMINA;Paired;500;SRX1532013	Livestock	Bovine	Bos taurus; Uterus	2013	6			North America	United States	Florida			FDA Center for Food Safety and Applied Nutrition	Escherichia coli		PRJNA298331	SRP064902		SAMN04396081	SRS1249374	2016-01-15	2015-01-01	ESC_CA5243AA	648	ESC_FA9837AA_AS	-	3996	2579
ESC_CA5245AA	FSIS1505257	SRR3106234;ILLUMINA;Paired;500;SRX1534662	Livestock	Bovine	Product-Raw-Intact-Beef	2015				North America	United States	Wisconsin			United States Department of Agriculture, Food Safety and Inspection Service	Escherichia coli		PRJNA268206	SRP050539		SAMN04417754	SRS1251671	2016-01-19	2016-01-19	ESC_CA5245AA	1967	ESC_FA9838AA_AS	E. coli - EHEC	3997	3
ESC_CA5246AA	FSIS1605471	SRR3106223;ILLUMINA;Paired;500;SRX1534651	Livestock	Swine	Product-Raw-Ground, Comminuted or Otherwise Nonintact-Pork	2015				North America	United States	Illinois			United States Department of Agriculture, Food Safety and Inspection Service	Escherichia coli		PRJNA268206	SRP050539		SAMN04417757	SRS1251656	2016-01-19	2016-01-19	ESC_CA5246AA	17	ESC_FA9839AA_AS	E. coli - EHEC	112	3
ESC_CA5247AA	FSIS1605421	SRR3106220;ILLUMINA;Paired;500;SRX1534648	Livestock	Bovine	Animal-Calf-Formula-fed Veal	2015				North America	United States	New Jersey			United States Department of Agriculture, Food Safety and Inspection Service	Escherichia coli		PRJNA268206	SRP050539		SAMN04421072	SRS1251659	2016-01-19	2016-01-19	ESC_CA5247AA	17	ESC_FA9840AA_AS	E. coli - EHEC	3995	3
ESC_CA5248AA	FSIS1605468	SRR3106219;ILLUMINA;Paired;500;SRX1534647	Livestock	Bovine	Comminuted Beef	2015				North America	United States	Indiana			United States Department of Agriculture, Food Safety and Inspection Service	Escherichia coli		PRJNA268206	SRP050539		SAMN04421073	SRS1251660	2016-01-19	2016-01-19	ESC_CA5248AA	17	ESC_FA9841AA_AS	E. coli - EHEC	3993	3
ESC_CA5249AA	FSIS1505312	SRR3106218;ILLUMINA;Paired;500;SRX1534646	Livestock	Bovine	Animal-Calf-Bob Veal	2015				North America	United States	Ohio			United States Department of Agriculture, Food Safety and Inspection Service	Escherichia coli		PRJNA268206	SRP050539		SAMN04421066	SRS1251661	2016-01-19	2016-01-19	ESC_CA5249AA	17	ESC_FA9842AA_AS	E. coli - EHEC	3994	3
ESC_CA5250AA	FSIS1505315	SRR3106217;ILLUMINA;Paired;500;SRX1534645	Livestock	Bovine	Product-Raw-Intact-Beef	2015				North America	United States	Maine			United States Department of Agriculture, Food Safety and Inspection Service	Escherichia coli		PRJNA268206	SRP050539		SAMN04421069	SRS1251662	2016-01-19	2016-01-19	ESC_CA5250AA	17	ESC_FA9843AA_AS	E. coli - EHEC	3992	3
ESC_CA5251AA	FSIS1505313	SRR3106216;ILLUMINA;Paired;500;SRX1534644	Livestock	Bovine	Animal-Calf-Bob Veal	2015				North America	United States	Ohio			United States Department of Agriculture, Food Safety and Inspection Service	Escherichia coli		PRJNA268206	SRP050539		SAMN04421067	SRS1251663	2016-01-19	2016-01-19	ESC_CA5251AA	723	ESC_FA9844AA_AS	E. coli - EHEC	3991	6
ESC_CA5252AA	FSIS1605419	SRR3106215;ILLUMINA;Paired;500;SRX1534643	Livestock	Bovine	Animal-Calf-Bob Veal	2015				North America	United States	California			United States Department of Agriculture, Food Safety and Inspection Service	Escherichia coli		PRJNA268206	SRP050539		SAMN04421070	SRS1251652	2016-01-19	2016-01-19	ESC_CA5252AA	32	ESC_FA9845AA_AS	E. coli - EHEC	3989	560
ESC_CA5253AA	FSIS1505314	SRR3106214;ILLUMINA;Paired;500;SRX1534642	Livestock	Bovine	Animal-Cattle-Beef Cow	2015				North America	United States	Texas			United States Department of Agriculture, Food Safety and Inspection Service	Escherichia coli		PRJNA268206	SRP050539		SAMN04421068	SRS1251654	2016-01-19	2016-01-19	ESC_CA5253AA	32	ESC_FA9846AA_AS	E. coli - EHEC	3987	560
ESC_CA5254AA	FSIS1605420	SRR3106213;ILLUMINA;Paired;500;SRX1534641	Livestock	Bovine	Animal-Calf-Bob Veal	2015				North America	United States	California			United States Department of Agriculture, Food Safety and Inspection Service	Escherichia coli		PRJNA268206	SRP050539		SAMN04421071	SRS1251653	2016-01-19	2016-01-19	ESC_CA5254AA	32	ESC_FA9847AA_AS	E. coli - EHEC	3989	560
ESC_CA5255AA	FSIS1605469	SRR3106221;ILLUMINA;Paired;500;SRX1534649	Livestock	Bovine	Product-Raw-Intact-Beef	2015				North America	United States	Colorado			United States Department of Agriculture, Food Safety and Inspection Service	Escherichia coli		PRJNA268206	SRP050539		SAMN04417755	SRS1251658	2016-01-20	2016-01-19	ESC_CA5255AA	2522	ESC_FA9848AA_AS	-	3988	3988
ESC_CA5733AA	FDA00009425	SRR3133016;ILLUMINA;Paired;500;SRX1550921	Food	Plant	Kale	2015	7			North America	United States	Oregon			FDA Center for Food Safety and Applied Nutrition	Escherichia coli		PRJNA230969	SRP058582		SAMN04443376	SRS1267579	2016-02-01	2015-01-01	ESC_CA5733AA	446	ESC_GA0333AA_AS	E. coli - STEC	3550	1051
ESC_CA5734AA	IEH-NGS-ECO-00084	SRR3133010;ILLUMINA;Paired;500;SRX1550915	Food	Plant	Leafy Greens	2014	10			North America	United States	California			FDA Center for Food Safety and Applied Nutrition	Escherichia coli		PRJNA230969	SRP058582		SAMN04422329	SRS1267573	2016-02-01	2015-01-01	ESC_CA5734AA	582	ESC_GA0334AA_AS	E. coli - EPEC	3549	1765
ESC_CA5735AA	IEH-NGS-ECO-00083	SRR3133009;ILLUMINA;Paired;500;SRX1550914	Food	Plant	Leafy Greens	2014	10			North America	United States	California			FDA Center for Food Safety and Applied Nutrition	Escherichia coli		PRJNA230969	SRP058582		SAMN04422328	SRS1267566	2016-02-01	2015-01-01	ESC_CA5735AA	122	ESC_GA0335AA_AS	E. coli - EPEC	3546	1806
ESC_CA5736AA	IEH-NGS-ECO-00082	SRR3133008;ILLUMINA;Paired;500;SRX1550913	Food	Plant	Romaine Lettuce	2014	9			North America	United States	California			FDA Center for Food Safety and Applied Nutrition	Escherichia coli		PRJNA230969	SRP058582		SAMN04422327	SRS1267567	2016-02-01	2015-01-01	ESC_CA5736AA	2385	ESC_GA0336AA_AS	E. coli - STEC	3548	138
ESC_CA5737AA	IEH-NGS-ECO-00081	SRR3133007;ILLUMINA;Paired;500;SRX1550912	Livestock	Bovine	Beef	2014	9			North America	United States	Washington			FDA Center for Food Safety and Applied Nutrition	Escherichia coli		PRJNA230969	SRP058582		SAMN04422326	SRS1267568	2016-02-01	2015-01-01	ESC_CA5737AA	333	ESC_GA0337AA_AS	E. coli - EHEC	3547	3547
ESC_CA5738AA	IEH-NGS-ECO-00080	SRR3133006;ILLUMINA;Paired;500;SRX1550911	Food	Plant	Romaine Lettuce	2014	9			North America	United States	California			FDA Center for Food Safety and Applied Nutrition	Escherichia coli		PRJNA230969	SRP058582		SAMN04422325	SRS1267569	2016-02-01	2015-01-01	ESC_CA5738AA	677	ESC_GA0338AA_AS	E. coli - STEC	3545	1146
ESC_CA5739AA	IEH-NGS-ECO-00079	SRR3133005;ILLUMINA;Paired;500;SRX1550910	Livestock	Bovine	Beef	2014	9			North America	United States	Washington			FDA Center for Food Safety and Applied Nutrition	Escherichia coli		PRJNA230969	SRP058582		SAMN04422324	SRS1267570	2016-02-01	2015-01-01	ESC_CA5739AA	442	ESC_GA0339AA_AS	E. coli - EPEC	3544	877
ESC_CA5740AA	IEH-NGS-ECO-00078	SRR3133004;ILLUMINA;Paired;500;SRX1550909	Livestock	Bovine	Beef	2014	9			North America	United States	Washington			FDA Center for Food Safety and Applied Nutrition	Escherichia coli		PRJNA230969	SRP058582		SAMN04422323	SRS1267571	2016-02-01	2015-01-01	ESC_CA5740AA	1583	ESC_GA0340AA_AS	E. coli - EPEC	3540	3540
ESC_CA5741AA	IEH-NGS-ECO-00077	SRR3133003;ILLUMINA;Paired;500;SRX1550908	Livestock	Bovine	Beef	2014	9			North America	United States	Washington			FDA Center for Food Safety and Applied Nutrition	Escherichia coli		PRJNA230969	SRP058582		SAMN04422322	SRS1267562	2016-02-01	2015-01-01	ESC_CA5741AA	11	ESC_GA0341AA_AS	E. coli - EHEC	3542	63
ESC_CA5742AA	IEH-NGS-ECO-00076	SRR3133002;ILLUMINA;Paired;500;SRX1550907	Food	Plant	Spinach	2014	9			North America	United States	California			FDA Center for Food Safety and Applied Nutrition	Escherichia coli		PRJNA230969	SRP058582		SAMN04422321	SRS1267563	2016-02-01	2015-01-01	ESC_CA5742AA	21	ESC_GA0342AA_AS	E. coli - EHEC	3543	6
ESC_CA5743AA	IEH-NGS-ECO-00075	SRR3133001;ILLUMINA;Paired;500;SRX1550906	Food	Plant	Kale	2014	9			North America	United States	California			FDA Center for Food Safety and Applied Nutrition	Escherichia coli		PRJNA230969	SRP058582		SAMN04422320	SRS1267564	2016-02-01	2015-01-01	ESC_CA5743AA	17	ESC_GA0343AA_AS	E. coli - EHEC	3541	3
ESC_CA5744AA	IEH-NGS-ECO-00074	SRR3133000;ILLUMINA;Paired;500;SRX1550905	Food	Plant	Spinach	2014	9			North America	United States	California			FDA Center for Food Safety and Applied Nutrition	Escherichia coli		PRJNA230969	SRP058582		SAMN04422319	SRS1267565	2016-02-01	2015-01-01	ESC_CA5744AA	20	ESC_GA0344AA_AS	E. coli - EPEC	3539	3
ESC_CA5745AA	IEH-NGS-ECO-00073	SRR3132999;ILLUMINA;Paired;500;SRX1550904	Livestock	Bovine	Beef	2014	9			North America	United States	Nebraska			FDA Center for Food Safety and Applied Nutrition	Escherichia coli		PRJNA230969	SRP058582		SAMN04422318	SRS1267561	2016-02-01	2015-01-01	ESC_CA5745AA	11	ESC_GA0345AA_AS	E. coli - EHEC	3537	63
ESC_CA5746AA	IEH-NGS-ECO-00072	SRR3132998;ILLUMINA;Paired;500;SRX1550903	Livestock	Bovine	Beef	2014	9			North America	United States	Nebraska			FDA Center for Food Safety and Applied Nutrition	Escherichia coli		PRJNA230969	SRP058582		SAMN04422317	SRS1267556	2016-02-01	2015-01-01	ESC_CA5746AA	11	ESC_GA0346AA_AS	E. coli - EHEC	3538	63
ESC_CA5747AA	IEH-NGS-ECO-00071	SRR3132997;ILLUMINA;Paired;500;SRX1550902	Livestock	Bovine	Beef	2014	9			North America	United States	Nebraska			FDA Center for Food Safety and Applied Nutrition	Escherichia coli		PRJNA230969	SRP058582		SAMN04422316	SRS1267557	2016-02-01	2015-01-01	ESC_CA5747AA	11	ESC_GA0347AA_AS	E. coli - EHEC	3536	63
ESC_CA5748AA	IEH-NGS-ECO-00070	SRR3131269;ILLUMINA;Paired;500;SRX1550901	Food	Plant	Spinach	2014	9			North America	United States	California			FDA Center for Food Safety and Applied Nutrition	Escherichia coli		PRJNA230969	SRP058582		SAMN04422315	SRS1267558	2016-02-01	2015-01-01	ESC_CA5748AA	3759	ESC_GA0348AA_AS	E. coli - STEC	3535	895
ESC_CA5749AA	IEH-NGS-ECO-00069	SRR3131268;ILLUMINA;Paired;500;SRX1550900	Food	Bovine	Meat	2014	9			North America	United States	California			FDA Center for Food Safety and Applied Nutrition	Escherichia coli		PRJNA230969	SRP058582		SAMN04422314	SRS1267559	2016-02-01	2015-01-01	ESC_CA5749AA	3494	ESC_GA0349AA_AS	-	3534	162
ESC_CA5750AA	IEH-NGS-ECO-00068	SRR3131267;ILLUMINA;Paired;500;SRX1550899	Livestock	Bovine	Beef	2014	8			North America	United States	Washington			FDA Center for Food Safety and Applied Nutrition	Escherichia coli		PRJNA230969	SRP058582		SAMN04422313	SRS1267560	2016-02-01	2015-01-01	ESC_CA5750AA	11	ESC_GA0350AA_AS	E. coli - EHEC	3533	63
ESC_CA5751AA	IEH-NGS-ECO-00108	SRR3131266;ILLUMINA;Paired;500;SRX1550898	Food	Plant	Romaine Lettuce	2014	10			North America	United States	California			FDA Center for Food Safety and Applied Nutrition	Escherichia coli		PRJNA230969	SRP058582		SAMN04422354	SRS1267550	2016-02-01	2015-01-01	ESC_CA5751AA	173	ESC_GA0351AA_AS	E. coli - STEC	3532	2042
ESC_CA5752AA	IEH-NGS-ECO-00107	SRR3131265;ILLUMINA;Paired;500;SRX1550897	Food	Plant	Spinach	2014	10			North America	United States	Arizona			FDA Center for Food Safety and Applied Nutrition	Escherichia coli		PRJNA230969	SRP058582		SAMN04422353	SRS1267551	2016-02-01	2015-01-01	ESC_CA5752AA	17	ESC_GA0352AA_AS	E. coli - EPEC	3531	3
ESC_CA5753AA	IEH-NGS-ECO-00106	SRR3131264;ILLUMINA;Paired;500;SRX1550896	Livestock	Bovine	Beef	2014	10			North America	United States	Minnesota			FDA Center for Food Safety and Applied Nutrition	Escherichia coli		PRJNA230969	SRP058582		SAMN04422352	SRS1267552	2016-02-01	2015-01-01	ESC_CA5753AA	1967	ESC_GA0353AA_AS	E. coli - EHEC	3530	3
ESC_CA5754AA	IEH-NGS-ECO-00105	SRR3131263;ILLUMINA;Paired;500;SRX1550895	Food	Plant	Romaine Lettuce	2014	10			North America	United States	California			FDA/CFSAN	Escherichia coli		PRJNA230969	SRP058582		SAMN04422351	SRS1267553	2016-02-01	2015-01-01	ESC_CA5754AA	5960	ESC_GA0354AA_AS	E. coli - STEC	3529	977
ESC_CA5755AA	IEH-NGS-ECO-00104	SRR3131262;ILLUMINA;Paired;500;SRX1550894	Livestock	Bovine	Beef	2014	10			North America	United States	Minnesota			FDA Center for Food Safety and Applied Nutrition	Escherichia coli		PRJNA230969	SRP058582		SAMN04422350	SRS1267554	2016-02-01	2015-01-01	ESC_CA5755AA	795	ESC_GA0355AA_AS	E. coli - EPEC	3528	3044
ESC_CA5756AA	IEH-NGS-ECO-00103	SRR3131261;ILLUMINA;Paired;500;SRX1550893	Food	Plant	Lettuce	2014	10			North America	United States	California			FDA Center for Food Safety and Applied Nutrition	Escherichia coli		PRJNA230969	SRP058582		SAMN04422349	SRS1267555	2016-02-01	2015-01-01	ESC_CA5756AA	657	ESC_GA0356AA_AS	E. coli - STEC	3527	3527
ESC_CA5758AA	IEH-NGS-ECO-00101	SRR3131259;ILLUMINA;Paired;500;SRX1550891	Food	Plant	Leafy Greens	2014	10			North America	United States	California			FDA Center for Food Safety and Applied Nutrition	Escherichia coli		PRJNA230969	SRP058582		SAMN04422346	SRS1267547	2016-02-01	2015-01-01	ESC_CA5758AA	20	ESC_GA0358AA_AS	E. coli - EPEC	3526	3
ESC_CA5759AA	IEH-NGS-ECO-00100	SRR3131258;ILLUMINA;Paired;500;SRX1550890	Food	Plant	Leafy Greens	2014	10			North America	United States	California			FDA Center for Food Safety and Applied Nutrition	Escherichia coli		PRJNA230969	SRP058582		SAMN04422345	SRS1267548	2016-02-01	2015-01-01	ESC_CA5759AA	28	ESC_GA0359AA_AS	E. coli - EPEC	3524	3519
ESC_CA5760AA	IEH-NGS-ECO-00099	SRR3131257;ILLUMINA;Paired;500;SRX1550889	Food	Plant	Leafy Greens	2014	10			North America	United States	California			FDA Center for Food Safety and Applied Nutrition	Escherichia coli		PRJNA230969	SRP058582		SAMN04422344	SRS1267549	2016-02-01	2015-01-01	ESC_CA5760AA	517	ESC_GA0360AA_AS	E. coli - EPEC	3523	138
ESC_CA5761AA	IEH-NGS-ECO-00098	SRR3131256;ILLUMINA;Paired;500;SRX1550888	Food	Plant	Leafy Greens	2014	10			North America	United States	California			FDA Center for Food Safety and Applied Nutrition	Escherichia coli		PRJNA230969	SRP058582		SAMN04422343	SRS1267540	2016-02-01	2015-01-01	ESC_CA5761AA	328	ESC_GA0361AA_AS	E. coli - EPEC	3517	1084
ESC_CA5762AA	IEH-NGS-ECO-00097	SRR3131255;ILLUMINA;Paired;500;SRX1550887	Food	Plant	Leafy Greens	2014	10			North America	United States	California			FDA Center for Food Safety and Applied Nutrition	Escherichia coli		PRJNA230969	SRP058582		SAMN04422342	SRS1267541	2016-02-01	2015-01-01	ESC_CA5762AA	582	ESC_GA0362AA_AS	E. coli - EPEC	3521	1765
ESC_CA5763AA	IEH-NGS-ECO-00096	SRR3131254;ILLUMINA;Paired;500;SRX1550886	Food	Plant	Leafy Greens	2014	10			North America	United States	California			FDA Center for Food Safety and Applied Nutrition	Escherichia coli		PRJNA230969	SRP058582		SAMN04422341	SRS1267542	2016-02-01	2015-01-01	ESC_CA5763AA	906	ESC_GA0363AA_AS	E. coli - STEC	18555	122
ESC_CA5764AA	IEH-NGS-ECO-00095	SRR3131253;ILLUMINA;Paired;500;SRX1550885	Food	Plant	Leafy Greens	2014	10			North America	United States	California			FDA Center for Food Safety and Applied Nutrition	Escherichia coli		PRJNA230969	SRP058582		SAMN04422340	SRS1267543	2016-02-01	2015-01-01	ESC_CA5764AA	327	ESC_GA0364AA_AS	E. coli - EPEC	3518	1090
ESC_CA5765AA	IEH-NGS-ECO-00094	SRR3131252;ILLUMINA;Paired;500;SRX1550884	Food	Plant	Leafy Greens	2014	10			North America	United States	California			FDA Center for Food Safety and Applied Nutrition	Escherichia coli		PRJNA230969	SRP058582		SAMN04422339	SRS1267544	2016-02-01	2015-01-01	ESC_CA5765AA	28	ESC_GA0365AA_AS	E. coli - EPEC	3519	3519
ESC_CA5766AA	IEH-NGS-ECO-00093	SRR3131251;ILLUMINA;Paired;500;SRX1550883	Food	Plant	Leafy Greens	2014	10			North America	United States	California			FDA Center for Food Safety and Applied Nutrition	Escherichia coli		PRJNA230969	SRP058582		SAMN04422338	SRS1267545	2016-02-01	2015-01-01	ESC_CA5766AA	328	ESC_GA0366AA_AS	E. coli - EPEC	3517	1084
ESC_CA5768AA	IEH-NGS-ECO-00091	SRR3131249;ILLUMINA;Paired;500;SRX1550856	Food	Plant	Leafy Greens	2014	10			North America	United States	California			FDA Center for Food Safety and Applied Nutrition	Escherichia coli		PRJNA230969	SRP058582		SAMN04422336	SRS1267516	2016-02-01	2015-01-01	ESC_CA5768AA	122	ESC_GA0368AA_AS	E. coli - EPEC	3515	1806
ESC_CA5769AA	IEH-NGS-ECO-00090	SRR3131248;ILLUMINA;Paired;500;SRX1550855	Food	Plant	Leafy Greens	2014	10			North America	United States	California			FDA Center for Food Safety and Applied Nutrition	Escherichia coli		PRJNA230969	SRP058582		SAMN04422335	SRS1267517	2016-02-01	2015-01-01	ESC_CA5769AA	2385	ESC_GA0369AA_AS	E. coli - STEC	3516	138
ESC_CA5770AA	IEH-NGS-ECO-00089	SRR3131247;ILLUMINA;Paired;500;SRX1550854	Food	Plant	Leafy Greens	2014	10			North America	United States	California			FDA Center for Food Safety and Applied Nutrition	Escherichia coli		PRJNA230969	SRP058582		SAMN04422334	SRS1267509	2016-02-01	2015-01-01	ESC_CA5770AA	2385	ESC_GA0370AA_AS	E. coli - STEC	3514	138
ESC_CA5771AA	IEH-NGS-ECO-00088	SRR3131246;ILLUMINA;Paired;500;SRX1550853	Food	Plant	Leafy Greens	2014	10			North America	United States	California			FDA Center for Food Safety and Applied Nutrition	Escherichia coli		PRJNA230969	SRP058582		SAMN04422333	SRS1267510	2016-02-01	2015-01-01	ESC_CA5771AA	2385	ESC_GA0371AA_AS	E. coli - STEC	3513	138
ESC_CA5772AA	IEH-NGS-ECO-00087	SRR3131245;ILLUMINA;Paired;500;SRX1550852	Food	Plant	Leafy Greens	2014	10			North America	United States	California			FDA Center for Food Safety and Applied Nutrition	Escherichia coli		PRJNA230969	SRP058582		SAMN04422332	SRS1267511	2016-02-01	2015-01-01	ESC_CA5772AA	297	ESC_GA0372AA_AS	E. coli - STEC	3512	1081
ESC_CA5773AA	IEH-NGS-ECO-00086	SRR3131244;ILLUMINA;Paired;500;SRX1550840	Food	Plant	Leafy Greens	2014	10			North America	United States	California			FDA Center for Food Safety and Applied Nutrition	Escherichia coli		PRJNA230969	SRP058582		SAMN04422331	SRS1267508	2016-02-01	2015-01-01	ESC_CA5773AA	122	ESC_GA0373AA_AS	E. coli - EPEC	3515	1806
ESC_CA5774AA	IEH-NGS-ECO-00085	SRR3131243;ILLUMINA;Paired;500;SRX1550839	Food	Plant	Leafy Greens	2014	10			North America	United States	California			FDA Center for Food Safety and Applied Nutrition	Escherichia coli		PRJNA230969	SRP058582		SAMN04422330	SRS1267496	2016-02-01	2015-01-01	ESC_CA5774AA	582	ESC_GA0374AA_AS	E. coli - EPEC	18551	1765
ESC_CA5831AA	KCJ3858	SRR3122759;ILLUMINA;Paired;500;SRX1546030	Livestock	Bovine	Bos taurus; Uterus	2013	6			North America	United States	Florida			FDA Center for Food Safety and Applied Nutrition	Escherichia coli		PRJNA298331	SRP064902		SAMN04396087	SRS1262928	2016-02-01	2015-01-01	ESC_CA5831AA	162	ESC_GA0431AA_AS	-	3460	1143
ESC_CA5832AA	KCJ3816	SRR3122758;ILLUMINA;Paired;500;SRX1546029	Livestock	Bovine	Bos taurus; Uterus	2013	6			North America	United States	Florida			FDA Center for Food Safety and Applied Nutrition	Escherichia coli		PRJNA298331	SRP064902		SAMN04396077	SRS1262929	2016-02-01	2015-01-01	ESC_CA5832AA	2328	ESC_GA0432AA_AS	-	3458	3458
ESC_CA5834AA	MOD1-EC1953	SRR3139473;ILLUMINA;Paired;500;SRX1557464,SRR4340468;ILLUMINA;Paired;300;SRX2207745	Livestock	Bovine	Bos taurus; cow					Europe	Germany				FDA Center for Food Safety and Applied Nutrition	Escherichia coli		PRJNA230969	SRP058582		SAMN04448493	SRS1272825	2016-02-03	2015-01-01	ESC_CA5834AA	442	ESC_GA0444AA_AS	E. coli - STEC	18526	877
ESC_CA5838AA	FSIS1605644	SRR3144230;ILLUMINA;Paired;500;SRX1560236	Livestock	Bovine	Comminuted Beef	2015				North America	United States	Texas			United States Department of Agriculture, Food Safety and Inspection Service	Escherichia coli		PRJNA268206	SRP050539		SAMN04455489	SRS1274848	2016-02-04	2016-02-03	ESC_CA5838AA	11	ESC_GA0438AA_AS	E. coli - EHEC	3455	63
ESC_CA5839AA	FSIS1605645	SRR3144198;ILLUMINA;Paired;500;SRX1560209	Livestock	Bovine	Comminuted Beef	2015				North America	United States	Texas			United States Department of Agriculture, Food Safety and Inspection Service	Escherichia coli		PRJNA268206	SRP050539		SAMN04455490	SRS1274825	2016-02-04	2016-02-03	ESC_CA5839AA	5908	ESC_GA0439AA_AS	-	3454	3454
ESC_CA5840AA	FSIS1605535	SRR3144197;ILLUMINA;Paired;500;SRX1560208	Livestock	Bovine	Comminuted Beef	2016				North America	United States	Tennessee			United States Department of Agriculture, Food Safety and Inspection Service	Escherichia coli		PRJNA268206	SRP050539		SAMN04455486	SRS1274827	2016-02-04	2016-02-03	ESC_CA5840AA	11	ESC_GA0440AA_AS	E. coli - EHEC	3453	63
ESC_CA5841AA	FDA00009731	SRR3143692;ILLUMINA;Paired;500;SRX1559820	Food	Plant	Thai Pepper	2015	12			North America	Mexico				FDA/CFSAN	Escherichia coli		PRJNA215355	SRP028928		SAMN04335456	SRS1274501	2016-02-04	2015-01-01	ESC_CA5841AA	205	ESC_GA0441AA_AS	E. coli - STEC	3452	3066
ESC_CA5842AA	FSIS1605610	SRR3144766;ILLUMINA;Paired;500;SRX1560813	Livestock	Bovine	Product-Raw-Intact-Beef	2016				North America	United States	Ohio			United States Department of Agriculture, Food Safety and Inspection Service	Escherichia coli		PRJNA268206	SRP050539		SAMN04455487	SRS1275389	2016-02-04	2016-02-04	ESC_CA5842AA	17	ESC_GA0442AA_AS	E. coli - EHEC	3451	3
ESC_CA5843AA	FSIS1605611	SRR3144229;ILLUMINA;Paired;500;SRX1560234	Livestock	Bovine	Product-Raw-Intact-Beef	2016				North America	United States	Florida			United States Department of Agriculture, Food Safety and Inspection Service	Escherichia coli		PRJNA268206	SRP050539		SAMN04455488	SRS1274850	2016-02-04	2016-02-03	ESC_CA5843AA	16	ESC_GA0443AA_AS	E. coli - EHEC	3450	2
ESC_CA5891AA	PNUSAE002177	SRR3146223;ILLUMINA;Paired;;SRX1561971	Livestock	Bovine	Raw Beef	2015	12			North America	United States	Tennessee			Centers for Disease Control and Prevention Enteric Diseases Laboratory Branch	Escherichia coli		PRJNA218110	SRP046387		SAMN04448350	SRS1276600	2016-02-05	2016-02-04	ESC_CA5891AA	56	ESC_GA0503AA_AS	E. coli - STEC	18501	2041
ESC_CA5972AA	IEH-NGS-ECO-00188	SRR3137555;ILLUMINA;Paired;500;SRX1555989	Livestock	Bovine	Beef	2014	11			North America	United States	Nebraska			FDA Center for Food Safety and Applied Nutrition	Escherichia coli		PRJNA230969	SRP058582		SAMN04422435	SRS1271507	2016-02-05	2015-01-01	ESC_CA5972AA	11	ESC_GA0585AA_AS	E. coli - EHEC	3315	63
ESC_CA5973AA	IEH-NGS-ECO-00187	SRR3137554;ILLUMINA;Paired;500;SRX1555988	Livestock	Bovine	Beef	2014	11			North America	United States	Nebraska			FDA Center for Food Safety and Applied Nutrition	Escherichia coli		PRJNA230969	SRP058582		SAMN04422434	SRS1271504	2016-02-05	2015-01-01	ESC_CA5973AA	11	ESC_GA0586AA_AS	E. coli - EHEC	3315	63
ESC_CA5974AA	IEH-NGS-ECO-00186	SRR3137553;ILLUMINA;Paired;500;SRX1555987	Livestock	Bovine	Beef	2014	11			North America	United States	Nebraska			FDA Center for Food Safety and Applied Nutrition	Escherichia coli		PRJNA230969	SRP058582		SAMN04422433	SRS1271505	2016-02-05	2015-01-01	ESC_CA5974AA	11	ESC_GA0587AA_AS	E. coli - EHEC	3315	63
ESC_CA5975AA	IEH-NGS-ECO-00185	SRR3137552;ILLUMINA;Paired;500;SRX1555986	Livestock	Bovine	Beef	2014	11			North America	United States	Nebraska			FDA Center for Food Safety and Applied Nutrition	Escherichia coli		PRJNA230969	SRP058582		SAMN04422432	SRS1271506	2016-02-05	2015-01-01	ESC_CA5975AA	11	ESC_GA0588AA_AS	E. coli - EHEC	3315	63
ESC_CA5976AA	IEH-NGS-ECO-00184	SRR3137551;ILLUMINA;Paired;500;SRX1555985	Livestock	Bovine	Beef	2014	11			North America	United States	Nebraska			FDA Center for Food Safety and Applied Nutrition	Escherichia coli		PRJNA230969	SRP058582		SAMN04422431	SRS1271500	2016-02-05	2015-01-01	ESC_CA5976AA	11	ESC_GA0589AA_AS	E. coli - EHEC	3355	63
ESC_CA5977AA	IEH-NGS-ECO-00183	SRR3137550;ILLUMINA;Paired;500;SRX1555984	Livestock	Bovine	Beef	2014	11			North America	United States	Nebraska			FDA Center for Food Safety and Applied Nutrition	Escherichia coli		PRJNA230969	SRP058582		SAMN04422430	SRS1271501	2016-02-05	2015-01-01	ESC_CA5977AA	11	ESC_GA0590AA_AS	E. coli - EHEC	3315	63
ESC_CA5978AA	IEH-NGS-ECO-00182	SRR3137549;ILLUMINA;Paired;500;SRX1555983	Livestock	Bovine	Beef	2014	11			North America	United States	Nebraska			FDA Center for Food Safety and Applied Nutrition	Escherichia coli		PRJNA230969	SRP058582		SAMN04422429	SRS1271502	2016-02-05	2015-01-01	ESC_CA5978AA	11	ESC_GA0591AA_AS	E. coli - EHEC	3348	63
ESC_CA5979AA	IEH-NGS-ECO-00181	SRR3137548;ILLUMINA;Paired;500;SRX1555982	Livestock	Bovine	Beef	2014	11			North America	United States	Nebraska			FDA Center for Food Safety and Applied Nutrition	Escherichia coli		PRJNA230969	SRP058582		SAMN04422428	SRS1271503	2016-02-05	2015-01-01	ESC_CA5979AA	11	ESC_GA0592AA_AS	E. coli - EHEC	3315	63
ESC_CA5981AA	IEH-NGS-ECO-00179	SRR3137546;ILLUMINA;Paired;500;SRX1555980	Livestock	Bovine	Beef	2014	11			North America	United States	Nebraska			FDA Center for Food Safety and Applied Nutrition	Escherichia coli		PRJNA230969	SRP058582		SAMN04422426	SRS1271498	2016-02-05	2015-01-01	ESC_CA5981AA	11	ESC_GA0594AA_AS	E. coli - EHEC	3315	63
ESC_CA5982AA	IEH-NGS-ECO-00178	SRR3137545;ILLUMINA;Paired;500;SRX1555979	Livestock	Bovine	Beef	2014	11			North America	United States	Nebraska			FDA Center for Food Safety and Applied Nutrition	Escherichia coli		PRJNA230969	SRP058582		SAMN04422425	SRS1271499	2016-02-05	2015-01-01	ESC_CA5982AA	11	ESC_GA0595AA_AS	E. coli - EHEC	3348	63
ESC_CA5983AA	IEH-NGS-ECO-00177	SRR3137544;ILLUMINA;Paired;500;SRX1555978	Livestock	Bovine	Beef	2014	11			North America	United States	Nebraska			FDA Center for Food Safety and Applied Nutrition	Escherichia coli		PRJNA230969	SRP058582		SAMN04422424	SRS1271493	2016-02-05	2015-01-01	ESC_CA5983AA	11	ESC_GA0596AA_AS	E. coli - EHEC	3315	63
ESC_CA5984AA	IEH-NGS-ECO-00176	SRR3137543;ILLUMINA;Paired;500;SRX1555977	Livestock	Bovine	Beef	2014	11			North America	United States	Nebraska			FDA Center for Food Safety and Applied Nutrition	Escherichia coli		PRJNA230969	SRP058582		SAMN04422423	SRS1271494	2016-02-05	2015-01-01	ESC_CA5984AA	11	ESC_GA0597AA_AS	E. coli - EHEC	3315	63
ESC_CA5985AA	IEH-NGS-ECO-00175	SRR3137542;ILLUMINA;Paired;500;SRX1555975	Livestock	Bovine	Beef	2014	11			North America	United States	Nebraska			FDA Center for Food Safety and Applied Nutrition	Escherichia coli		PRJNA230969	SRP058582		SAMN04422422	SRS1271495	2016-02-05	2015-01-01	ESC_CA5985AA	11	ESC_GA0598AA_AS	E. coli - EHEC	3315	63
ESC_CA5986AA	IEH-NGS-ECO-00174	SRR3137541;ILLUMINA;Paired;500;SRX1555974	Livestock	Bovine	Beef	2014	11			North America	United States	Nebraska			FDA Center for Food Safety and Applied Nutrition	Escherichia coli		PRJNA230969	SRP058582		SAMN04422421	SRS1271490	2016-02-05	2015-01-01	ESC_CA5986AA	11	ESC_GA0599AA_AS	E. coli - EHEC	3315	63
ESC_CA5987AA	IEH-NGS-ECO-00173	SRR3137540;ILLUMINA;Paired;500;SRX1555973	Livestock	Bovine	Beef	2014	11			North America	United States	Nebraska			FDA Center for Food Safety and Applied Nutrition	Escherichia coli		PRJNA230969	SRP058582		SAMN04422420	SRS1271491	2016-02-05	2015-01-01	ESC_CA5987AA	11	ESC_GA0600AA_AS	E. coli - EHEC	3315	63
ESC_CA5988AA	IEH-NGS-ECO-00172	SRR3137539;ILLUMINA;Paired;500;SRX1555972	Livestock	Bovine	Beef	2014	11			North America	United States	Nebraska			FDA Center for Food Safety and Applied Nutrition	Escherichia coli		PRJNA230969	SRP058582		SAMN04422419	SRS1271492	2016-02-05	2015-01-01	ESC_CA5988AA	11	ESC_GA0601AA_AS	E. coli - EHEC	3348	63
ESC_CA5989AA	IEH-NGS-ECO-00171	SRR3137538;ILLUMINA;Paired;500;SRX1555971	Livestock	Bovine	Beef	2014	11			North America	United States	Nebraska			FDA Center for Food Safety and Applied Nutrition	Escherichia coli		PRJNA230969	SRP058582		SAMN04422418	SRS1271486	2016-02-05	2015-01-01	ESC_CA5989AA	11	ESC_GA0602AA_AS	E. coli - EHEC	3348	63
ESC_CA5990AA	IEH-NGS-ECO-00170	SRR3137537;ILLUMINA;Paired;500;SRX1555970	Livestock	Bovine	Beef	2014	11			North America	United States	Nebraska			FDA Center for Food Safety and Applied Nutrition	Escherichia coli		PRJNA230969	SRP058582		SAMN04422417	SRS1271487	2016-02-05	2015-01-01	ESC_CA5990AA	11	ESC_GA0603AA_AS	E. coli - EHEC	3315	63
ESC_CA5991AA	IEH-NGS-ECO-00169	SRR3137536;ILLUMINA;Paired;500;SRX1555969	Livestock	Bovine	Beef	2014	11			North America	United States	Nebraska			FDA Center for Food Safety and Applied Nutrition	Escherichia coli		PRJNA230969	SRP058582		SAMN04422416	SRS1271488	2016-02-05	2015-01-01	ESC_CA5991AA	11	ESC_GA0604AA_AS	E. coli - EHEC	3315	63
ESC_CA5992AA	IEH-NGS-ECO-00168	SRR3137535;ILLUMINA;Paired;500;SRX1555968	Livestock	Bovine	Beef	2014	11			North America	United States	Nebraska			FDA Center for Food Safety and Applied Nutrition	Escherichia coli		PRJNA230969	SRP058582		SAMN04422415	SRS1271489	2016-02-05	2015-01-01	ESC_CA5992AA	11	ESC_GA0605AA_AS	E. coli - EHEC	18493	63
ESC_CA5993AA	IEH-NGS-ECO-00167	SRR3137534;ILLUMINA;Paired;500;SRX1555967	Livestock	Bovine	Beef	2014	11			North America	United States	Nebraska			FDA Center for Food Safety and Applied Nutrition	Escherichia coli		PRJNA230969	SRP058582		SAMN04422414	SRS1271483	2016-02-05	2015-01-01	ESC_CA5993AA	11	ESC_GA0606AA_AS	E. coli - EHEC	3345	63
ESC_CA5994AA	IEH-NGS-ECO-00166	SRR3137533;ILLUMINA;Paired;500;SRX1555966	Livestock	Bovine	Beef	2014	11			North America	United States	Nebraska			FDA Center for Food Safety and Applied Nutrition	Escherichia coli		PRJNA230969	SRP058582		SAMN04422413	SRS1271484	2016-02-05	2015-01-01	ESC_CA5994AA	11	ESC_GA0607AA_AS	E. coli - EHEC	3344	63
ESC_CA5995AA	IEH-NGS-ECO-00165	SRR3137532;ILLUMINA;Paired;500;SRX1555965	Livestock	Bovine	Beef	2014	11			North America	United States	Nebraska			FDA Center for Food Safety and Applied Nutrition	Escherichia coli		PRJNA230969	SRP058582		SAMN04422412	SRS1271485	2016-02-05	2015-01-01	ESC_CA5995AA	11	ESC_GA0608AA_AS	E. coli - EHEC	3343	63
ESC_CA6007AA	IEH-NGS-ECO-00212	SRR3136885;ILLUMINA;Paired;500;SRX1555463	Food	Plant	Flour	2015	1			North America	United States	Nebraska			FDA Center for Food Safety and Applied Nutrition	Escherichia coli		PRJNA230969	SRP058582		SAMN04429921	SRS1271189	2016-02-05	2015-01-01	ESC_CA6007AA	1967	ESC_GA0621AA_AS	E. coli - EHEC	3334	3
ESC_CA6008AA	IEH-NGS-ECO-00211	SRR3136884;ILLUMINA;Paired;500;SRX1555462	Food	Plant	Flour	2015	1			North America	United States	Nebraska			FDA Center for Food Safety and Applied Nutrition	Escherichia coli		PRJNA230969	SRP058582		SAMN04429920	SRS1271190	2016-02-05	2015-01-01	ESC_CA6008AA	1967	ESC_GA0622AA_AS	E. coli - EHEC	3333	3
ESC_CA6009AA	IEH-NGS-ECO-00210	SRR3136883;ILLUMINA;Paired;500;SRX1555460	Food	Plant	Flour	2015	1			North America	United States	Nebraska			FDA Center for Food Safety and Applied Nutrition	Escherichia coli		PRJNA230969	SRP058582		SAMN04429919	SRS1271186	2016-02-05	2015-01-01	ESC_CA6009AA	337	ESC_GA0623AA_AS	E. coli - EPEC	3331	3288
ESC_CA6010AA	IEH-NGS-ECO-00209	SRR3136882;ILLUMINA;Paired;500;SRX1555459	Food	Plant	Flour	2015	1			North America	United States	Nebraska			FDA Center for Food Safety and Applied Nutrition	Escherichia coli		PRJNA230969	SRP058582		SAMN04429918	SRS1271187	2016-02-05	2015-01-01	ESC_CA6010AA	337	ESC_GA0624AA_AS	E. coli - EPEC	3330	3288
ESC_CA6011AA	IEH-NGS-ECO-00208	SRR3136880;ILLUMINA;Paired;500;SRX1555455	Food	Plant	Flour	2015	1			North America	United States	Nebraska			FDA Center for Food Safety and Applied Nutrition	Escherichia coli		PRJNA230969	SRP058582		SAMN04429917	SRS1271184	2016-02-05	2015-01-01	ESC_CA6011AA	20	ESC_GA0625AA_AS	E. coli - EPEC	3329	3
ESC_CA6013AA	IEH-NGS-ECO-00206	SRR3136878;ILLUMINA;Paired;500;SRX1555453	Food	Plant	Brussels Sprouts	2014	12			North America	United States	California			FDA Center for Food Safety and Applied Nutrition	Escherichia coli		PRJNA230969	SRP058582		SAMN04429915	SRS1271177	2016-02-05	2015-01-01	ESC_CA6013AA	1092	ESC_GA0627AA_AS	E. coli - EPEC	3328	3328
ESC_CA6014AA	IEH-NGS-ECO-00205	SRR3136877;ILLUMINA;Paired;500;SRX1555452	Food	Plant	Brussels Sprouts	2014	12			North America	United States	California			FDA Center for Food Safety and Applied Nutrition	Escherichia coli		PRJNA230969	SRP058582		SAMN04429914	SRS1271178	2016-02-05	2015-01-01	ESC_CA6014AA	10	ESC_GA0628AA_AS	E. coli - EPEC	3325	13
ESC_CA6015AA	IEH-NGS-ECO-00204	SRR3136876;ILLUMINA;Paired;500;SRX1555451	Food	Plant	Kale	2014	12			North America	United States	Arizona			FDA Center for Food Safety and Applied Nutrition	Escherichia coli		PRJNA230969	SRP058582		SAMN04429913	SRS1271179	2016-02-05	2015-01-01	ESC_CA6015AA	2520	ESC_GA0629AA_AS	E. coli - STEC	3326	3326
ESC_CA6017AA	IEH-NGS-ECO-00202	SRR3136874;ILLUMINA;Paired;500;SRX1555449	Livestock	Bovine	Beef	2014	12			North America	United States	Georgia			FDA Center for Food Safety and Applied Nutrition	Escherichia coli		PRJNA230969	SRP058582		SAMN04429911	SRS1271181	2016-02-05	2015-01-01	ESC_CA6017AA	11	ESC_GA0631AA_AS	E. coli - EHEC	3324	63
ESC_CA6018AA	IEH-NGS-ECO-00201	SRR3136873;ILLUMINA;Paired;500;SRX1555448	Livestock	Bovine	Beef	2014	11			North America	United States	Nebraska			FDA Center for Food Safety and Applied Nutrition	Escherichia coli		PRJNA230969	SRP058582		SAMN04429910	SRS1271182	2016-02-05	2015-01-01	ESC_CA6018AA	11	ESC_GA0632AA_AS	E. coli - EHEC	3315	63
ESC_CA6019AA	IEH-NGS-ECO-00200	SRR3136872;ILLUMINA;Paired;500;SRX1555447	Livestock	Bovine	Beef	2014	11			North America	United States	Nebraska			FDA Center for Food Safety and Applied Nutrition	Escherichia coli		PRJNA230969	SRP058582		SAMN04429909	SRS1271171	2016-02-05	2015-01-01	ESC_CA6019AA	11	ESC_GA0633AA_AS	E. coli - EHEC	3315	63
ESC_CA6020AA	IEH-NGS-ECO-00199	SRR3136868;ILLUMINA;Paired;500;SRX1555446	Livestock	Bovine	Beef	2014	11			North America	United States	Nebraska			FDA Center for Food Safety and Applied Nutrition	Escherichia coli		PRJNA230969	SRP058582		SAMN04429908	SRS1271172	2016-02-05	2015-01-01	ESC_CA6020AA	11	ESC_GA0634AA_AS	E. coli - EHEC	3315	63
ESC_CA6021AA	IEH-NGS-ECO-00198	SRR3136867;ILLUMINA;Paired;500;SRX1555445	Livestock	Bovine	Beef	2014	11			North America	United States	Nebraska			FDA Center for Food Safety and Applied Nutrition	Escherichia coli		PRJNA230969	SRP058582		SAMN04429907	SRS1271173	2016-02-05	2015-01-01	ESC_CA6021AA	11	ESC_GA0635AA_AS	E. coli - EHEC	3315	63
ESC_CA6022AA	IEH-NGS-ECO-00197	SRR3136866;ILLUMINA;Paired;500;SRX1555444	Livestock	Bovine	Beef	2014	11			North America	United States	Nebraska			FDA Center for Food Safety and Applied Nutrition	Escherichia coli		PRJNA230969	SRP058582		SAMN04429906	SRS1271174	2016-02-05	2015-01-01	ESC_CA6022AA	11	ESC_GA0636AA_AS	E. coli - EHEC	3315	63
ESC_CA6023AA	IEH-NGS-ECO-00196	SRR3136865;ILLUMINA;Paired;500;SRX1555443	Livestock	Bovine	Beef	2014	11			North America	United States	Nebraska			FDA Center for Food Safety and Applied Nutrition	Escherichia coli		PRJNA230969	SRP058582		SAMN04429905	SRS1271175	2016-02-05	2015-01-01	ESC_CA6023AA	11	ESC_GA0637AA_AS	E. coli - EHEC	3315	63
ESC_CA6024AA	IEH-NGS-ECO-00195	SRR3136864;ILLUMINA;Paired;500;SRX1555442	Livestock	Bovine	Beef	2014	11			North America	United States	Nebraska			FDA Center for Food Safety and Applied Nutrition	Escherichia coli		PRJNA230969	SRP058582		SAMN04429904	SRS1271176	2016-02-05	2015-01-01	ESC_CA6024AA	11	ESC_GA0638AA_AS	E. coli - EHEC	3317	63
ESC_CA6025AA	IEH-NGS-ECO-00194	SRR3136855;ILLUMINA;Paired;500;SRX1555433	Livestock	Bovine	Beef	2014	11			North America	United States	Nebraska			FDA Center for Food Safety and Applied Nutrition	Escherichia coli		PRJNA230969	SRP058582		SAMN04429903	SRS1271162	2016-02-05	2015-01-01	ESC_CA6025AA	11	ESC_GA0639AA_AS	E. coli - EHEC	3315	63
ESC_CA6026AA	IEH-NGS-ECO-00193	SRR3136854;ILLUMINA;Paired;500;SRX1555432	Livestock	Bovine	Beef	2014	11			North America	United States	Nebraska			FDA Center for Food Safety and Applied Nutrition	Escherichia coli		PRJNA230969	SRP058582		SAMN04429901	SRS1271156	2016-02-05	2015-01-01	ESC_CA6026AA	11	ESC_GA0640AA_AS	E. coli - EHEC	3313	63
ESC_CA6027AA	IEH-NGS-ECO-00192	SRR3136853;ILLUMINA;Paired;500;SRX1555431	Livestock	Bovine	Beef	2014	11			North America	United States	Nebraska			FDA Center for Food Safety and Applied Nutrition	Escherichia coli		PRJNA230969	SRP058582		SAMN04422439	SRS1271157	2016-02-05	2015-01-01	ESC_CA6027AA	11	ESC_GA0641AA_AS	E. coli - EHEC	3316	63
ESC_CA6029AA	IEH-NGS-ECO-00190	SRR3136851;ILLUMINA;Paired;500;SRX1555429	Livestock	Bovine	Beef	2014	11			North America	United States	Nebraska			FDA Center for Food Safety and Applied Nutrition	Escherichia coli		PRJNA230969	SRP058582		SAMN04422437	SRS1271159	2016-02-05	2015-01-01	ESC_CA6029AA	11	ESC_GA0643AA_AS	E. coli - EHEC	3315	63
ESC_CA6030AA	IEH-NGS-ECO-00189	SRR3136850;ILLUMINA;Paired;500;SRX1555428	Livestock	Bovine	Beef	2014	11			North America	United States	Nebraska			FDA Center for Food Safety and Applied Nutrition	Escherichia coli		PRJNA230969	SRP058582		SAMN04422436	SRS1271160	2016-02-05	2015-01-01	ESC_CA6030AA	11	ESC_GA0644AA_AS	E. coli - EHEC	3314	63
ESC_CA6047AA	IEH-NGS-ECO-00236	SRR3146570;ILLUMINA;Paired;500;SRX1562265,SRR3151826;ILLUMINA;Paired;500;SRX1564862	Food	Plant	Spinach	2015	2			North America	United States	Arizona			FDA Center for Food Safety and Applied Nutrition	Escherichia coli		PRJNA230969	SRP058582		SAMN04429945	SRS1276878	2016-02-05	2015-01-01	ESC_CA6047AA	5965	ESC_GA0661AA_AS	E. coli - EPEC	3299	3299
ESC_CA6048AA	IEH-NGS-ECO-00235	SRR3146569;ILLUMINA;Paired;500;SRX1562264,SRR3151825;ILLUMINA;Paired;500;SRX1564861	Food	Plant	Spinach	2015	2			North America	United States	Arizona			FDA Center for Food Safety and Applied Nutrition	Escherichia coli		PRJNA230969	SRP058582		SAMN04429944	SRS1276879	2016-02-05	2015-01-01	ESC_CA6048AA	442	ESC_GA0662AA_AS	E. coli - EPEC	3297	877
ESC_CA6049AA	IEH-NGS-ECO-00234	SRR3146568;ILLUMINA;Paired;500;SRX1562263,SRR3151824;ILLUMINA;Paired;500;SRX1564860	Food	Plant	Leafy Greens	2015	2			North America	United States	Arizona			FDA Center for Food Safety and Applied Nutrition	Escherichia coli		PRJNA230969	SRP058582		SAMN04429943	SRS1276880	2016-02-05	2015-01-01	ESC_CA6049AA	442	ESC_GA0663AA_AS	E. coli - EPEC	3296	877
ESC_CA6050AA	IEH-NGS-ECO-00233	SRR3151823;ILLUMINA;Paired;500;SRX1564859,SRR3146567;ILLUMINA;Paired;500;SRX1562262	Food	Plant	Spinach	2015	2			North America	United States	Arizona			FDA Center for Food Safety and Applied Nutrition	Escherichia coli		PRJNA230969	SRP058582		SAMN04429942	SRS1276881	2016-02-05	2015-01-01	ESC_CA6050AA	20	ESC_GA0664AA_AS	E. coli - EPEC	18468	3
ESC_CA6051AA	IEH-NGS-ECO-00232	SRR3146566;ILLUMINA;Paired;500;SRX1562260,SRR3151822;ILLUMINA;Paired;500;SRX1564858	Food	Plant	Romaine Lettuce	2015	2			North America	United States	California			FDA Center for Food Safety and Applied Nutrition	Escherichia coli		PRJNA230969	SRP058582		SAMN04429941	SRS1276883	2016-02-05	2015-01-01	ESC_CA6051AA	40	ESC_GA0665AA_AS	E. coli - STEC	3295	1089
ESC_CA6052AA	IEH-NGS-ECO-00231	SRR3146565;ILLUMINA;Paired;500;SRX1562259,SRR3151821;ILLUMINA;Paired;500;SRX1564857	Food	Plant	Leafy Greens	2015	2			North America	United States	California			FDA Center for Food Safety and Applied Nutrition	Escherichia coli		PRJNA230969	SRP058582		SAMN04429940	SRS1276874	2016-02-05	2015-01-01	ESC_CA6052AA	398	ESC_GA0666AA_AS	E. coli - STEC	3294	3294
ESC_CA6053AA	IEH-NGS-ECO-00230	SRR3146564;ILLUMINA;Paired;500;SRX1562258,SRR3151820;ILLUMINA;Paired;500;SRX1564856	Food	Plant	Spinach	2015	2			North America	United States	Arizona			FDA Center for Food Safety and Applied Nutrition	Escherichia coli		PRJNA230969	SRP058582		SAMN04429939	SRS1276875	2016-02-05	2015-01-01	ESC_CA6053AA	342	ESC_GA0667AA_AS	E. coli - EHEC	3291	836
ESC_CA6054AA	IEH-NGS-ECO-00229	SRR3146563;ILLUMINA;Paired;500;SRX1562257,SRR3151819;ILLUMINA;Paired;500;SRX1564855	Food	Plant	Spinach	2015	2			North America	United States	Arizona			FDA Center for Food Safety and Applied Nutrition	Escherichia coli		PRJNA230969	SRP058582		SAMN04429938	SRS1276877	2016-02-05	2015-01-01	ESC_CA6054AA	327	ESC_GA0668AA_AS	E. coli - EPEC	3292	1090
ESC_CA6055AA	IEH-NGS-ECO-00228	SRR3146562;ILLUMINA;Paired;500;SRX1562256,SRR3151818;ILLUMINA;Paired;500;SRX1564854	Food	Plant	Spinach	2015	2			North America	United States	Arizona			FDA Center for Food Safety and Applied Nutrition	Escherichia coli		PRJNA230969	SRP058582		SAMN04429937	SRS1276876	2016-02-05	2015-01-01	ESC_CA6055AA	442	ESC_GA0669AA_AS	E. coli - EPEC	3289	877
ESC_CA6056AA	IEH-NGS-ECO-00227	SRR3146561;ILLUMINA;Paired;500;SRX1562255,SRR3151817;ILLUMINA;Paired;500;SRX1564853	Food	Plant	Romaine Lettuce	2015	2			North America	United States	Arizona			FDA Center for Food Safety and Applied Nutrition	Escherichia coli		PRJNA230969	SRP058582		SAMN04429936	SRS1276870	2016-02-05	2015-01-01	ESC_CA6056AA	25	ESC_GA0670AA_AS	E. coli - STEC	3290	1811
ESC_CA6058AA	IEH-NGS-ECO-00215	SRR3146544;ILLUMINA;Paired;500;SRX1562240,SRR3151805;ILLUMINA;Paired;500;SRX1564841	Food	Plant	Flour	2015	1			North America	United States	Colorado			FDA Center for Food Safety and Applied Nutrition	Escherichia coli		PRJNA230969	SRP058582		SAMN04429924	SRS1276861	2016-02-05	2015-01-01	ESC_CA6058AA	800	ESC_GA0672AA_AS	E. coli - EPEC	3287	3287
ESC_CA6059AA	IEH-NGS-ECO-00214	SRR3146543;ILLUMINA;Paired;500;SRX1562239,SRR3151804;ILLUMINA;Paired;500;SRX1564840	Food	Plant	Flour	2015	1			North America	United States	Nebraska			FDA Center for Food Safety and Applied Nutrition	Escherichia coli		PRJNA230969	SRP058582		SAMN04429923	SRS1276862	2016-02-05	2015-01-01	ESC_CA6059AA	337	ESC_GA0673AA_AS	E. coli - EPEC	3288	3288
ESC_CA6060AA	IEH-NGS-ECO-00213	SRR3146539;ILLUMINA;Paired;500;SRX1562238	Food	Plant	Flour	2015	1			North America	United States	Nebraska			FDA Center for Food Safety and Applied Nutrition	Escherichia coli		PRJNA230969	SRP058582		SAMN04429922	SRS1276856	2016-02-05	2015-01-01	ESC_CA6060AA	21	ESC_GA0674AA_AS	E. coli - EHEC	3286	6
ESC_CA6061AA	IEH-NGS-ECO-00226	SRR3146560;ILLUMINA;Paired;500;SRX1562254,SRR3151816;ILLUMINA;Paired;500;SRX1564852	Food	Plant	Romaine Lettuce	2015	2			North America	United States	Arizona			FDA Center for Food Safety and Applied Nutrition	Escherichia coli		PRJNA230969	SRP058582		SAMN04429935	SRS1276871	2016-02-05	2015-01-01	ESC_CA6061AA	20	ESC_GA0675AA_AS	E. coli - EPEC	3285	3
ESC_CA6062AA	IEH-NGS-ECO-00225	SRR3146559;ILLUMINA;Paired;500;SRX1562253,SRR3151815;ILLUMINA;Paired;500;SRX1564851	Food	Plant	Spinach	2015	2			North America	United States	Arizona			FDA Center for Food Safety and Applied Nutrition	Escherichia coli		PRJNA230969	SRP058582		SAMN04429934	SRS1276872	2016-02-05	2015-01-01	ESC_CA6062AA	442	ESC_GA0676AA_AS	E. coli - EPEC	3284	877
ESC_CA6065AA	IEH-NGS-ECO-00222	SRR3146552;ILLUMINA;Paired;500;SRX1562250,SRR3151812;ILLUMINA;Paired;500;SRX1564848	Food	Plant	Spinach	2015	2			North America	United States	Arizona			FDA Center for Food Safety and Applied Nutrition	Escherichia coli		PRJNA230969	SRP058582		SAMN04429931	SRS1276863	2016-02-05	2015-01-01	ESC_CA6065AA	4268	ESC_GA0679AA_AS	E. coli - EPEC	3280	3280
ESC_CA6066AA	IEH-NGS-ECO-00221	SRR3146551;ILLUMINA;Paired;500;SRX1562249,SRR3151811;ILLUMINA;Paired;500;SRX1564847	Food	Plant	Lettuce	2015	2			North America	United States	Arizona			FDA Center for Food Safety and Applied Nutrition	Escherichia coli		PRJNA230969	SRP058582		SAMN04429930	SRS1276865	2016-02-05	2015-01-01	ESC_CA6066AA	1817	ESC_GA0680AA_AS	E. coli - STEC	3281	3281
ESC_CA6127AA	2015EL-1670a	SRR3158650;ILLUMINA;Paired;;SRX1569268	Food	Plant	Apple cider	2015	11			North America	United States				Centers for Disease Control and Prevention Enteric Diseases Laboratory Branch	Escherichia coli		PRJNA218110	SRP046387		SAMN04482371	SRS1282869	2016-02-10	2016-02-09	ESC_CA6127AA	297	ESC_GA0749AA_AS	E. coli - STEC	3237	1081
ESC_CA6128AA	2015EL-1673a	SRR3158649;ILLUMINA;Paired;;SRX1569267,SRR11004822;ILLUMINA;Paired;;SRX7665616,SRR11235174;ILLUMINA;Paired;;SRX7847008,SRR11235177;ILLUMINA;Paired;;SRX7847011,SRR10902717;ILLUMINA;Paired;;SRX7570891,SRR10917958;ILLUMINA;Paired;;SRX7585271,SRR10919341;ILLUMINA;Paired;;SRX7586545,SRR11004824;ILLUMINA;Paired;;SRX7665618,SRR11004831;ILLUMINA;Paired;;SRX7665625,SRR11004878;ILLUMINA;Paired;;SRX7665672	Food	Plant	Apple cider	2015	11			North America	United States				Centers for Disease Control and Prevention Enteric Diseases Laboratory Branch	Escherichia coli		PRJNA218110	SRP046387		SAMN04482372	SRS1282953	2016-02-10	2016-02-09	ESC_CA6128AA	297	ESC_GA0750AA_AS	E. coli - STEC	3237	1081
ESC_CA6129AA	2015EL-1672a	SRR10902710;ILLUMINA;Paired;;SRX7570884,SRR10907071;ILLUMINA;Paired;;SRX7575224,SRR10917954;ILLUMINA;Paired;;SRX7585267,SRR10919340;ILLUMINA;Paired;;SRX7586544,SRR10980285;ILLUMINA;Paired;;SRX7643009,SRR11004812;ILLUMINA;Paired;;SRX7665606,SRR11004829;ILLUMINA;Paired;;SRX7665623,SRR11004866;ILLUMINA;Paired;;SRX7665660,SRR11004879;ILLUMINA;Paired;;SRX7665673,SRR3158648;ILLUMINA;Paired;;SRX1569266	Food	Plant	Apple cider	2015	11			North America	United States				Centers for Disease Control and Prevention Enteric Diseases Laboratory Branch	Escherichia coli		PRJNA218110	SRP046387		SAMN04482370	SRS1282868	2016-02-10	2016-02-09	ESC_CA6129AA	297	ESC_GA0751AA_AS	E. coli - STEC	3240	1081
ESC_CA6130AA	2015EL-1671a	SRR11235176;ILLUMINA;Paired;;SRX7847010,SRR10902712;ILLUMINA;Paired;;SRX7570886,SRR10907066;ILLUMINA;Paired;;SRX7575219,SRR10917952;ILLUMINA;Paired;;SRX7585265,SRR10919427;ILLUMINA;Paired;;SRX7586627,SRR11004802;ILLUMINA;Paired;;SRX7665596,SRR11004803;ILLUMINA;Paired;;SRX7665597,SRR11004810;ILLUMINA;Paired;;SRX7665604,SRR3158647;ILLUMINA;Paired;;SRX1569265,SRR11004805;ILLUMINA;Paired;;SRX7665599	Food	Plant	Apple cider	2015	11			North America	United States				Centers for Disease Control and Prevention Enteric Diseases Laboratory Branch	Escherichia coli		PRJNA218110	SRP046387		SAMN04482369	SRS1282867	2016-02-10	2016-02-09	ESC_CA6130AA	297	ESC_GA0752AA_AS	E. coli - STEC	3237	1081
ESC_CA6131AA	2015EL-1668a	SRR3158646;ILLUMINA;Paired;;SRX1569264	Food	Plant	Apple cider	2015	11			North America	United States				Centers for Disease Control and Prevention Enteric Diseases Laboratory Branch	Escherichia coli		PRJNA218110	SRP046387		SAMN04482368	SRS1282865	2016-02-10	2016-02-09	ESC_CA6131AA	297	ESC_GA0753AA_AS	E. coli - STEC	3237	1081
ESC_CA6132AA	2015EL-1660a	SRR3158645;ILLUMINA;Paired;;SRX1569263	Food	Plant	Apple cider					North America	United States				Centers for Disease Control and Prevention Enteric Diseases Laboratory Branch	Escherichia coli		PRJNA218110	SRP046387		SAMN04482366	SRS1282866	2016-02-10	2016-02-09	ESC_CA6132AA	297	ESC_GA0754AA_AS	E. coli - STEC	3237	1081
ESC_CA6133AA	2015EL-1661a	SRR3158644;ILLUMINA;Paired;;SRX1569262	Food	Plant	Apple cider					North America	United States				Centers for Disease Control and Prevention Enteric Diseases Laboratory Branch	Escherichia coli		PRJNA218110	SRP046387		SAMN04482367	SRS1282940	2016-02-10	2016-02-09	ESC_CA6133AA	297	ESC_GA0755AA_AS	E. coli - STEC	3237	1081
ESC_CA6601AA	N29	ERR436209;ILLUMINA;Paired;311;ERX402872	Livestock	Bovine	bovine feces					Oceania	Australia				BRAEMBL	Escherichia coli		PRJEB5529	ERP004948		SAMEA2376968	ERS407581	2016-02-15	2016-02-15	ESC_CA6601AA	442	ESC_GA1235AA_AS	E. coli - STEC	3110	877
ESC_CA6685AA	FSIS1605730	SRR3171609;ILLUMINA;Paired;500;SRX1586756	Livestock	Bovine	Product-Raw-Intact-Beef	2016				North America	United States	Colorado			United States Department of Agriculture, Food Safety and Inspection Service	Escherichia coli		PRJNA268206	SRP050539		SAMN04495823	SRS1297395	2016-02-17	2016-02-16	ESC_CA6685AA	17	ESC_GA1396AA_AS	E. coli - EHEC	3031	3
ESC_CA6686AA	13BKT052804	ERR1079219;ILLUMINA;Paired;400;ERX1159224	Livestock	Bovine	Cattle; faeces	2011				Europe	Sweden				NATIONAL VETERINARY INSTITUTE (SVA)	Escherichia coli		PRJEB11451	ERP012841		SAMEA3627640	ERS934789	2016-02-18	2016-02-17	ESC_CA6686AA	376	ESC_GA1473AA_AS	E. coli - EPEC	3029	3
ESC_CA6687AA	11BKT076753	ERR1079218;ILLUMINA;Paired;400;ERX1159223	Livestock	Bovine	Cattle; faeces	2011				Europe	Sweden				NATIONAL VETERINARY INSTITUTE (SVA)	Escherichia coli		PRJEB11451	ERP012841		SAMEA3627639	ERS934788	2016-02-18	2016-02-17	ESC_CA6687AA	376	ESC_GA1474AA_AS	E. coli - EPEC	3030	3
ESC_CA6688AA	13BKT052815	ERR1079217;ILLUMINA;Paired;400;ERX1159222	Livestock	Bovine	Cattle; faeces	2011				Europe	Sweden				NATIONAL VETERINARY INSTITUTE (SVA)	Escherichia coli		PRJEB11451	ERP012841		SAMEA3627638	ERS934787	2016-02-18	2016-02-17	ESC_CA6688AA	17	ESC_GA1475AA_AS	E. coli - EHEC	3028	3
ESC_CA6689AA	13BKT066943	ERR1079216;ILLUMINA;Paired;400;ERX1159221	Livestock	Bovine	Cattle; faeces	2011				Europe	Sweden				NATIONAL VETERINARY INSTITUTE (SVA)	Escherichia coli		PRJEB11451	ERP012841		SAMEA3627637	ERS934786	2016-02-18	2016-02-17	ESC_CA6689AA	376	ESC_GA1476AA_AS	E. coli - EPEC	3027	3
ESC_CA6690AA	13BKT052810	ERR1079215;ILLUMINA;Paired;400;ERX1159220	Livestock	Bovine	Cattle; faeces	2011				Europe	Sweden				NATIONAL VETERINARY INSTITUTE (SVA)	Escherichia coli		PRJEB11451	ERP012841		SAMEA3627636	ERS934785	2016-02-18	2016-02-17	ESC_CA6690AA	17	ESC_GA1477AA_AS	E. coli - EPEC	3025	3
ESC_CA6691AA	13BKT052806	ERR1079214;ILLUMINA;Paired;400;ERX1159219	Livestock	Bovine	Cattle; faeces	2011				Europe	Sweden				NATIONAL VETERINARY INSTITUTE (SVA)	Escherichia coli		PRJEB11451	ERP012841		SAMEA3627635	ERS934784	2016-02-18	2016-02-17	ESC_CA6691AA	17	ESC_GA1478AA_AS	E. coli - EPEC	3026	3
ESC_CA6692AA	13BKT050520	ERR1079213;ILLUMINA;Paired;400;ERX1159218	Livestock	Bovine	Cattle; faeces	2011				Europe	Sweden				NATIONAL VETERINARY INSTITUTE (SVA)	Escherichia coli		PRJEB11451	ERP012841		SAMEA3627634	ERS934783	2016-02-18	2016-02-17	ESC_CA6692AA	376	ESC_GA1479AA_AS	E. coli - EPEC	3024	3
ESC_CA6693AA	13BKT061954	ERR1079212;ILLUMINA;Paired;400;ERX1159217	Livestock	Bovine	Cattle; faeces	2011				Europe	Sweden				NATIONAL VETERINARY INSTITUTE (SVA)	Escherichia coli		PRJEB11451	ERP012841		SAMEA3627633	ERS934782	2016-02-18	2016-02-17	ESC_CA6693AA	17	ESC_GA1480AA_AS	E. coli - EHEC	3022	3
ESC_CA6694AA	13BKT061952	ERR1079211;ILLUMINA;Paired;400;ERX1159216	Livestock	Bovine	Cattle; faeces	2011				Europe	Sweden				NATIONAL VETERINARY INSTITUTE (SVA)	Escherichia coli		PRJEB11451	ERP012841		SAMEA3627632	ERS934781	2016-02-18	2016-02-17	ESC_CA6694AA	17	ESC_GA1481AA_AS	E. coli - EHEC	3022	3
ESC_CA6695AA	13BKT052816	ERR1079210;ILLUMINA;Paired;400;ERX1159215	Livestock	Bovine	Cattle; faeces	2011				Europe	Sweden				NATIONAL VETERINARY INSTITUTE (SVA)	Escherichia coli		PRJEB11451	ERP012841		SAMEA3627631	ERS934780	2016-02-18	2016-02-17	ESC_CA6695AA	17	ESC_GA1482AA_AS	E. coli - EPEC	3023	3
ESC_CA6696AA	13BKT050517	ERR1079209;ILLUMINA;Paired;400;ERX1159214	Livestock	Bovine	Cattle; faeces	2011				Europe	Sweden				NATIONAL VETERINARY INSTITUTE (SVA)	Escherichia coli		PRJEB11451	ERP012841		SAMEA3627630	ERS934779	2016-02-18	2016-02-17	ESC_CA6696AA	17	ESC_GA1483AA_AS	E. coli - EHEC	3021	3
ESC_CA6697AA	13BKT050516	ERR1079208;ILLUMINA;Paired;400;ERX1159213	Livestock	Bovine	Cattle; faeces	2011				Europe	Sweden				NATIONAL VETERINARY INSTITUTE (SVA)	Escherichia coli		PRJEB11451	ERP012841		SAMEA3627629	ERS934778	2016-02-18	2016-02-17	ESC_CA6697AA	17	ESC_GA1484AA_AS	E. coli - EPEC	3019	3
ESC_CA6698AA	13BKT050497	ERR1079207;ILLUMINA;Paired;400;ERX1159212	Livestock	Bovine	Cattle; faeces	2011				Europe	Sweden				NATIONAL VETERINARY INSTITUTE (SVA)	Escherichia coli		PRJEB11451	ERP012841		SAMEA3627628	ERS934777	2016-02-18	2016-02-17	ESC_CA6698AA	17	ESC_GA1485AA_AS	E. coli - EHEC	3020	3
ESC_CA6699AA	11BKT072753	ERR1079206;ILLUMINA;Paired;400;ERX1159211	Livestock	Bovine	Cattle; faeces	2011				Europe	Sweden				NATIONAL VETERINARY INSTITUTE (SVA)	Escherichia coli		PRJEB11451	ERP012841		SAMEA3627627	ERS934776	2016-02-18	2016-02-17	ESC_CA6699AA	376	ESC_GA1486AA_AS	E. coli - EPEC	3018	3
ESC_CA6715AA	PNUSAE002178	SRR3176137;ILLUMINA;Paired;;SRX1590513	Livestock	Bovine	Raw Beef	2015	12			North America	United States	Tennessee			Centers for Disease Control and Prevention Enteric Diseases Laboratory Branch	Escherichia coli		PRJNA218110	SRP046387		SAMN04495808	SRS1299520	2016-02-18	2016-02-17	ESC_CA6715AA	56	ESC_GA1502AA_AS	E. coli - STEC	3002	2041
ESC_CA6732AA	FSIS1502977	SRR3175275;ILLUMINA;Paired;500;SRX1589754	Livestock	Swine	Product-Raw-Ground, Comminuted or Otherwise Nonintact-Pork	2015				North America	United States	Ohio			United States Department of Agriculture, Food Safety and Inspection Service	Escherichia coli		PRJNA268206	SRP050539		SAMN04497387	SRS1299373	2016-02-18	2016-02-17	ESC_CA6732AA	17	ESC_GA1519AA_AS	E. coli - EHEC	112	3
ESC_CA6733AA	FSIS1502976	SRR3175218;ILLUMINA;Paired;500;SRX1589725	Livestock	Swine	Product-Raw-Ground, Comminuted or Otherwise Nonintact-Pork	2015				North America	United States	Wisconsin			United States Department of Agriculture, Food Safety and Inspection Service	Escherichia coli		PRJNA268206	SRP050539		SAMN04497386	SRS1299374	2016-02-18	2016-02-17	ESC_CA6733AA	32	ESC_GA1520AA_AS	E. coli - EHEC	596	560
ESC_CA6734AA	FSIS1502554	SRR3175217;ILLUMINA;Paired;500;SRX1589724	Livestock	Swine	Product-Raw-Intact-Pork	2015				North America	United States	Illinois			United States Department of Agriculture, Food Safety and Inspection Service	Escherichia coli		PRJNA268206	SRP050539		SAMN04497385	SRS1299375	2016-02-18	2016-02-17	ESC_CA6734AA	32	ESC_GA1521AA_AS	E. coli - EHEC	596	560
ESC_CA6735AA	FSIS1502550	SRR3175216;ILLUMINA;Paired;500;SRX1589723	Livestock	Swine	Product-Raw-Intact-Pork	2015				North America	United States	Virginia			United States Department of Agriculture, Food Safety and Inspection Service	Escherichia coli		PRJNA268206	SRP050539		SAMN04497383	SRS1299376	2016-02-18	2016-02-17	ESC_CA6735AA	32	ESC_GA1522AA_AS	E. coli - EHEC	596	560
ESC_CA6736AA	FSIS1502552	SRR3175215;ILLUMINA;Paired;500;SRX1589722	Livestock	Swine	Product-Raw-Intact-Pork	2015				North America	United States	Illinois			United States Department of Agriculture, Food Safety and Inspection Service	Escherichia coli		PRJNA268206	SRP050539		SAMN04497384	SRS1299377	2016-02-18	2016-02-17	ESC_CA6736AA	16	ESC_GA1523AA_AS	E. coli - EHEC	1094	2
ESC_CA6737AA	FSIS1502543	SRR3175214;ILLUMINA;Paired;500;SRX1589721	Livestock	Swine	Product-Raw-Ground, Comminuted or Otherwise Nonintact-Pork	2015				North America	United States	Ohio			United States Department of Agriculture, Food Safety and Inspection Service	Escherichia coli		PRJNA268206	SRP050539		SAMN04497382	SRS1299378	2016-02-18	2016-02-17	ESC_CA6737AA	723	ESC_GA1524AA_AS	E. coli - EHEC	2553	6
ESC_CA6738AA	FSIS1502539	SRR3175139;ILLUMINA;Paired;500;SRX1589694	Livestock	Swine	Product-Raw-Intact-Pork	2015				North America	United States	Tennessee			United States Department of Agriculture, Food Safety and Inspection Service	Escherichia coli		PRJNA268206	SRP050539		SAMN04497380	SRS1299351	2016-02-18	2016-02-17	ESC_CA6738AA	723	ESC_GA1525AA_AS	E. coli - EHEC	601	6
ESC_CA6739AA	FSIS1502537	SRR3175134;ILLUMINA;Paired;500;SRX1589689	Livestock	Swine	Product-Raw-Intact-Pork	2015				North America	United States	Pennsylvania			United States Department of Agriculture, Food Safety and Inspection Service	Escherichia coli		PRJNA268206	SRP050539		SAMN04497378	SRS1299352	2016-02-18	2016-02-17	ESC_CA6739AA	21	ESC_GA1526AA_AS	E. coli - EHEC	2554	6
ESC_CA6740AA	FSIS1502540	SRR3175132;ILLUMINA;Paired;500;SRX1589687	Livestock	Swine	Product-Raw-Ground, Comminuted or Otherwise Nonintact-Pork	2015				North America	United States	Wisconsin			United States Department of Agriculture, Food Safety and Inspection Service	Escherichia coli		PRJNA268206	SRP050539		SAMN04497381	SRS1299353	2016-02-18	2016-02-17	ESC_CA6740AA	16	ESC_GA1527AA_AS	E. coli - EHEC	1094	2
ESC_CA6741AA	FSIS1502534	SRR3175131;ILLUMINA;Paired;500;SRX1589686	Livestock	Swine	Product-Raw-Intact-Pork	2015				North America	United States	Pennsylvania			United States Department of Agriculture, Food Safety and Inspection Service	Escherichia coli		PRJNA268206	SRP050539		SAMN04497376	SRS1299354	2016-02-18	2016-02-17	ESC_CA6741AA	723	ESC_GA1528AA_AS	E. coli - EHEC	2986	6
ESC_CA6742AA	FSIS1502536	SRR3175130;ILLUMINA;Paired;500;SRX1589685	Livestock	Swine	Product-Raw-Intact-Pork	2015				North America	United States	Pennsylvania			United States Department of Agriculture, Food Safety and Inspection Service	Escherichia coli		PRJNA268206	SRP050539		SAMN04497377	SRS1299355	2016-02-18	2016-02-17	ESC_CA6742AA	655	ESC_GA1529AA_AS	E. coli - EHEC	1072	71
ESC_CA6743AA	FSIS1502538	SRR3175128;ILLUMINA;Paired;500;SRX1589683	Livestock	Swine	Product-Raw-Intact-Pork	2015				North America	United States	Pennsylvania			United States Department of Agriculture, Food Safety and Inspection Service	Escherichia coli		PRJNA268206	SRP050539		SAMN04497379	SRS1299350	2016-02-18	2016-02-17	ESC_CA6743AA	17	ESC_GA1530AA_AS	E. coli - EHEC	112	3
ESC_CA6818AA	EcAli38	traces-0muOVgq;ILLUMINA;Paired;;NA	Food	Food		2013				Europe	Portugal				National Institute of Health Dr. Ricardo Jorge	Escherichia coli							2016-02-19	2016-08-19	ESC_CA6818AA	5981	ESC_GA1539AA_AS	-	2914	167
ESC_CA6892AA	FDA00009839	SRR3173803;ILLUMINA;Paired;500;SRX1587102	Food	Plant	Bulk Flour	2009	11			North America	United States	Ohio			FDA Center for Food Safety and Applied Nutrition	Escherichia coli		PRJNA230969	SRP058582		SAMN04490950	SRS1297621	2016-02-21	2015-01-01	ESC_CA6892AA	11	ESC_GA1837AA_AS	E. coli - EHEC	2844	63
ESC_CA6893AA	FDA00009867	SRR3173791;ILLUMINA;Paired;500;SRX1587087	Food	Plant	pizza dough	2016	2			North America	United States	Missouri			FDA Center for Food Safety and Applied Nutrition	Escherichia coli		PRJNA230969	SRP058582		SAMN04482457	SRS1297600	2016-02-21	2015-01-01	ESC_CA6893AA	4496	ESC_GA1838AA_AS	E. coli - STEC	1943	1943
ESC_CA6894AA	FDA00009866	SRR3173790;ILLUMINA;Paired;500;SRX1587086	Food	Plant	pizza dough	2016	2			North America	United States	Missouri			FDA Center for Food Safety and Applied Nutrition	Escherichia coli		PRJNA230969	SRP058582		SAMN04482456	SRS1297594	2016-02-21	2015-01-01	ESC_CA6894AA	4496	ESC_GA1839AA_AS	E. coli - STEC	1943	1943
ESC_CA6900AA	FSIS1605731	SRR3171745;ILLUMINA;Paired;500;SRX1586915	Livestock	Bovine	Product-Raw-Intact-Beef	2016				North America	United States	Idaho			United States Department of Agriculture, Food Safety and Inspection Service	Escherichia coli		PRJNA268206	SRP050539		SAMN04495824	SRS1297457	2016-02-21	2016-02-16	ESC_CA6900AA	16	ESC_GA1845AA_AS	E. coli - EHEC	2046	2
ESC_CA6973AA	FSIS1503087	SRR3182713;ILLUMINA;Paired;500;SRX1596752	Livestock	Bovine	Animal-Cattle-Steer	2015				North America	United States	New York		New York	United States Department of Agriculture, Food Safety and Inspection Service	Escherichia coli		PRJNA268206	SRP050539		SAMN04507496	SRS1306776	2016-02-23	2016-02-22	ESC_CA6973AA	6000	ESC_GA1917AA_AS	E. coli - EHEC	2797	71
ESC_CA6996AA	AZ-TG73471	SRR3184068;ILLUMINA;Paired;500;SRX1597563	Poultry	Avian	Whole Chicken Breast	2013	7			North America	United States	Louisiana			FDA Center for Food Safety and Applied Nutrition	Escherichia coli		PRJNA230968	SRP038995		SAMN02628622	SRS1307588	2016-02-24	2015-01-01	ESC_CA6996AA	10	ESC_UA5762AA_AS	-	77161	13
ESC_CA6997AA	AZ-TG73467	SRR3184067;ILLUMINA;Paired;500;SRX1597562	Poultry	Avian	Whole Chicken Breast	2013	7			North America	United States	Maine			FDA Center for Food Safety and Applied Nutrition	Escherichia coli		PRJNA230968	SRP038995		SAMN02628621	SRS1307589	2016-02-24	2015-01-01	ESC_CA6997AA	58	ESC_UA5763AA_AS	-	77154	106
ESC_CA6998AA	AZ-TG73463	SRR3184066;ILLUMINA;Paired;500;SRX1597561	Poultry	Avian	Chicken Breast Tenderloins	2013	7			North America	United States	Maine			FDA Center for Food Safety and Applied Nutrition	Escherichia coli		PRJNA230968	SRP038995		SAMN02628620	SRS1307590	2016-02-24	2015-01-01	ESC_CA6998AA	5542	ESC_UA5441AA_AS	-	77162	2777
ESC_CA7357AA	FSIS1502975	SRR3185254;ILLUMINA;Paired;500;SRX1598482	Livestock	Swine	Product-Raw-Ground, Comminuted or Otherwise Nonintact-Pork	2015				North America	United States	Wisconsin			United States Department of Agriculture, Food Safety and Inspection Service	Escherichia coli		PRJNA268206	SRP050539		SAMN04510515	SRS1308458	2016-02-24	2016-02-24	ESC_CA7357AA	17	ESC_GA2555AA_AS	E. coli - EHEC	2612	3
ESC_CA7358AA	FSIS1502978	SRR3185253;ILLUMINA;Paired;500;SRX1598481	Livestock	Swine	Product-Raw-Ground, Comminuted or Otherwise Nonintact-Pork	2015				North America	United States	Ohio			United States Department of Agriculture, Food Safety and Inspection Service	Escherichia coli		PRJNA268206	SRP050539		SAMN04510516	SRS1308459	2016-02-24	2016-02-24	ESC_CA7358AA	32	ESC_GA2554AA_AS	E. coli - EHEC	596	560
ESC_CA7359AA	FSIS1605733	SRR3185249;ILLUMINA;Paired;500;SRX1598478	Livestock	Swine	Product-Raw-Ground, Comminuted or Otherwise Nonintact-Pork	2015				North America	United States	Oklahoma			United States Department of Agriculture, Food Safety and Inspection Service	Escherichia coli		PRJNA268206	SRP050539		SAMN04510518	SRS1308455	2016-02-24	2016-02-24	ESC_CA7359AA	32	ESC_GA2553AA_AS	E. coli - EHEC	596	560
ESC_CA7360AA	FSIS1502979	SRR3185248;ILLUMINA;Paired;500;SRX1598477	Livestock	Swine	Product-Raw-Intact-Pork	2015				North America	United States	Illinois			United States Department of Agriculture, Food Safety and Inspection Service	Escherichia coli		PRJNA268206	SRP050539		SAMN04510517	SRS1308452	2016-02-24	2016-02-24	ESC_CA7360AA	17	ESC_GA2552AA_AS	E. coli - EHEC	2606	3
ESC_CA7361AA	FSIS1502555	SRR3185247;ILLUMINA;Paired;500;SRX1598476	Livestock	Swine	Product-Raw-Intact-Pork	2015				North America	United States	Illinois			United States Department of Agriculture, Food Safety and Inspection Service	Escherichia coli		PRJNA268206	SRP050539		SAMN04510514	SRS1308451	2016-02-24	2016-02-24	ESC_CA7361AA	21	ESC_GA2551AA_AS	E. coli - EHEC	2554	6
ESC_CA7362AA	FSIS1502535	SRR3185246;ILLUMINA;Paired;500;SRX1598475	Livestock	Swine	Product-Raw-Intact-Pork	2015				North America	United States	Pennsylvania			United States Department of Agriculture, Food Safety and Inspection Service	Escherichia coli		PRJNA268206	SRP050539		SAMN04510513	SRS1308453	2016-02-24	2016-02-24	ESC_CA7362AA	32	ESC_GA2550AA_AS	E. coli - EHEC	596	560
ESC_CA7383AA	FSIS1605734	SRR3185912;ILLUMINA;Paired;500;SRX1599020	Livestock	Bovine	Comminuted Beef	2016				North America	United States	Wisconsin			United States Department of Agriculture, Food Safety and Inspection Service	Escherichia coli		PRJNA268206	SRP050539		SAMN04514654	SRS1308989	2016-02-25	2016-02-24	ESC_CA7383AA	21	ESC_GA2530AA_AS	E. coli - EHEC	2598	6
ESC_CA7454AA	WAPHL-ECO-A00005	SRR3191433;ILLUMINA;Paired;500;SRX1602751	Livestock	Dairy	Raw cow milk	2016	2			North America	United States	Washington			FDA Center for Food Safety and Applied Nutrition	Escherichia coli		PRJNA283914	SRP070892		SAMN04498509	SRS1312640	2016-02-27	2015-01-01	ESC_CA7454AA	446	ESC_GA2766AA_AS	E. coli - STEC	2583	1051
ESC_CA7457AA	KCJ9491	SRR3191414;ILLUMINA;Paired;500;SRX1602732	Livestock	Bovine	Bos taurus; Calf-Feces	2014	9			North America	United States	Florida			FDA Center for Food Safety and Applied Nutrition	Escherichia coli		PRJNA298331	SRP064902		SAMN04510568	SRS1312614	2016-02-27	2015-01-01	ESC_CA7457AA	155	ESC_GA2763AA_AS	-	2582	106
ESC_CA7458AA	KCJ9493	SRR3191413;ILLUMINA;Paired;500;SRX1602731	Livestock	Bovine	Bos taurus; Calf-Feces	2014	9			North America	United States	Florida			FDA Center for Food Safety and Applied Nutrition	Escherichia coli		PRJNA298331	SRP064902		SAMN04510558	SRS1312613	2016-02-27	2015-01-01	ESC_CA7458AA	155	ESC_GA2762AA_AS	-	2580	106
ESC_CA7461AA	KCJ9489	SRR3191410;ILLUMINA;Paired;500;SRX1602728	Livestock	Bovine	Bos taurus; Calf-Feces	2014	9			North America	United States	Florida			FDA Center for Food Safety and Applied Nutrition	Escherichia coli		PRJNA298331	SRP064902		SAMN04510561	SRS1312617	2016-02-27	2015-01-01	ESC_CA7461AA	155	ESC_GA2759AA_AS	-	2575	106
ESC_CA7462AA	KCJ9511	SRR3191409;ILLUMINA;Paired;500;SRX1602727	Livestock	Bovine	Bos taurus; Calf-Feces	2014	9			North America	United States	Florida			FDA Center for Food Safety and Applied Nutrition	Escherichia coli		PRJNA298331	SRP064902		SAMN04510557	SRS1312618	2016-02-27	2015-01-01	ESC_CA7462AA	117	ESC_GA2758AA_AS	E. coli - STEC	2578	50
ESC_CA7465AA	KCJ9488	SRR3191406;ILLUMINA;Paired;500;SRX1602724	Livestock	Bovine	Bos taurus; Calf-Feces	2014	9			North America	United States	Florida			FDA Center for Food Safety and Applied Nutrition	Escherichia coli		PRJNA298331	SRP064902		SAMN04510560	SRS1312611	2016-02-27	2015-01-01	ESC_CA7465AA	155	ESC_GA2755AA_AS	-	2574	106
ESC_CA7466AA	KCJ9499	SRR3191405;ILLUMINA;Paired;500;SRX1602723	Livestock	Bovine	Bos taurus; Calf-Feces	2014	9			North America	United States	Florida			FDA Center for Food Safety and Applied Nutrition	Escherichia coli		PRJNA298331	SRP064902		SAMN04510559	SRS1312612	2016-02-27	2015-01-01	ESC_CA7466AA	117	ESC_GA2754AA_AS	E. coli - STEC	2576	50
ESC_CA7467AA	KCJ9492	SRR3191404;ILLUMINA;Paired;500;SRX1602722	Livestock	Bovine	Bos taurus; Calf-Feces	2014	9			North America	United States	Florida			FDA Center for Food Safety and Applied Nutrition	Escherichia coli		PRJNA298331	SRP064902		SAMN04510562	SRS1312608	2016-02-27	2015-01-01	ESC_CA7467AA	155	ESC_GA2753AA_AS	-	2575	106
ESC_CA7468AA	KCJ3803	SRR3191403;ILLUMINA;Paired;500;SRX1602721,GCF_001695515;Complete Genome;;;	Livestock	Bovine	Bos taurus; Calf-Feces	2014	9			North America	United States	Florida			FDA Center for Food Safety and Applied Nutrition	Escherichia coli		PRJNA298331	SRP064902		SAMN04510563	SRS1312602	2016-02-27	2015-01-01	ESC_CA7468AA	11	ESC_KA7821AA_AS	E. coli - EHEC	38359	63
ESC_CA7483AA	FSIS1605838	SRR3194382;ILLUMINA;Paired;500;SRX1605031	Livestock	Bovine	Product-Raw-Intact-Beef	2016				North America	United States	Pennsylvania			United States Department of Agriculture, Food Safety and Inspection Service	Escherichia coli		PRJNA268206	SRP050539		SAMN04521103	SRS1314754	2016-02-29	2016-02-29	ESC_CA7483AA	17	ESC_GA2865AA_AS	E. coli - EHEC	2560	3
ESC_CA7484AA	FSIS1605821	SRR3194378;ILLUMINA;Paired;500;SRX1605027	Livestock	Bovine	Comminuted Beef	2016				North America	United States	California			United States Department of Agriculture, Food Safety and Inspection Service	Escherichia coli		PRJNA268206	SRP050539		SAMN04521102	SRS1314744	2016-02-29	2016-02-29	ESC_CA7484AA	11	ESC_GA2864AA_AS	E. coli - EHEC	2559	63
ESC_CA7485AA	FSIS1605819	SRR3194369;ILLUMINA;Paired;500;SRX1605018	Livestock	Bovine	Product-Raw-Intact-Beef	2016				North America	United States	South Carolina			United States Department of Agriculture, Food Safety and Inspection Service	Escherichia coli		PRJNA268206	SRP050539		SAMN04521101	SRS1314729	2016-02-29	2016-02-29	ESC_CA7485AA	17	ESC_GA2863AA_AS	E. coli - EHEC	2557	3
ESC_CA7489AA	FSIS1605916	SRR3199590;ILLUMINA;Paired;500;SRX1609450	Livestock	Bovine	Comminuted Beef	2016				North America	United States	Ohio			United States Department of Agriculture, Food Safety and Inspection Service	Escherichia coli		PRJNA268206	SRP050539		SAMN04526077	SRS1318933	2016-03-02	2016-03-02	ESC_CA7489AA	17	ESC_GA2871AA_AS	E. coli - EHEC	2558	3
ESC_CA7490AA	FSIS1605915	SRR3199589;ILLUMINA;Paired;500;SRX1609449	Livestock	Bovine	Comminuted Beef	2016				North America	United States	Wisconsin			United States Department of Agriculture, Food Safety and Inspection Service	Escherichia coli		PRJNA268206	SRP050539		SAMN04526076	SRS1318934	2016-03-02	2016-03-02	ESC_CA7490AA	11	ESC_GA2870AA_AS	E. coli - EHEC	2555	63
ESC_CA7492AA	FSIS1502546	SRR3201249;ILLUMINA;Paired;600;SRX1610967,SRR3325867;ILLUMINA;Paired;500;SRX1676214	Livestock	Swine	Product-Raw-Ground, Comminuted or Otherwise Nonintact-Pork	2015				North America	United States	Ohio			United States Department of Agriculture, Food Safety and Inspection Service	Escherichia coli		PRJNA268206	SRP050539		SAMN04529435	SRS1320259	2016-03-03	2016-03-02	ESC_CA7492AA	21	ESC_GA2878AA_AS	E. coli - EHEC	2554	6
ESC_CA7493AA	FSIS1502544	SRR3201248;ILLUMINA;Paired;600;SRX1610965,SRR3323090;ILLUMINA;Paired;500;SRX1675287	Livestock	Swine	Product-Raw-Ground, Comminuted or Otherwise Nonintact-Pork	2015				North America	United States	Ohio			United States Department of Agriculture, Food Safety and Inspection Service	Escherichia coli		PRJNA268206	SRP050539		SAMN04529434	SRS1320255	2016-03-03	2016-03-02	ESC_CA7493AA	655	ESC_GA2877AA_AS	E. coli - EHEC	1072	71
ESC_CA7494AA	FSIS1502549	SRR3201247;ILLUMINA;Paired;600;SRX1610964,SRR3323103;ILLUMINA;Paired;500;SRX1675301	Livestock	Swine	Product-Raw-Intact-Pork	2015				North America	United States	Virginia			United States Department of Agriculture, Food Safety and Inspection Service	Escherichia coli		PRJNA268206	SRP050539		SAMN04529437	SRS1320256	2016-03-03	2016-03-02	ESC_CA7494AA	655	ESC_GA2876AA_AS	E. coli - EHEC	1072	71
ESC_CA7495AA	FSIS1502553	SRR3201237;ILLUMINA;Paired;600;SRX1610953,SRR3323105;ILLUMINA;Paired;500;SRX1675303	Livestock	Swine	Product-Raw-Intact-Pork	2015				North America	United States	Illinois			United States Department of Agriculture, Food Safety and Inspection Service	Escherichia coli		PRJNA268206	SRP050539		SAMN04529439	SRS1320245	2016-03-03	2016-03-02	ESC_CA7495AA	655	ESC_UA5448AA_AS	E. coli - EHEC	1072	71
ESC_CA7496AA	FSIS1502551	SRR3201150;ILLUMINA;Paired;600;SRX1610946,SRR3323091;ILLUMINA;Paired;500;SRX1675288	Livestock	Swine	Product-Raw-Intact-Pork	2015				North America	United States	Virginia			United States Department of Agriculture, Food Safety and Inspection Service	Escherichia coli		PRJNA268206	SRP050539		SAMN04529438	SRS1320238	2016-03-03	2016-03-02	ESC_CA7496AA	17	ESC_UA5450AA_AS	E. coli - EHEC	112	3
ESC_CA7497AA	FSIS1502548	SRR3323104;ILLUMINA;Paired;500;SRX1675302,SRR3201148;ILLUMINA;Paired;600;SRX1610944	Livestock	Swine	Product-Raw-Intact-Pork	2015				North America	United States	Virginia			United States Department of Agriculture, Food Safety and Inspection Service	Escherichia coli		PRJNA268206	SRP050539		SAMN04529436	SRS1320236	2016-03-03	2016-03-02	ESC_CA7497AA	723	ESC_UA5451AA_AS	E. coli - EHEC	2553	6
ESC_CA7590AA	ADRDL-01-2-12821	SRR3205939;ILLUMINA;Paired;500;SRX1614961	Livestock	Bovine	Bos taurus; Bovine feces	2001				North America	United States	Kansas			FDA Center for Food Safety and Applied Nutrition	Escherichia coli		PRJNA299490	SRP071180		SAMN04490283	SRS1324805	2016-03-07	2015-01-01	ESC_CA7590AA	11	ESC_GA2940AA_AS	E. coli - EHEC	2474	63
ESC_CA7591AA	ADRDL-01-2-08964	SRR3205938;ILLUMINA;Paired;500;SRX1614960	Livestock	Bovine	Bos taurus; Bovine feces	2001				North America	United States	Kansas			FDA Center for Food Safety and Applied Nutrition	Escherichia coli		PRJNA299490	SRP071180		SAMN04490281	SRS1324806	2016-03-07	2015-01-01	ESC_CA7591AA	11	ESC_GA2939AA_AS	E. coli - EHEC	2473	63
ESC_CA7592AA	ADRDL-01-2-00323	SRR3205937;ILLUMINA;Paired;500;SRX1614959	Livestock	Bovine	Bos taurus; Bovine feces	2001				North America	United States	Nebraska			FDA Center for Food Safety and Applied Nutrition	Escherichia coli		PRJNA299490	SRP071180		SAMN04490280	SRS1324807	2016-03-07	2015-01-01	ESC_CA7592AA	11	ESC_GA2938AA_AS	E. coli - EHEC	2433	63
ESC_CA7593AA	ADRDL-01-2-07417	SRR3205936;ILLUMINA;Paired;500;SRX1614958	Livestock	Bovine	Bos taurus; Bovine feces	2001				North America	United States	Kansas			FDA Center for Food Safety and Applied Nutrition	Escherichia coli		PRJNA299490	SRP071180		SAMN04490279	SRS1324797	2016-03-07	2015-01-01	ESC_CA7593AA	11	ESC_GA2937AA_AS	E. coli - EHEC	2472	63
ESC_CA7594AA	ADRDL-01-2-02711	SRR3205935;ILLUMINA;Paired;500;SRX1614957	Livestock	Bovine	Bos taurus; Bovine feces	2001				North America	United States	Nebraska			FDA Center for Food Safety and Applied Nutrition	Escherichia coli		PRJNA299490	SRP071180		SAMN04490278	SRS1324798	2016-03-07	2015-01-01	ESC_CA7594AA	5560	ESC_GA2936AA_AS	E. coli - EHEC	2471	63
ESC_CA7595AA	ADRDL-01-2-12430	SRR3205934;ILLUMINA;Paired;500;SRX1614956	Livestock	Bovine	Bos taurus; Bovine feces	2001				North America	United States	Kansas			FDA Center for Food Safety and Applied Nutrition	Escherichia coli		PRJNA299490	SRP071180		SAMN04490277	SRS1324799	2016-03-07	2015-01-01	ESC_CA7595AA	11	ESC_GA2935AA_AS	E. coli - EHEC	2468	63
ESC_CA7596AA	ADRDL-01-2-04509	SRR3205933;ILLUMINA;Paired;500;SRX1614955	Livestock	Bovine	Bos taurus; Bovine feces	2001				North America	United States	Nebraska			FDA Center for Food Safety and Applied Nutrition	Escherichia coli		PRJNA299490	SRP071180		SAMN04490276	SRS1324800	2016-03-07	2015-01-01	ESC_CA7596AA	11	ESC_GA2934AA_AS	E. coli - EHEC	2469	63
ESC_CA7597AA	ADRDL-01-2-05679	SRR3205932;ILLUMINA;Paired;500;SRX1614954	Livestock	Bovine	Bos taurus; Bovine feces	2001				North America	United States	Kansas			FDA Center for Food Safety and Applied Nutrition	Escherichia coli		PRJNA299490	SRP071180		SAMN04490275	SRS1324796	2016-03-07	2015-01-01	ESC_CA7597AA	6037	ESC_GA2933AA_AS	E. coli - EHEC	2470	63
ESC_CA7598AA	ADRDL-01-2-00020	SRR3205931;ILLUMINA;Paired;500;SRX1614953	Livestock	Bovine	Bos taurus; Bovine feces	2001				North America	United States	Nebraska			FDA Center for Food Safety and Applied Nutrition	Escherichia coli		PRJNA299490	SRP071180		SAMN04490274	SRS1324790	2016-03-07	2015-01-01	ESC_CA7598AA	11	ESC_GA2932AA_AS	E. coli - EHEC	2433	63
ESC_CA7599AA	ADRDL-01-2-12692	SRR3205930;ILLUMINA;Paired;500;SRX1614952	Livestock	Bovine	Bos taurus; Bovine feces	2001				North America	United States	Kansas			FDA Center for Food Safety and Applied Nutrition	Escherichia coli		PRJNA299490	SRP071180		SAMN04490273	SRS1324791	2016-03-07	2015-01-01	ESC_CA7599AA	11	ESC_GA2931AA_AS	E. coli - EHEC	2467	63
ESC_CA7600AA	ADRDL-01-2-11494	SRR3205929;ILLUMINA;Paired;500;SRX1614951	Livestock	Bovine	Bos taurus; Bovine feces	2001				North America	United States	Nebraska			FDA Center for Food Safety and Applied Nutrition	Escherichia coli		PRJNA299490	SRP071180		SAMN04490272	SRS1324792	2016-03-07	2015-01-01	ESC_CA7600AA	11	ESC_GA2930AA_AS	E. coli - EHEC	2451	63
ESC_CA7601AA	ADRDL-01-2-08057	SRR3205928;ILLUMINA;Paired;500;SRX1614950	Livestock	Bovine	Bos taurus; Bovine feces	2001				North America	United States	Kansas			FDA Center for Food Safety and Applied Nutrition	Escherichia coli		PRJNA299490	SRP071180		SAMN04490271	SRS1324793	2016-03-07	2015-01-01	ESC_CA7601AA	11	ESC_GA2929AA_AS	E. coli - EHEC	2463	63
ESC_CA7602AA	ADRDL-01-2-03767	SRR3205927;ILLUMINA;Paired;500;SRX1614949	Livestock	Bovine	Bos taurus; Bovine feces	2001				North America	United States	Nebraska			FDA Center for Food Safety and Applied Nutrition	Escherichia coli		PRJNA299490	SRP071180		SAMN04490270	SRS1324794	2016-03-07	2015-01-01	ESC_CA7602AA	11	ESC_GA2928AA_AS	E. coli - EHEC	2464	63
ESC_CA7603AA	ADRDL-01-2-00701	SRR3205926;ILLUMINA;Paired;500;SRX1614948	Livestock	Bovine	Bos taurus; Bovine feces	2001				North America	United States	Nebraska			FDA Center for Food Safety and Applied Nutrition	Escherichia coli		PRJNA299490	SRP071180		SAMN04490269	SRS1324795	2016-03-07	2015-01-01	ESC_CA7603AA	11	ESC_GA2927AA_AS	E. coli - EHEC	2433	63
ESC_CA7604AA	ADRDL-01-2-01790	SRR3205925;ILLUMINA;Paired;500;SRX1614947	Livestock	Bovine	Bos taurus; Bovine feces	2001				North America	United States	Kansas			FDA Center for Food Safety and Applied Nutrition	Escherichia coli		PRJNA299490	SRP071180		SAMN04490268	SRS1324784	2016-03-07	2015-01-01	ESC_CA7604AA	11	ESC_GA2926AA_AS	E. coli - EHEC	2462	63
ESC_CA7605AA	ADRDL-01-2-00871	SRR3205924;ILLUMINA;Paired;500;SRX1614946	Livestock	Bovine	Bos taurus; Bovine feces	2001				North America	United States	Kansas			FDA Center for Food Safety and Applied Nutrition	Escherichia coli		PRJNA299490	SRP071180		SAMN04490267	SRS1324785	2016-03-07	2015-01-01	ESC_CA7605AA	11	ESC_GA2925AA_AS	E. coli - EHEC	2416	63
ESC_CA7606AA	ADRDL-01-2-00501	SRR3205923;ILLUMINA;Paired;500;SRX1614945	Livestock	Bovine	Bos taurus; Bovine feces	2001				North America	United States	Kansas			FDA Center for Food Safety and Applied Nutrition	Escherichia coli		PRJNA299490	SRP071180		SAMN04490266	SRS1324786	2016-03-07	2015-01-01	ESC_CA7606AA	11	ESC_GA2924AA_AS	E. coli - EHEC	2433	63
ESC_CA7607AA	ADRDL-01-2-08394	SRR3205922;ILLUMINA;Paired;500;SRX1614944	Livestock	Bovine	Bos taurus; Bovine feces	2001				North America	United States	Nebraska			FDA Center for Food Safety and Applied Nutrition	Escherichia coli		PRJNA299490	SRP071180		SAMN04490265	SRS1324787	2016-03-07	2015-01-01	ESC_CA7607AA	11	ESC_GA2923AA_AS	E. coli - EHEC	2460	63
ESC_CA7608AA	ADRDL-01-2-10333	SRR3205921;ILLUMINA;Paired;500;SRX1614943	Livestock	Bovine	Bos taurus; Bovine feces	2001				North America	United States	Nebraska			FDA Center for Food Safety and Applied Nutrition	Escherichia coli		PRJNA299490	SRP071180		SAMN04490264	SRS1324788	2016-03-07	2015-01-01	ESC_CA7608AA	11	ESC_GA2922AA_AS	E. coli - EHEC	2461	63
ESC_CA7609AA	ADRDL-01-2-03239	SRR3205920;ILLUMINA;Paired;500;SRX1614942	Livestock	Bovine	Bos taurus; Bovine feces	2001				North America	United States	Kansas			FDA Center for Food Safety and Applied Nutrition	Escherichia coli		PRJNA299490	SRP071180		SAMN04490263	SRS1324789	2016-03-07	2015-01-01	ESC_CA7609AA	11	ESC_GA2921AA_AS	E. coli - EHEC	2459	63
ESC_CA7610AA	ADRDL-01-2-11316	SRR3205919;ILLUMINA;Paired;500;SRX1614941	Livestock	Bovine	Bos taurus; Bovine feces	2001				North America	United States	Kansas			FDA Center for Food Safety and Applied Nutrition	Escherichia coli		PRJNA299490	SRP071180		SAMN04490262	SRS1324778	2016-03-07	2015-01-01	ESC_CA7610AA	11	ESC_GA2920AA_AS	E. coli - EHEC	2457	63
ESC_CA7611AA	ADRDL-01-2-05829	SRR3205918;ILLUMINA;Paired;500;SRX1614940	Livestock	Bovine	Bos taurus; Bovine feces	2001				North America	United States	Kansas			FDA Center for Food Safety and Applied Nutrition	Escherichia coli		PRJNA299490	SRP071180		SAMN04490261	SRS1324779	2016-03-07	2015-01-01	ESC_CA7611AA	11	ESC_GA2919AA_AS	E. coli - EHEC	2458	63
ESC_CA7612AA	ADRDL-01-2-08480	SRR3205917;ILLUMINA;Paired;500;SRX1614939	Livestock	Bovine	Bos taurus; Bovine feces	2001				North America	United States	Nebraska			FDA Center for Food Safety and Applied Nutrition	Escherichia coli		PRJNA299490	SRP071180		SAMN04490260	SRS1324780	2016-03-07	2015-01-01	ESC_CA7612AA	11	ESC_GA2918AA_AS	E. coli - EHEC	2456	63
ESC_CA7613AA	ADRDL-01-2-10451	SRR3205916;ILLUMINA;Paired;500;SRX1614938	Livestock	Bovine	Bos taurus; Bovine feces	2001				North America	United States	Nebraska			FDA Center for Food Safety and Applied Nutrition	Escherichia coli		PRJNA299490	SRP071180		SAMN04490259	SRS1324781	2016-03-07	2015-01-01	ESC_CA7613AA	11	ESC_GA2917AA_AS	E. coli - EHEC	2455	63
ESC_CA7614AA	ADRDL-01-2-03355	SRR3205915;ILLUMINA;Paired;500;SRX1614937	Livestock	Bovine	Bos taurus; Bovine feces	2001				North America	United States	Kansas			FDA Center for Food Safety and Applied Nutrition	Escherichia coli		PRJNA299490	SRP071180		SAMN04490258	SRS1324782	2016-03-07	2015-01-01	ESC_CA7614AA	11	ESC_GA2916AA_AS	E. coli - EHEC	2452	63
ESC_CA7615AA	ADRDL-01-2-12046	SRR3205914;ILLUMINA;Paired;500;SRX1614936	Livestock	Bovine	Bos taurus; Bovine feces	2001				North America	United States	Kansas			FDA Center for Food Safety and Applied Nutrition	Escherichia coli		PRJNA299490	SRP071180		SAMN04490257	SRS1324783	2016-03-07	2015-01-01	ESC_CA7615AA	11	ESC_GA2915AA_AS	E. coli - EHEC	2453	63
ESC_CA7616AA	ADRDL-01-2-06253	SRR3205913;ILLUMINA;Paired;500;SRX1614935	Livestock	Bovine	Bos taurus; Bovine feces	2001				North America	United States	Kansas			FDA Center for Food Safety and Applied Nutrition	Escherichia coli		PRJNA299490	SRP071180		SAMN04490256	SRS1324773	2016-03-07	2015-01-01	ESC_CA7616AA	11	ESC_GA2914AA_AS	E. coli - EHEC	2452	63
ESC_CA7617AA	ADRDL-01-2-05536	SRR3205912;ILLUMINA;Paired;500;SRX1614934	Livestock	Bovine	Bos taurus; Bovine feces	2001				North America	United States	Nebraska			FDA Center for Food Safety and Applied Nutrition	Escherichia coli		PRJNA299490	SRP071180		SAMN04490255	SRS1324774	2016-03-07	2015-01-01	ESC_CA7617AA	11	ESC_GA2913AA_AS	E. coli - EHEC	2451	63
ESC_CA7618AA	ADRDL-01-2-00186	SRR3205911;ILLUMINA;Paired;500;SRX1614933	Livestock	Bovine	Bos taurus; Bovine feces	2001				North America	United States	Nebraska			FDA Center for Food Safety and Applied Nutrition	Escherichia coli		PRJNA299490	SRP071180		SAMN04490254	SRS1324775	2016-03-07	2015-01-01	ESC_CA7618AA	11	ESC_GA2912AA_AS	E. coli - EHEC	2433	63
ESC_CA7620AA	ADRDL-01-2-06919	SRR3205909;ILLUMINA;Paired;500;SRX1614931	Livestock	Bovine	Bos taurus; Bovine feces	2001				North America	United States	Kansas			FDA Center for Food Safety and Applied Nutrition	Escherichia coli		PRJNA299490	SRP071180		SAMN04490251	SRS1324777	2016-03-07	2015-01-01	ESC_CA7620AA	11	ESC_GA2910AA_AS	E. coli - EHEC	2448	63
ESC_CA7621AA	ADRDL-01-2-00592	SRR3205908;ILLUMINA;Paired;500;SRX1614928	Livestock	Bovine	Bos taurus; Bovine feces	2001				North America	United States	Nebraska			FDA Center for Food Safety and Applied Nutrition	Escherichia coli		PRJNA299490	SRP071180		SAMN04490299	SRS1324769	2016-03-07	2015-01-01	ESC_CA7621AA	11	ESC_GA2909AA_AS	E. coli - EHEC	2433	63
ESC_CA7622AA	ADRDL-01-2-01433	SRR3205907;ILLUMINA;Paired;500;SRX1614927	Livestock	Bovine	Bos taurus; Bovine feces	2001				North America	United States	Kansas			FDA Center for Food Safety and Applied Nutrition	Escherichia coli		PRJNA299490	SRP071180		SAMN04490298	SRS1324770	2016-03-07	2015-01-01	ESC_CA7622AA	11	ESC_GA2908AA_AS	E. coli - EHEC	2449	63
ESC_CA7623AA	ADRDL-01-2-10503	SRR3205906;ILLUMINA;Paired;500;SRX1614926	Livestock	Bovine	Bos taurus; Bovine feces	2001				North America	United States	Kansas			FDA Center for Food Safety and Applied Nutrition	Escherichia coli		PRJNA299490	SRP071180		SAMN04490297	SRS1324771	2016-03-07	2015-01-01	ESC_CA7623AA	11	ESC_GA2907AA_AS	E. coli - EHEC	2447	63
ESC_CA7624AA	ADRDL-01-2-08557	SRR3205905;ILLUMINA;Paired;500;SRX1614925	Livestock	Bovine	Bos taurus; Bovine feces	2001				North America	United States	Nebraska			FDA Center for Food Safety and Applied Nutrition	Escherichia coli		PRJNA299490	SRP071180		SAMN04490296	SRS1324767	2016-03-07	2015-01-01	ESC_CA7624AA	11	ESC_GA2906AA_AS	E. coli - EHEC	2439	63
ESC_CA7625AA	ADRDL-01-2-00996	SRR3205904;ILLUMINA;Paired;500;SRX1614924	Livestock	Bovine	Bos taurus; Bovine feces	2001				North America	United States	Nebraska			FDA Center for Food Safety and Applied Nutrition	Escherichia coli		PRJNA299490	SRP071180		SAMN04490295	SRS1324763	2016-03-07	2015-01-01	ESC_CA7625AA	11	ESC_GA2905AA_AS	E. coli - EHEC	2416	63
ESC_CA7626AA	ADRDL-01-2-01247	SRR3205903;ILLUMINA;Paired;500;SRX1614923	Livestock	Bovine	Bos taurus; Bovine feces	2001				North America	United States	Nebraska			FDA Center for Food Safety and Applied Nutrition	Escherichia coli		PRJNA299490	SRP071180		SAMN04490294	SRS1324764	2016-03-07	2015-01-01	ESC_CA7626AA	11	ESC_GA2904AA_AS	E. coli - EHEC	2443	63
ESC_CA7627AA	ADRDL-01-2-13863	SRR3205902;ILLUMINA;Paired;500;SRX1614922	Livestock	Bovine	Bos taurus; Bovine feces	2001				North America	United States	Kansas			FDA Center for Food Safety and Applied Nutrition	Escherichia coli		PRJNA299490	SRP071180		SAMN04490293	SRS1324766	2016-03-07	2015-01-01	ESC_CA7627AA	11	ESC_GA2903AA_AS	E. coli - EHEC	2442	63
ESC_CA7628AA	ADRDL-01-2-09951	SRR3205901;ILLUMINA;Paired;500;SRX1614921	Livestock	Bovine	Bos taurus; Bovine feces	2001				North America	United States	Kansas			FDA Center for Food Safety and Applied Nutrition	Escherichia coli		PRJNA299490	SRP071180		SAMN04490292	SRS1324765	2016-03-07	2015-01-01	ESC_CA7628AA	11	ESC_GA2902AA_AS	E. coli - EHEC	2441	63
ESC_CA7629AA	ADRDL-01-2-02615	SRR3205900;ILLUMINA;Paired;500;SRX1614920	Livestock	Bovine	Bos taurus; Bovine feces	2001				North America	United States	Nebraska			FDA Center for Food Safety and Applied Nutrition	Escherichia coli		PRJNA299490	SRP071180		SAMN04490291	SRS1324760	2016-03-07	2015-01-01	ESC_CA7629AA	11	ESC_GA2901AA_AS	E. coli - EHEC	2439	63
ESC_CA7630AA	ADRDL-01-2-05190	SRR3205899;ILLUMINA;Paired;500;SRX1614919	Livestock	Bovine	Bos taurus; Bovine feces	2001				North America	United States	Nebraska			FDA Center for Food Safety and Applied Nutrition	Escherichia coli		PRJNA299490	SRP071180		SAMN04490290	SRS1324761	2016-03-07	2015-01-01	ESC_CA7630AA	11	ESC_GA2900AA_AS	E. coli - EHEC	2440	63
[truncated: 42,742 more rows]
